# Supplementary material for: High-throughput Pore-C reveals the single-allele topology and cell type-specificity of 3D genome folding
Source: Nat Commun. 2023 Mar 6;14:1250. doi: 10.1038/s41467-023-36899-x (PMC9988853; doi:10.1038/s41467-023-36899-x)
Supplement: Supplementary file 4 — Supplementary Data 1 [file 41467_2023_36899_MOESM4_ESM.xlsx]

## Sheet: Sheet1
Supplementary Data 1. Bin pairs signifcantly enriched interchromosomal interactions. (1Mb resolution bins, and related to Fig. 3b. Significance was calculated using a one-sided binomial test, and p-values were adjusted with Bonferroni's multiple corrections.)
chrom1	start1	end1	chrom2	start2	end2	pairwise_contact_count	enrichment_score	p_value	adj_p_value
chr10	100000000	101000000	chr11	71000000	72000000	84	2.44482	3.78031e-13	1.53849e-06
chr10	100000000	101000000	chr11	72000000	73000000	88	2.56124	8.77157e-15	3.56982e-08
chr10	100000000	101000000	chr11	74000000	75000000	141	4.10381	1.0298e-42	4.19103e-36
chr10	100000000	101000000	chr12	0	1000000	118	3.4344	2.65089e-29	1.07885e-22
chr10	100000000	101000000	chr12	1000000	2000000	85	2.47393	1.50085e-13	6.10809e-07
chr10	100000000	101000000	chr12	107000000	108000000	94	2.73587	2.22669e-17	9.06208e-11
chr10	100000000	101000000	chr12	108000000	109000000	102	2.96872	4.3143e-21	1.75581e-14
chr10	100000000	101000000	chr12	110000000	111000000	93	2.70677	6.19202e-17	2.52e-10
chr10	100000000	101000000	chr12	119000000	120000000	87	2.53214	2.2859e-14	9.30307e-08
chr10	100000000	101000000	chr12	120000000	121000000	104	3.02693	4.6133e-22	1.8775e-15
chr10	100000000	101000000	chr12	52000000	53000000	87	2.53214	2.2859e-14	9.30307e-08
chr10	100000000	101000000	chr12	53000000	54000000	102	2.96872	4.3143e-21	1.75581e-14
chr10	100000000	101000000	chr12	6000000	7000000	85	2.47393	1.50085e-13	6.10809e-07
chr10	100000000	101000000	chr14	104000000	105000000	106	3.08514	4.74973e-23	1.93302e-16
chr10	100000000	101000000	chr14	70000000	71000000	104	3.02693	4.6133e-22	1.8775e-15
chr10	100000000	101000000	chr14	73000000	74000000	81	2.35751	5.63161e-12	2.29193e-05
chr10	100000000	101000000	chr15	63000000	64000000	91	2.64856	4.63873e-16	1.88785e-09
chr10	100000000	101000000	chr15	67000000	68000000	102	2.96872	4.3143e-21	1.75581e-14
chr10	100000000	101000000	chr15	68000000	69000000	104	3.02693	4.6133e-22	1.8775e-15
chr10	100000000	101000000	chr15	72000000	73000000	89	2.59035	3.32869e-15	1.3547e-08
chr10	100000000	101000000	chr15	73000000	74000000	92	2.67766	1.70384e-16	6.93419e-10
chr10	100000000	101000000	chr15	74000000	75000000	109	3.17245	1.46378e-24	5.95723e-18
chr10	100000000	101000000	chr15	76000000	77000000	102	2.96872	4.3143e-21	1.75581e-14
chr10	100000000	101000000	chr15	78000000	79000000	126	3.66724	9.12133e-34	3.71216e-27
chr10	100000000	101000000	chr16	21000000	22000000	103	2.99782	1.41754e-21	5.76904e-15
chr10	100000000	101000000	chr16	22000000	23000000	115	3.34708	1.09129e-27	4.44128e-21
chr10	100000000	101000000	chr16	23000000	24000000	109	3.17245	1.46378e-24	5.95723e-18
chr10	100000000	101000000	chr17	35000000	36000000	106	3.08514	4.74973e-23	1.93302e-16
chr10	100000000	101000000	chr17	36000000	37000000	104	3.02693	4.6133e-22	1.8775e-15
chr10	100000000	101000000	chr17	37000000	38000000	104	3.02693	4.6133e-22	1.8775e-15
chr10	100000000	101000000	chr17	38000000	39000000	122	3.55082	1.65916e-31	6.75237e-25
chr10	100000000	101000000	chr17	40000000	41000000	119	3.4635	7.54913e-30	3.07231e-23
chr10	100000000	101000000	chr17	45000000	46000000	126	3.66724	9.12133e-34	3.71216e-27
chr10	100000000	101000000	chr17	46000000	47000000	122	3.55082	1.65916e-31	6.75237e-25
chr10	100000000	101000000	chr17	47000000	48000000	129	3.75455	1.69543e-35	6.89998e-29
chr10	100000000	101000000	chr17	48000000	49000000	112	3.25977	4.1584e-26	1.69237e-19
chr10	100000000	101000000	chr17	49000000	50000000	112	3.25977	4.1584e-26	1.69237e-19
chr10	100000000	101000000	chr17	62000000	63000000	95	2.76498	7.92423e-18	3.22497e-11
chr10	100000000	101000000	chr17	63000000	64000000	95	2.76498	7.92423e-18	3.22497e-11
chr10	100000000	101000000	chr17	75000000	76000000	97	2.82319	9.73065e-19	3.96013e-12
chr10	100000000	101000000	chr17	78000000	79000000	85	2.47393	1.50085e-13	6.10809e-07
chr10	100000000	101000000	chr20	36000000	37000000	99	2.8814	1.14747e-19	4.66992e-13
chr10	100000000	101000000	chr22	19000000	20000000	74	2.15377	2.00658e-09	0.00816628
chr10	100000000	101000000	chr22	22000000	23000000	77	2.24109	1.74373e-10	0.000709655
chr10	100000000	101000000	chr22	43000000	44000000	83	2.41572	9.41193e-13	3.83042e-06
chr10	100000000	101000000	chr22	44000000	45000000	79	2.2993	3.21166e-11	0.000130706
chr10	100000000	101000000	chr3	126000000	127000000	77	2.24109	1.74373e-10	0.000709655
chr10	100000000	101000000	chr3	127000000	128000000	79	2.2993	3.21166e-11	0.000130706
chr10	100000000	101000000	chr3	195000000	196000000	136	3.95829	1.18932e-39	4.84022e-33
chr10	100000000	101000000	chr3	44000000	45000000	76	2.21198	3.9874e-10	0.00162278
chr10	100000000	101000000	chr3	45000000	46000000	92	2.67766	1.70384e-16	6.93419e-10
chr10	100000000	101000000	chr3	46000000	47000000	91	2.64856	4.63873e-16	1.88785e-09
chr10	100000000	101000000	chr3	48000000	49000000	117	3.40529	9.23107e-29	3.75682e-22
chr10	100000000	101000000	chr3	49000000	50000000	87	2.53214	2.2859e-14	9.30307e-08
chr10	100000000	101000000	chr3	51000000	52000000	106	3.08514	4.74973e-23	1.93302e-16
chr10	100000000	101000000	chr3	52000000	53000000	82	2.38661	2.31597e-12	9.42543e-06
chr10	100000000	101000000	chr5	172000000	173000000	92	2.67766	1.70384e-16	6.93419e-10
chr10	100000000	101000000	chr5	175000000	176000000	83	2.41572	9.41193e-13	3.83042e-06
chr10	100000000	101000000	chr5	176000000	177000000	126	3.66724	9.12133e-34	3.71216e-27
chr10	100000000	101000000	chr6	30000000	31000000	93	2.70677	6.19202e-17	2.52e-10
chr10	100000000	101000000	chr6	37000000	38000000	92	2.67766	1.70384e-16	6.93419e-10
chr10	100000000	101000000	chr6	40000000	41000000	84	2.44482	3.78031e-13	1.53849e-06
chr10	100000000	101000000	chr6	41000000	42000000	109	3.17245	1.46378e-24	5.95723e-18
chr10	100000000	101000000	chr8	140000000	141000000	109	3.17245	1.46378e-24	5.95723e-18
chr10	100000000	101000000	chr8	141000000	142000000	116	3.37619	3.18746e-28	1.29722e-21
chr10	100000000	101000000	chr8	142000000	143000000	117	3.40529	9.23107e-29	3.75682e-22
chr10	100000000	101000000	chr8	143000000	144000000	106	3.08514	4.74973e-23	1.93302e-16
chr10	100000000	101000000	chr9	122000000	123000000	98	2.8523	3.35829e-19	1.36674e-12
chr10	100000000	101000000	chr9	123000000	124000000	102	2.96872	4.3143e-21	1.75581e-14
chr10	100000000	101000000	chr9	124000000	125000000	122	3.55082	1.65916e-31	6.75237e-25
chr10	100000000	101000000	chr9	125000000	126000000	144	4.19113	1.37532e-44	5.59722e-38
chr10	100000000	101000000	chr9	126000000	127000000	146	4.24934	7.47908e-46	3.0438e-39
chr10	100000000	101000000	chr9	127000000	128000000	140	4.07471	4.28012e-42	1.7419e-35
chr10	100000000	101000000	chr9	133000000	134000000	90	2.61945	1.24939e-15	5.0847e-09
chr10	100000000	101000000	chr9	35000000	36000000	85	2.47393	1.50085e-13	6.10809e-07
chr10	100000000	101000000	chr9	36000000	37000000	101	2.93961	1.30046e-20	5.29254e-14
chr10	100000000	101000000	chr9	93000000	94000000	95	2.76498	7.92423e-18	3.22497e-11
chr10	101000000	102000000	chr11	118000000	119000000	114	3.31798	3.70431e-27	1.50756e-20
chr10	101000000	102000000	chr11	62000000	63000000	83	2.41572	9.41193e-13	3.83042e-06
chr10	101000000	102000000	chr11	63000000	64000000	102	2.96872	4.3143e-21	1.75581e-14
chr10	101000000	102000000	chr11	67000000	68000000	115	3.34708	1.09129e-27	4.44128e-21
chr10	101000000	102000000	chr11	68000000	69000000	114	3.31798	3.70431e-27	1.50756e-20
chr10	101000000	102000000	chr11	70000000	71000000	82	2.38661	2.31597e-12	9.42543e-06
chr10	101000000	102000000	chr11	71000000	72000000	99	2.8814	1.14747e-19	4.66992e-13
chr10	101000000	102000000	chr11	72000000	73000000	110	3.20156	4.50652e-25	1.83404e-18
chr10	101000000	102000000	chr11	73000000	74000000	152	4.42397	1.02326e-49	4.16441e-43
chr10	101000000	102000000	chr11	74000000	75000000	142	4.13292	2.46034e-43	1.0013e-36
chr10	101000000	102000000	chr11	75000000	76000000	128	3.72545	6.45019e-35	2.62507e-28
chr10	101000000	102000000	chr11	76000000	77000000	111	3.23066	1.37503e-25	5.59605e-19
chr10	101000000	102000000	chr11	77000000	78000000	100	2.91051	3.88198e-20	1.57987e-13
chr10	101000000	102000000	chr12	0	1000000	115	3.34708	1.09129e-27	4.44128e-21
chr10	101000000	102000000	chr12	108000000	109000000	89	2.59035	3.32869e-15	1.3547e-08
chr10	101000000	102000000	chr12	109000000	110000000	102	2.96872	4.3143e-21	1.75581e-14
chr10	101000000	102000000	chr12	110000000	111000000	121	3.52171	5.97194e-31	2.43043e-24
chr10	101000000	102000000	chr12	111000000	112000000	139	4.0456	1.76638e-41	7.18873e-35
chr10	101000000	102000000	chr12	120000000	121000000	126	3.66724	9.12133e-34	3.71216e-27
chr10	101000000	102000000	chr12	121000000	122000000	131	3.81276	1.14478e-36	4.65896e-30
chr10	101000000	102000000	chr12	122000000	123000000	134	3.90008	1.89811e-38	7.72486e-32
chr10	101000000	102000000	chr12	49000000	50000000	115	3.34708	1.09129e-27	4.44128e-21
chr10	101000000	102000000	chr12	50000000	51000000	93	2.70677	6.19202e-17	2.52e-10
chr10	101000000	102000000	chr12	52000000	53000000	86	2.50303	5.89064e-14	2.39734e-07
chr10	101000000	102000000	chr12	53000000	54000000	116	3.37619	3.18746e-28	1.29722e-21
chr10	101000000	102000000	chr12	7000000	8000000	77	2.24109	1.74373e-10	0.000709655
chr10	101000000	102000000	chr14	103000000	104000000	151	4.39486	4.58312e-49	1.86522e-42
chr10	101000000	102000000	chr14	104000000	105000000	104	3.02693	4.6133e-22	1.8775e-15
chr10	101000000	102000000	chr14	22000000	23000000	75	2.18288	9.00268e-10	0.00366387
chr10	101000000	102000000	chr14	68000000	69000000	82	2.38661	2.31597e-12	9.42543e-06
chr10	101000000	102000000	chr14	69000000	70000000	111	3.23066	1.37503e-25	5.59605e-19
chr10	101000000	102000000	chr14	70000000	71000000	91	2.64856	4.63873e-16	1.88785e-09
chr10	101000000	102000000	chr14	72000000	73000000	95	2.76498	7.92423e-18	3.22497e-11
chr10	101000000	102000000	chr14	73000000	74000000	112	3.25977	4.1584e-26	1.69237e-19
chr10	101000000	102000000	chr14	74000000	75000000	143	4.16202	5.83722e-44	2.3756e-37
chr10	101000000	102000000	chr14	75000000	76000000	96	2.79409	2.79106e-18	1.13589e-11
chr10	101000000	102000000	chr15	41000000	42000000	123	3.57992	4.57236e-32	1.86084e-25
chr10	101000000	102000000	chr15	42000000	43000000	119	3.4635	7.54913e-30	3.07231e-23
chr10	101000000	102000000	chr15	43000000	44000000	127	3.69634	2.43505e-34	9.91005e-28
chr10	101000000	102000000	chr15	63000000	64000000	78	2.27019	7.53015e-11	0.000306459
chr10	101000000	102000000	chr15	64000000	65000000	109	3.17245	1.46378e-24	5.95723e-18
chr10	101000000	102000000	chr15	65000000	66000000	131	3.81276	1.14478e-36	4.65896e-30
chr10	101000000	102000000	chr15	66000000	67000000	103	2.99782	1.41754e-21	5.76904e-15
chr10	101000000	102000000	chr15	68000000	69000000	74	2.15377	2.00658e-09	0.00816628
chr10	101000000	102000000	chr15	73000000	74000000	80	2.3284	1.35306e-11	5.50663e-05
chr10	101000000	102000000	chr15	74000000	75000000	102	2.96872	4.3143e-21	1.75581e-14
chr10	101000000	102000000	chr15	75000000	76000000	129	3.75455	1.69543e-35	6.89998e-29
chr10	101000000	102000000	chr15	76000000	77000000	105	3.05603	1.48723e-22	6.05264e-16
chr10	101000000	102000000	chr15	77000000	78000000	122	3.55082	1.65916e-31	6.75237e-25
chr10	101000000	102000000	chr16	2000000	3000000	97	2.82319	9.73065e-19	3.96013e-12
chr10	101000000	102000000	chr16	22000000	23000000	101	2.93961	1.30046e-20	5.29254e-14
chr10	101000000	102000000	chr16	29000000	30000000	100	2.91051	3.88198e-20	1.57987e-13
chr10	101000000	102000000	chr16	3000000	4000000	106	3.08514	4.74973e-23	1.93302e-16
chr10	101000000	102000000	chr16	88000000	89000000	88	2.56124	8.77157e-15	3.56982e-08
chr10	101000000	102000000	chr17	0	1000000	92	2.67766	1.70384e-16	6.93419e-10
chr10	101000000	102000000	chr17	1000000	2000000	115	3.34708	1.09129e-27	4.44128e-21
chr10	101000000	102000000	chr17	29000000	30000000	118	3.4344	2.65089e-29	1.07885e-22
chr10	101000000	102000000	chr17	3000000	4000000	83	2.41572	9.41193e-13	3.83042e-06
chr10	101000000	102000000	chr17	30000000	31000000	123	3.57992	4.57236e-32	1.86084e-25
chr10	101000000	102000000	chr17	31000000	32000000	91	2.64856	4.63873e-16	1.88785e-09
chr10	101000000	102000000	chr17	36000000	37000000	106	3.08514	4.74973e-23	1.93302e-16
chr10	101000000	102000000	chr17	37000000	38000000	117	3.40529	9.23107e-29	3.75682e-22
chr10	101000000	102000000	chr17	38000000	39000000	120	3.49261	2.13204e-30	8.67686e-24
chr10	101000000	102000000	chr17	39000000	40000000	147	4.27844	1.72637e-46	7.02591e-40
chr10	101000000	102000000	chr17	40000000	41000000	108	3.14335	4.71175e-24	1.91757e-17
chr10	101000000	102000000	chr17	41000000	42000000	107	3.11424	1.50288e-23	6.11637e-17
chr10	101000000	102000000	chr17	42000000	43000000	105	3.05603	1.48723e-22	6.05264e-16
chr10	101000000	102000000	chr17	43000000	44000000	121	3.52171	5.97194e-31	2.43043e-24
chr10	101000000	102000000	chr17	44000000	45000000	135	3.92918	4.76874e-39	1.94076e-32
chr10	101000000	102000000	chr17	45000000	46000000	144	4.19113	1.37532e-44	5.59722e-38
chr10	101000000	102000000	chr17	46000000	47000000	128	3.72545	6.45019e-35	2.62507e-28
chr10	101000000	102000000	chr17	47000000	48000000	157	4.56949	5.15142e-53	2.0965e-46
chr10	101000000	102000000	chr17	48000000	49000000	127	3.69634	2.43505e-34	9.91005e-28
chr10	101000000	102000000	chr17	49000000	50000000	129	3.75455	1.69543e-35	6.89998e-29
chr10	101000000	102000000	chr17	5000000	6000000	98	2.8523	3.35829e-19	1.36674e-12
chr10	101000000	102000000	chr17	58000000	59000000	117	3.40529	9.23107e-29	3.75682e-22
chr10	101000000	102000000	chr17	59000000	60000000	113	3.28887	1.24656e-26	5.07319e-20
chr10	101000000	102000000	chr17	6000000	7000000	106	3.08514	4.74973e-23	1.93302e-16
chr10	101000000	102000000	chr17	60000000	61000000	88	2.56124	8.77157e-15	3.56982e-08
chr10	101000000	102000000	chr17	61000000	62000000	91	2.64856	4.63873e-16	1.88785e-09
chr10	101000000	102000000	chr17	62000000	63000000	101	2.93961	1.30046e-20	5.29254e-14
chr10	101000000	102000000	chr17	63000000	64000000	90	2.61945	1.24939e-15	5.0847e-09
chr10	101000000	102000000	chr17	7000000	8000000	112	3.25977	4.1584e-26	1.69237e-19
chr10	101000000	102000000	chr17	75000000	76000000	125	3.63813	3.38999e-33	1.37964e-26
chr10	101000000	102000000	chr17	76000000	77000000	93	2.70677	6.19202e-17	2.52e-10
chr10	101000000	102000000	chr17	77000000	78000000	104	3.02693	4.6133e-22	1.8775e-15
chr10	101000000	102000000	chr17	79000000	80000000	93	2.70677	6.19202e-17	2.52e-10
chr10	101000000	102000000	chr17	80000000	81000000	94	2.73587	2.22669e-17	9.06208e-11
chr10	101000000	102000000	chr19	14000000	15000000	90	2.61945	1.24939e-15	5.0847e-09
chr10	101000000	102000000	chr19	15000000	16000000	89	2.59035	3.32869e-15	1.3547e-08
chr10	101000000	102000000	chr19	16000000	17000000	96	2.79409	2.79106e-18	1.13589e-11
chr10	101000000	102000000	chr19	17000000	18000000	104	3.02693	4.6133e-22	1.8775e-15
chr10	101000000	102000000	chr19	4000000	5000000	98	2.8523	3.35829e-19	1.36674e-12
chr10	101000000	102000000	chr19	40000000	41000000	92	2.67766	1.70384e-16	6.93419e-10
chr10	101000000	102000000	chr19	47000000	48000000	123	3.57992	4.57236e-32	1.86084e-25
chr10	101000000	102000000	chr19	48000000	49000000	91	2.64856	4.63873e-16	1.88785e-09
chr10	101000000	102000000	chr19	5000000	6000000	84	2.44482	3.78031e-13	1.53849e-06
chr10	101000000	102000000	chr19	6000000	7000000	91	2.64856	4.63873e-16	1.88785e-09
chr10	101000000	102000000	chr20	0	1000000	105	3.05603	1.48723e-22	6.05264e-16
chr10	101000000	102000000	chr20	1000000	2000000	82	2.38661	2.31597e-12	9.42543e-06
chr10	101000000	102000000	chr20	2000000	3000000	100	2.91051	3.88198e-20	1.57987e-13
chr10	101000000	102000000	chr20	33000000	34000000	120	3.49261	2.13204e-30	8.67686e-24
chr10	101000000	102000000	chr20	34000000	35000000	119	3.4635	7.54913e-30	3.07231e-23
chr10	101000000	102000000	chr20	35000000	36000000	130	3.78366	4.42236e-36	1.79979e-29
chr10	101000000	102000000	chr20	36000000	37000000	100	2.91051	3.88198e-20	1.57987e-13
chr10	101000000	102000000	chr20	37000000	38000000	98	2.8523	3.35829e-19	1.36674e-12
chr10	101000000	102000000	chr20	45000000	46000000	86	2.50303	5.89064e-14	2.39734e-07
chr10	101000000	102000000	chr20	46000000	47000000	88	2.56124	8.77157e-15	3.56982e-08
chr10	101000000	102000000	chr20	48000000	49000000	96	2.79409	2.79106e-18	1.13589e-11
chr10	101000000	102000000	chr20	49000000	50000000	102	2.96872	4.3143e-21	1.75581e-14
chr10	101000000	102000000	chr22	20000000	21000000	99	2.8814	1.14747e-19	4.66992e-13
chr10	101000000	102000000	chr22	21000000	22000000	87	2.53214	2.2859e-14	9.30307e-08
chr10	101000000	102000000	chr22	22000000	23000000	81	2.35751	5.63161e-12	2.29193e-05
chr10	101000000	102000000	chr22	23000000	24000000	83	2.41572	9.41193e-13	3.83042e-06
chr10	101000000	102000000	chr22	30000000	31000000	96	2.79409	2.79106e-18	1.13589e-11
chr10	101000000	102000000	chr22	37000000	38000000	86	2.50303	5.89064e-14	2.39734e-07
chr10	101000000	102000000	chr22	38000000	39000000	122	3.55082	1.65916e-31	6.75237e-25
chr10	101000000	102000000	chr22	39000000	40000000	110	3.20156	4.50652e-25	1.83404e-18
chr10	101000000	102000000	chr22	40000000	41000000	148	4.30755	3.95812e-47	1.61086e-40
chr10	101000000	102000000	chr22	41000000	42000000	120	3.49261	2.13204e-30	8.67686e-24
chr10	101000000	102000000	chr22	42000000	43000000	112	3.25977	4.1584e-26	1.69237e-19
chr10	101000000	102000000	chr2	231000000	232000000	117	3.40529	9.23107e-29	3.75682e-22
chr10	101000000	102000000	chr2	25000000	26000000	104	3.02693	4.6133e-22	1.8775e-15
chr10	101000000	102000000	chr2	26000000	27000000	114	3.31798	3.70431e-27	1.50756e-20
chr10	101000000	102000000	chr2	27000000	28000000	128	3.72545	6.45019e-35	2.62507e-28
chr10	101000000	102000000	chr3	127000000	128000000	75	2.18288	9.00268e-10	0.00366387
chr10	101000000	102000000	chr3	128000000	129000000	104	3.02693	4.6133e-22	1.8775e-15
chr10	101000000	102000000	chr3	184000000	185000000	89	2.59035	3.32869e-15	1.3547e-08
chr10	101000000	102000000	chr3	195000000	196000000	117	3.40529	9.23107e-29	3.75682e-22
chr10	101000000	102000000	chr3	196000000	197000000	115	3.34708	1.09129e-27	4.44128e-21
chr10	101000000	102000000	chr3	44000000	45000000	84	2.44482	3.78031e-13	1.53849e-06
chr10	101000000	102000000	chr3	45000000	46000000	104	3.02693	4.6133e-22	1.8775e-15
chr10	101000000	102000000	chr3	46000000	47000000	124	3.60903	1.24998e-32	5.0871e-26
chr10	101000000	102000000	chr3	47000000	48000000	137	3.98739	2.9446e-40	1.19838e-33
chr10	101000000	102000000	chr3	48000000	49000000	149	4.33665	9.01431e-48	3.6686e-41
chr10	101000000	102000000	chr3	49000000	50000000	136	3.95829	1.18932e-39	4.84022e-33
chr10	101000000	102000000	chr3	50000000	51000000	102	2.96872	4.3143e-21	1.75581e-14
chr10	101000000	102000000	chr3	51000000	52000000	114	3.31798	3.70431e-27	1.50756e-20
chr10	101000000	102000000	chr3	52000000	53000000	105	3.05603	1.48723e-22	6.05264e-16
chr10	101000000	102000000	chr5	138000000	139000000	92	2.67766	1.70384e-16	6.93419e-10
chr10	101000000	102000000	chr5	176000000	177000000	108	3.14335	4.71175e-24	1.91757e-17
chr10	101000000	102000000	chr6	29000000	30000000	106	3.08514	4.74973e-23	1.93302e-16
chr10	101000000	102000000	chr6	30000000	31000000	95	2.76498	7.92423e-18	3.22497e-11
chr10	101000000	102000000	chr6	31000000	32000000	93	2.70677	6.19202e-17	2.52e-10
chr10	101000000	102000000	chr6	32000000	33000000	87	2.53214	2.2859e-14	9.30307e-08
chr10	101000000	102000000	chr6	34000000	35000000	123	3.57992	4.57236e-32	1.86084e-25
chr10	101000000	102000000	chr6	35000000	36000000	116	3.37619	3.18746e-28	1.29722e-21
chr10	101000000	102000000	chr6	36000000	37000000	135	3.92918	4.76874e-39	1.94076e-32
chr10	101000000	102000000	chr6	37000000	38000000	115	3.34708	1.09129e-27	4.44128e-21
chr10	101000000	102000000	chr6	41000000	42000000	89	2.59035	3.32869e-15	1.3547e-08
chr10	101000000	102000000	chr6	42000000	43000000	108	3.14335	4.71175e-24	1.91757e-17
chr10	101000000	102000000	chr7	0	1000000	77	2.24109	1.74373e-10	0.000709655
chr10	101000000	102000000	chr7	1000000	2000000	115	3.34708	1.09129e-27	4.44128e-21
chr10	101000000	102000000	chr7	100000000	101000000	128	3.72545	6.45019e-35	2.62507e-28
chr10	101000000	102000000	chr7	101000000	102000000	119	3.4635	7.54913e-30	3.07231e-23
chr10	101000000	102000000	chr7	129000000	130000000	91	2.64856	4.63873e-16	1.88785e-09
chr10	101000000	102000000	chr7	130000000	131000000	88	2.56124	8.77157e-15	3.56982e-08
chr10	101000000	102000000	chr7	74000000	75000000	92	2.67766	1.70384e-16	6.93419e-10
chr10	101000000	102000000	chr7	75000000	76000000	89	2.59035	3.32869e-15	1.3547e-08
chr10	101000000	102000000	chr8	142000000	143000000	89	2.59035	3.32869e-15	1.3547e-08
chr10	101000000	102000000	chr8	143000000	144000000	115	3.34708	1.09129e-27	4.44128e-21
chr10	101000000	102000000	chr8	28000000	29000000	76	2.21198	3.9874e-10	0.00162278
chr10	101000000	102000000	chr9	123000000	124000000	109	3.17245	1.46378e-24	5.95723e-18
chr10	101000000	102000000	chr9	124000000	125000000	123	3.57992	4.57236e-32	1.86084e-25
chr10	101000000	102000000	chr9	125000000	126000000	132	3.84187	2.94107e-37	1.19694e-30
chr10	101000000	102000000	chr9	126000000	127000000	135	3.92918	4.76874e-39	1.94076e-32
chr10	101000000	102000000	chr9	127000000	128000000	126	3.66724	9.12133e-34	3.71216e-27
chr10	101000000	102000000	chr9	128000000	129000000	127	3.69634	2.43505e-34	9.91005e-28
chr10	101000000	102000000	chr9	129000000	130000000	129	3.75455	1.69543e-35	6.89998e-29
chr10	101000000	102000000	chr9	130000000	131000000	112	3.25977	4.1584e-26	1.69237e-19
chr10	101000000	102000000	chr9	131000000	132000000	125	3.63813	3.38999e-33	1.37964e-26
chr10	101000000	102000000	chr9	132000000	133000000	157	4.56949	5.15142e-53	2.0965e-46
chr10	101000000	102000000	chr9	135000000	136000000	81	2.35751	5.63161e-12	2.29193e-05
chr10	101000000	102000000	chr9	136000000	137000000	102	2.96872	4.3143e-21	1.75581e-14
chr10	101000000	102000000	chr9	34000000	35000000	107	3.11424	1.50288e-23	6.11637e-17
chr10	101000000	102000000	chr9	35000000	36000000	100	2.91051	3.88198e-20	1.57987e-13
chr10	101000000	102000000	chr9	36000000	37000000	112	3.25977	4.1584e-26	1.69237e-19
chr10	102000000	103000000	chr11	118000000	119000000	135	3.92918	4.76874e-39	1.94076e-32
chr10	102000000	103000000	chr11	63000000	64000000	98	2.8523	3.35829e-19	1.36674e-12
chr10	102000000	103000000	chr11	67000000	68000000	139	4.0456	1.76638e-41	7.18873e-35
chr10	102000000	103000000	chr11	71000000	72000000	98	2.8523	3.35829e-19	1.36674e-12
chr10	102000000	103000000	chr11	72000000	73000000	138	4.0165	7.23794e-41	2.94566e-34
chr10	102000000	103000000	chr11	73000000	74000000	169	4.91875	3.18253e-61	1.29521e-54
chr10	102000000	103000000	chr11	74000000	75000000	124	3.60903	1.24998e-32	5.0871e-26
chr10	102000000	103000000	chr11	75000000	76000000	133	3.87097	7.49948e-38	3.0521e-31
chr10	102000000	103000000	chr11	76000000	77000000	94	2.73587	2.22669e-17	9.06208e-11
chr10	102000000	103000000	chr12	0	1000000	103	2.99782	1.41754e-21	5.76904e-15
chr10	102000000	103000000	chr12	109000000	110000000	90	2.61945	1.24939e-15	5.0847e-09
chr10	102000000	103000000	chr12	110000000	111000000	124	3.60903	1.24998e-32	5.0871e-26
chr10	102000000	103000000	chr12	111000000	112000000	140	4.07471	4.28012e-42	1.7419e-35
chr10	102000000	103000000	chr12	120000000	121000000	131	3.81276	1.14478e-36	4.65896e-30
chr10	102000000	103000000	chr12	121000000	122000000	179	5.2098	0	0
chr10	102000000	103000000	chr12	122000000	123000000	180	5.23891	0	0
chr10	102000000	103000000	chr12	49000000	50000000	173	5.03517	0	0
chr10	102000000	103000000	chr12	50000000	51000000	134	3.90008	1.89811e-38	7.72486e-32
chr10	102000000	103000000	chr14	104000000	105000000	87	2.53214	2.2859e-14	9.30307e-08
chr10	102000000	103000000	chr14	68000000	69000000	90	2.61945	1.24939e-15	5.0847e-09
chr10	102000000	103000000	chr14	71000000	72000000	83	2.41572	9.41193e-13	3.83042e-06
chr10	102000000	103000000	chr14	73000000	74000000	141	4.10381	1.0298e-42	4.19103e-36
chr10	102000000	103000000	chr14	74000000	75000000	134	3.90008	1.89811e-38	7.72486e-32
chr10	102000000	103000000	chr14	75000000	76000000	133	3.87097	7.49948e-38	3.0521e-31
chr10	102000000	103000000	chr14	76000000	77000000	78	2.27019	7.53015e-11	0.000306459
chr10	102000000	103000000	chr15	41000000	42000000	142	4.13292	2.46034e-43	1.0013e-36
chr10	102000000	103000000	chr15	42000000	43000000	150	4.36576	2.03931e-48	8.2995e-42
chr10	102000000	103000000	chr15	64000000	65000000	121	3.52171	5.97194e-31	2.43043e-24
chr10	102000000	103000000	chr15	66000000	67000000	111	3.23066	1.37503e-25	5.59605e-19
chr10	102000000	103000000	chr15	74000000	75000000	124	3.60903	1.24998e-32	5.0871e-26
chr10	102000000	103000000	chr15	75000000	76000000	130	3.78366	4.42236e-36	1.79979e-29
chr10	102000000	103000000	chr15	76000000	77000000	92	2.67766	1.70384e-16	6.93419e-10
chr10	102000000	103000000	chr15	77000000	78000000	90	2.61945	1.24939e-15	5.0847e-09
chr10	102000000	103000000	chr15	78000000	79000000	105	3.05603	1.48723e-22	6.05264e-16
chr10	102000000	103000000	chr16	2000000	3000000	139	4.0456	1.76638e-41	7.18873e-35
chr10	102000000	103000000	chr16	22000000	23000000	95	2.76498	7.92423e-18	3.22497e-11
chr10	102000000	103000000	chr16	23000000	24000000	102	2.96872	4.3143e-21	1.75581e-14
chr10	102000000	103000000	chr16	29000000	30000000	120	3.49261	2.13204e-30	8.67686e-24
chr10	102000000	103000000	chr16	68000000	69000000	124	3.60903	1.24998e-32	5.0871e-26
chr10	102000000	103000000	chr16	69000000	70000000	155	4.51128	1.09525e-51	4.4574e-45
chr10	102000000	103000000	chr17	0	1000000	84	2.44482	3.78031e-13	1.53849e-06
chr10	102000000	103000000	chr17	2000000	3000000	112	3.25977	4.1584e-26	1.69237e-19
chr10	102000000	103000000	chr17	29000000	30000000	123	3.57992	4.57236e-32	1.86084e-25
chr10	102000000	103000000	chr17	3000000	4000000	75	2.18288	9.00268e-10	0.00366387
chr10	102000000	103000000	chr17	30000000	31000000	154	4.48218	5.00199e-51	2.03569e-44
chr10	102000000	103000000	chr17	31000000	32000000	116	3.37619	3.18746e-28	1.29722e-21
chr10	102000000	103000000	chr17	36000000	37000000	94	2.73587	2.22669e-17	9.06208e-11
chr10	102000000	103000000	chr17	38000000	39000000	119	3.4635	7.54913e-30	3.07231e-23
chr10	102000000	103000000	chr17	4000000	5000000	113	3.28887	1.24656e-26	5.07319e-20
chr10	102000000	103000000	chr17	41000000	42000000	85	2.47393	1.50085e-13	6.10809e-07
chr10	102000000	103000000	chr17	43000000	44000000	89	2.59035	3.32869e-15	1.3547e-08
chr10	102000000	103000000	chr17	44000000	45000000	148	4.30755	3.95812e-47	1.61086e-40
chr10	102000000	103000000	chr17	45000000	46000000	125	3.63813	3.38999e-33	1.37964e-26
chr10	102000000	103000000	chr17	46000000	47000000	111	3.23066	1.37503e-25	5.59605e-19
chr10	102000000	103000000	chr17	47000000	48000000	141	4.10381	1.0298e-42	4.19103e-36
chr10	102000000	103000000	chr17	48000000	49000000	139	4.0456	1.76638e-41	7.18873e-35
chr10	102000000	103000000	chr17	49000000	50000000	123	3.57992	4.57236e-32	1.86084e-25
chr10	102000000	103000000	chr17	5000000	6000000	112	3.25977	4.1584e-26	1.69237e-19
chr10	102000000	103000000	chr17	58000000	59000000	120	3.49261	2.13204e-30	8.67686e-24
chr10	102000000	103000000	chr17	61000000	62000000	89	2.59035	3.32869e-15	1.3547e-08
chr10	102000000	103000000	chr17	63000000	64000000	94	2.73587	2.22669e-17	9.06208e-11
chr10	102000000	103000000	chr17	75000000	76000000	166	4.83144	4.01441e-59	1.63377e-52
chr10	102000000	103000000	chr17	77000000	78000000	106	3.08514	4.74973e-23	1.93302e-16
chr10	102000000	103000000	chr19	17000000	18000000	121	3.52171	5.97194e-31	2.43043e-24
chr10	102000000	103000000	chr19	46000000	47000000	110	3.20156	4.50652e-25	1.83404e-18
chr10	102000000	103000000	chr20	0	1000000	87	2.53214	2.2859e-14	9.30307e-08
chr10	102000000	103000000	chr20	1000000	2000000	78	2.27019	7.53015e-11	0.000306459
chr10	102000000	103000000	chr20	33000000	34000000	104	3.02693	4.6133e-22	1.8775e-15
chr10	102000000	103000000	chr20	34000000	35000000	154	4.48218	5.00199e-51	2.03569e-44
chr10	102000000	103000000	chr20	35000000	36000000	140	4.07471	4.28012e-42	1.7419e-35
chr10	102000000	103000000	chr20	36000000	37000000	134	3.90008	1.89811e-38	7.72486e-32
chr10	102000000	103000000	chr20	37000000	38000000	98	2.8523	3.35829e-19	1.36674e-12
chr10	102000000	103000000	chr20	49000000	50000000	113	3.28887	1.24656e-26	5.07319e-20
chr10	102000000	103000000	chr22	23000000	24000000	82	2.38661	2.31597e-12	9.42543e-06
chr10	102000000	103000000	chr22	37000000	38000000	108	3.14335	4.71175e-24	1.91757e-17
chr10	102000000	103000000	chr22	39000000	40000000	102	2.96872	4.3143e-21	1.75581e-14
chr10	102000000	103000000	chr22	40000000	41000000	146	4.24934	7.47908e-46	3.0438e-39
chr10	102000000	103000000	chr22	41000000	42000000	166	4.83144	4.01441e-59	1.63377e-52
chr10	102000000	103000000	chr22	42000000	43000000	126	3.66724	9.12133e-34	3.71216e-27
chr10	102000000	103000000	chr2	232000000	233000000	100	2.91051	3.88198e-20	1.57987e-13
chr10	102000000	103000000	chr2	25000000	26000000	124	3.60903	1.24998e-32	5.0871e-26
chr10	102000000	103000000	chr2	26000000	27000000	143	4.16202	5.83722e-44	2.3756e-37
chr10	102000000	103000000	chr3	195000000	196000000	130	3.78366	4.42236e-36	1.79979e-29
chr10	102000000	103000000	chr3	196000000	197000000	155	4.51128	1.09525e-51	4.4574e-45
chr10	102000000	103000000	chr3	45000000	46000000	104	3.02693	4.6133e-22	1.8775e-15
chr10	102000000	103000000	chr3	46000000	47000000	115	3.34708	1.09129e-27	4.44128e-21
chr10	102000000	103000000	chr3	47000000	48000000	182	5.29712	0	0
chr10	102000000	103000000	chr3	48000000	49000000	197	5.7337	0	0
chr10	102000000	103000000	chr3	51000000	52000000	75	2.18288	9.00268e-10	0.00366387
chr10	102000000	103000000	chr6	30000000	31000000	169	4.91875	3.18253e-61	1.29521e-54
chr10	102000000	103000000	chr6	32000000	33000000	134	3.90008	1.89811e-38	7.72486e-32
chr10	102000000	103000000	chr6	33000000	34000000	150	4.36576	2.03931e-48	8.2995e-42
chr10	102000000	103000000	chr6	34000000	35000000	131	3.81276	1.14478e-36	4.65896e-30
chr10	102000000	103000000	chr6	35000000	36000000	148	4.30755	3.95812e-47	1.61086e-40
chr10	102000000	103000000	chr6	36000000	37000000	152	4.42397	1.02326e-49	4.16441e-43
chr10	102000000	103000000	chr6	42000000	43000000	124	3.60903	1.24998e-32	5.0871e-26
chr10	102000000	103000000	chr7	0	1000000	81	2.35751	5.63161e-12	2.29193e-05
chr10	102000000	103000000	chr7	1000000	2000000	94	2.73587	2.22669e-17	9.06208e-11
chr10	102000000	103000000	chr7	100000000	101000000	193	5.61728	0	0
chr10	102000000	103000000	chr7	101000000	102000000	120	3.49261	2.13204e-30	8.67686e-24
chr10	102000000	103000000	chr7	129000000	130000000	126	3.66724	9.12133e-34	3.71216e-27
chr10	102000000	103000000	chr7	74000000	75000000	121	3.52171	5.97194e-31	2.43043e-24
chr10	102000000	103000000	chr9	124000000	125000000	93	2.70677	6.19202e-17	2.52e-10
chr10	102000000	103000000	chr9	125000000	126000000	117	3.40529	9.23107e-29	3.75682e-22
chr10	102000000	103000000	chr9	126000000	127000000	103	2.99782	1.41754e-21	5.76904e-15
chr10	102000000	103000000	chr9	127000000	128000000	138	4.0165	7.23794e-41	2.94566e-34
chr10	102000000	103000000	chr9	128000000	129000000	188	5.47175	0	0
chr10	102000000	103000000	chr9	129000000	130000000	148	4.30755	3.95812e-47	1.61086e-40
chr10	102000000	103000000	chr9	130000000	131000000	103	2.99782	1.41754e-21	5.76904e-15
chr10	102000000	103000000	chr9	131000000	132000000	123	3.57992	4.57236e-32	1.86084e-25
chr10	102000000	103000000	chr9	132000000	133000000	132	3.84187	2.94107e-37	1.19694e-30
chr10	102000000	103000000	chr9	34000000	35000000	115	3.34708	1.09129e-27	4.44128e-21
chr10	102000000	103000000	chr9	35000000	36000000	109	3.17245	1.46378e-24	5.95723e-18
chr10	102000000	103000000	chr9	36000000	37000000	91	2.64856	4.63873e-16	1.88785e-09
chr10	13000000	14000000	chr11	120000000	121000000	92	2.67766	1.70384e-16	6.93419e-10
chr10	13000000	14000000	chr11	73000000	74000000	76	2.21198	3.9874e-10	0.00162278
chr10	13000000	14000000	chr12	0	1000000	102	2.96872	4.3143e-21	1.75581e-14
chr10	13000000	14000000	chr12	1000000	2000000	90	2.61945	1.24939e-15	5.0847e-09
chr10	13000000	14000000	chr12	12000000	13000000	102	2.96872	4.3143e-21	1.75581e-14
chr10	13000000	14000000	chr12	2000000	3000000	89	2.59035	3.32869e-15	1.3547e-08
chr10	13000000	14000000	chr12	51000000	52000000	95	2.76498	7.92423e-18	3.22497e-11
chr10	13000000	14000000	chr14	75000000	76000000	83	2.41572	9.41193e-13	3.83042e-06
chr10	13000000	14000000	chr14	76000000	77000000	107	3.11424	1.50288e-23	6.11637e-17
chr10	13000000	14000000	chr15	43000000	44000000	102	2.96872	4.3143e-21	1.75581e-14
chr10	13000000	14000000	chr15	69000000	70000000	94	2.73587	2.22669e-17	9.06208e-11
chr10	13000000	14000000	chr16	22000000	23000000	102	2.96872	4.3143e-21	1.75581e-14
chr10	13000000	14000000	chr16	69000000	70000000	99	2.8814	1.14747e-19	4.66992e-13
chr10	13000000	14000000	chr17	18000000	19000000	82	2.38661	2.31597e-12	9.42543e-06
chr10	13000000	14000000	chr17	19000000	20000000	82	2.38661	2.31597e-12	9.42543e-06
chr10	13000000	14000000	chr17	32000000	33000000	83	2.41572	9.41193e-13	3.83042e-06
chr10	13000000	14000000	chr17	48000000	49000000	88	2.56124	8.77157e-15	3.56982e-08
chr10	13000000	14000000	chr17	58000000	59000000	74	2.15377	2.00658e-09	0.00816628
chr10	13000000	14000000	chr17	59000000	60000000	90	2.61945	1.24939e-15	5.0847e-09
chr10	13000000	14000000	chr18	49000000	50000000	87	2.53214	2.2859e-14	9.30307e-08
chr10	13000000	14000000	chr20	0	1000000	84	2.44482	3.78031e-13	1.53849e-06
chr10	13000000	14000000	chr20	1000000	2000000	85	2.47393	1.50085e-13	6.10809e-07
chr10	13000000	14000000	chr20	2000000	3000000	97	2.82319	9.73065e-19	3.96013e-12
chr10	13000000	14000000	chr20	3000000	4000000	96	2.79409	2.79106e-18	1.13589e-11
chr10	13000000	14000000	chr20	33000000	34000000	108	3.14335	4.71175e-24	1.91757e-17
chr10	13000000	14000000	chr20	36000000	37000000	78	2.27019	7.53015e-11	0.000306459
chr10	13000000	14000000	chr20	37000000	38000000	87	2.53214	2.2859e-14	9.30307e-08
chr10	13000000	14000000	chr20	4000000	5000000	100	2.91051	3.88198e-20	1.57987e-13
chr10	13000000	14000000	chr20	45000000	46000000	82	2.38661	2.31597e-12	9.42543e-06
chr10	13000000	14000000	chr20	47000000	48000000	87	2.53214	2.2859e-14	9.30307e-08
chr10	13000000	14000000	chr20	49000000	50000000	100	2.91051	3.88198e-20	1.57987e-13
chr10	13000000	14000000	chr20	50000000	51000000	88	2.56124	8.77157e-15	3.56982e-08
chr10	13000000	14000000	chr21	33000000	34000000	135	3.92918	4.76874e-39	1.94076e-32
chr10	13000000	14000000	chr21	34000000	35000000	102	2.96872	4.3143e-21	1.75581e-14
chr10	13000000	14000000	chr21	35000000	36000000	91	2.64856	4.63873e-16	1.88785e-09
chr10	13000000	14000000	chr22	18000000	19000000	130	3.78366	4.42236e-36	1.79979e-29
chr10	13000000	14000000	chr22	19000000	20000000	101	2.93961	1.30046e-20	5.29254e-14
chr10	13000000	14000000	chr22	20000000	21000000	98	2.8523	3.35829e-19	1.36674e-12
chr10	13000000	14000000	chr22	23000000	24000000	95	2.76498	7.92423e-18	3.22497e-11
chr10	13000000	14000000	chr22	24000000	25000000	113	3.28887	1.24656e-26	5.07319e-20
chr10	13000000	14000000	chr22	42000000	43000000	84	2.44482	3.78031e-13	1.53849e-06
chr10	13000000	14000000	chr9	34000000	35000000	100	2.91051	3.88198e-20	1.57987e-13
chr10	13000000	14000000	chr9	35000000	36000000	93	2.70677	6.19202e-17	2.52e-10
chr10	13000000	14000000	chr9	36000000	37000000	91	2.64856	4.63873e-16	1.88785e-09
chr10	132000000	133000000	chr12	129000000	130000000	79	2.2993	3.21166e-11	0.000130706
chr10	132000000	133000000	chr21	9000000	10000000	92	2.67766	1.70384e-16	6.93419e-10
chr10	132000000	133000000	chr5	179000000	180000000	107	3.11424	1.50288e-23	6.11637e-17
chr10	132000000	133000000	chr5	180000000	181000000	126	3.66724	9.12133e-34	3.71216e-27
chr10	132000000	133000000	chr6	168000000	169000000	76	2.21198	3.9874e-10	0.00162278
chr10	132000000	133000000	chr6	169000000	170000000	85	2.47393	1.50085e-13	6.10809e-07
chr10	132000000	133000000	chr8	139000000	140000000	97	2.82319	9.73065e-19	3.96013e-12
chr10	132000000	133000000	chrX	0	1000000	191	5.55907	0	0
chr10	42000000	43000000	chr14	19000000	20000000	315	9.16809	0	0
chr10	42000000	43000000	chr16	33000000	34000000	879	25.5833	0	0
chr10	42000000	43000000	chr16	7000000	8000000	166	4.83144	4.01441e-59	1.63377e-52
chr10	42000000	43000000	chr17	11000000	12000000	144	4.19113	1.37532e-44	5.59722e-38
chr10	42000000	43000000	chr20	28000000	29000000	405	11.7875	0	0
chr10	42000000	43000000	chr20	29000000	30000000	648	18.8601	0	0
chr10	42000000	43000000	chr20	30000000	31000000	363	10.5651	0	0
chr10	42000000	43000000	chr21	16000000	17000000	108	3.14335	4.71175e-24	1.91757e-17
chr10	42000000	43000000	chr21	24000000	25000000	77	2.24109	1.74373e-10	0.000709655
chr10	42000000	43000000	chr21	31000000	32000000	82	2.38661	2.31597e-12	9.42543e-06
chr10	42000000	43000000	chr21	7000000	8000000	824	23.9826	0	0
chr10	42000000	43000000	chr21	8000000	9000000	2171	63.1871	0	0
chr10	42000000	43000000	chr21	9000000	10000000	1455	42.3479	0	0
chr10	42000000	43000000	chr22	11000000	12000000	1201	34.9552	0	0
chr10	42000000	43000000	chr22	16000000	17000000	1850	53.8443	0	0
chr10	42000000	43000000	chr22	17000000	18000000	159	4.6277	2.3624e-54	9.61439e-48
chr10	42000000	43000000	chr2	90000000	91000000	712	20.7228	0	0
chr10	69000000	70000000	chr11	74000000	75000000	103	2.99782	1.41754e-21	5.76904e-15
chr10	69000000	70000000	chr12	0	1000000	102	2.96872	4.3143e-21	1.75581e-14
chr10	69000000	70000000	chr12	111000000	112000000	91	2.64856	4.63873e-16	1.88785e-09
chr10	69000000	70000000	chr12	112000000	113000000	84	2.44482	3.78031e-13	1.53849e-06
chr10	69000000	70000000	chr12	51000000	52000000	90	2.61945	1.24939e-15	5.0847e-09
chr10	69000000	70000000	chr14	103000000	104000000	96	2.79409	2.79106e-18	1.13589e-11
chr10	69000000	70000000	chr14	74000000	75000000	105	3.05603	1.48723e-22	6.05264e-16
chr10	69000000	70000000	chr14	75000000	76000000	78	2.27019	7.53015e-11	0.000306459
chr10	69000000	70000000	chr15	41000000	42000000	90	2.61945	1.24939e-15	5.0847e-09
chr10	69000000	70000000	chr15	42000000	43000000	90	2.61945	1.24939e-15	5.0847e-09
chr10	69000000	70000000	chr15	66000000	67000000	83	2.41572	9.41193e-13	3.83042e-06
chr10	69000000	70000000	chr15	68000000	69000000	76	2.21198	3.9874e-10	0.00162278
chr10	69000000	70000000	chr16	22000000	23000000	101	2.93961	1.30046e-20	5.29254e-14
chr10	69000000	70000000	chr16	23000000	24000000	100	2.91051	3.88198e-20	1.57987e-13
chr10	69000000	70000000	chr16	69000000	70000000	81	2.35751	5.63161e-12	2.29193e-05
chr10	69000000	70000000	chr17	31000000	32000000	82	2.38661	2.31597e-12	9.42543e-06
chr10	69000000	70000000	chr17	32000000	33000000	90	2.61945	1.24939e-15	5.0847e-09
chr10	69000000	70000000	chr17	33000000	34000000	103	2.99782	1.41754e-21	5.76904e-15
chr10	69000000	70000000	chr17	36000000	37000000	83	2.41572	9.41193e-13	3.83042e-06
chr10	69000000	70000000	chr17	47000000	48000000	111	3.23066	1.37503e-25	5.59605e-19
chr10	69000000	70000000	chr17	48000000	49000000	95	2.76498	7.92423e-18	3.22497e-11
chr10	69000000	70000000	chr17	59000000	60000000	87	2.53214	2.2859e-14	9.30307e-08
chr10	69000000	70000000	chr17	60000000	61000000	75	2.18288	9.00268e-10	0.00366387
chr10	69000000	70000000	chr17	63000000	64000000	74	2.15377	2.00658e-09	0.00816628
chr10	69000000	70000000	chr20	36000000	37000000	87	2.53214	2.2859e-14	9.30307e-08
chr10	69000000	70000000	chr22	22000000	23000000	76	2.21198	3.9874e-10	0.00162278
chr10	69000000	70000000	chr22	30000000	31000000	74	2.15377	2.00658e-09	0.00816628
chr10	69000000	70000000	chr7	100000000	101000000	74	2.15377	2.00658e-09	0.00816628
chr10	69000000	70000000	chr9	125000000	126000000	89	2.59035	3.32869e-15	1.3547e-08
chr10	69000000	70000000	chr9	34000000	35000000	106	3.08514	4.74973e-23	1.93302e-16
chr10	70000000	71000000	chr11	118000000	119000000	85	2.47393	1.50085e-13	6.10809e-07
chr10	70000000	71000000	chr11	119000000	120000000	87	2.53214	2.2859e-14	9.30307e-08
chr10	70000000	71000000	chr11	62000000	63000000	85	2.47393	1.50085e-13	6.10809e-07
chr10	70000000	71000000	chr11	70000000	71000000	115	3.34708	1.09129e-27	4.44128e-21
chr10	70000000	71000000	chr11	71000000	72000000	111	3.23066	1.37503e-25	5.59605e-19
chr10	70000000	71000000	chr11	72000000	73000000	94	2.73587	2.22669e-17	9.06208e-11
chr10	70000000	71000000	chr11	74000000	75000000	115	3.34708	1.09129e-27	4.44128e-21
chr10	70000000	71000000	chr11	75000000	76000000	104	3.02693	4.6133e-22	1.8775e-15
chr10	70000000	71000000	chr11	76000000	77000000	103	2.99782	1.41754e-21	5.76904e-15
chr10	70000000	71000000	chr12	0	1000000	91	2.64856	4.63873e-16	1.88785e-09
chr10	70000000	71000000	chr12	1000000	2000000	94	2.73587	2.22669e-17	9.06208e-11
chr10	70000000	71000000	chr12	110000000	111000000	102	2.96872	4.3143e-21	1.75581e-14
chr10	70000000	71000000	chr12	111000000	112000000	110	3.20156	4.50652e-25	1.83404e-18
chr10	70000000	71000000	chr12	3000000	4000000	88	2.56124	8.77157e-15	3.56982e-08
chr10	70000000	71000000	chr12	4000000	5000000	77	2.24109	1.74373e-10	0.000709655
chr10	70000000	71000000	chr12	49000000	50000000	83	2.41572	9.41193e-13	3.83042e-06
chr10	70000000	71000000	chr12	50000000	51000000	99	2.8814	1.14747e-19	4.66992e-13
chr10	70000000	71000000	chr12	51000000	52000000	94	2.73587	2.22669e-17	9.06208e-11
chr10	70000000	71000000	chr12	52000000	53000000	116	3.37619	3.18746e-28	1.29722e-21
chr10	70000000	71000000	chr14	102000000	103000000	98	2.8523	3.35829e-19	1.36674e-12
chr10	70000000	71000000	chr14	103000000	104000000	113	3.28887	1.24656e-26	5.07319e-20
chr10	70000000	71000000	chr14	66000000	67000000	79	2.2993	3.21166e-11	0.000130706
chr10	70000000	71000000	chr14	67000000	68000000	102	2.96872	4.3143e-21	1.75581e-14
chr10	70000000	71000000	chr14	68000000	69000000	75	2.18288	9.00268e-10	0.00366387
chr10	70000000	71000000	chr14	69000000	70000000	85	2.47393	1.50085e-13	6.10809e-07
chr10	70000000	71000000	chr14	70000000	71000000	77	2.24109	1.74373e-10	0.000709655
chr10	70000000	71000000	chr14	71000000	72000000	92	2.67766	1.70384e-16	6.93419e-10
chr10	70000000	71000000	chr14	73000000	74000000	96	2.79409	2.79106e-18	1.13589e-11
chr10	70000000	71000000	chr14	74000000	75000000	141	4.10381	1.0298e-42	4.19103e-36
chr10	70000000	71000000	chr14	75000000	76000000	83	2.41572	9.41193e-13	3.83042e-06
chr10	70000000	71000000	chr15	42000000	43000000	89	2.59035	3.32869e-15	1.3547e-08
chr10	70000000	71000000	chr15	63000000	64000000	83	2.41572	9.41193e-13	3.83042e-06
chr10	70000000	71000000	chr15	66000000	67000000	116	3.37619	3.18746e-28	1.29722e-21
chr10	70000000	71000000	chr15	67000000	68000000	105	3.05603	1.48723e-22	6.05264e-16
chr10	70000000	71000000	chr15	68000000	69000000	98	2.8523	3.35829e-19	1.36674e-12
chr10	70000000	71000000	chr15	69000000	70000000	78	2.27019	7.53015e-11	0.000306459
chr10	70000000	71000000	chr15	72000000	73000000	97	2.82319	9.73065e-19	3.96013e-12
chr10	70000000	71000000	chr15	73000000	74000000	102	2.96872	4.3143e-21	1.75581e-14
chr10	70000000	71000000	chr16	21000000	22000000	95	2.76498	7.92423e-18	3.22497e-11
chr10	70000000	71000000	chr16	22000000	23000000	109	3.17245	1.46378e-24	5.95723e-18
chr10	70000000	71000000	chr16	85000000	86000000	79	2.2993	3.21166e-11	0.000130706
chr10	70000000	71000000	chr17	29000000	30000000	93	2.70677	6.19202e-17	2.52e-10
chr10	70000000	71000000	chr17	30000000	31000000	93	2.70677	6.19202e-17	2.52e-10
chr10	70000000	71000000	chr17	32000000	33000000	90	2.61945	1.24939e-15	5.0847e-09
chr10	70000000	71000000	chr17	33000000	34000000	126	3.66724	9.12133e-34	3.71216e-27
chr10	70000000	71000000	chr17	34000000	35000000	98	2.8523	3.35829e-19	1.36674e-12
chr10	70000000	71000000	chr17	35000000	36000000	101	2.93961	1.30046e-20	5.29254e-14
chr10	70000000	71000000	chr17	36000000	37000000	91	2.64856	4.63873e-16	1.88785e-09
chr10	70000000	71000000	chr17	38000000	39000000	78	2.27019	7.53015e-11	0.000306459
chr10	70000000	71000000	chr17	40000000	41000000	91	2.64856	4.63873e-16	1.88785e-09
chr10	70000000	71000000	chr17	45000000	46000000	132	3.84187	2.94107e-37	1.19694e-30
chr10	70000000	71000000	chr17	46000000	47000000	147	4.27844	1.72637e-46	7.02591e-40
chr10	70000000	71000000	chr17	48000000	49000000	101	2.93961	1.30046e-20	5.29254e-14
chr10	70000000	71000000	chr17	49000000	50000000	91	2.64856	4.63873e-16	1.88785e-09
chr10	70000000	71000000	chr17	58000000	59000000	90	2.61945	1.24939e-15	5.0847e-09
chr10	70000000	71000000	chr17	60000000	61000000	99	2.8814	1.14747e-19	4.66992e-13
chr10	70000000	71000000	chr17	61000000	62000000	87	2.53214	2.2859e-14	9.30307e-08
chr10	70000000	71000000	chr17	63000000	64000000	91	2.64856	4.63873e-16	1.88785e-09
chr10	70000000	71000000	chr17	64000000	65000000	108	3.14335	4.71175e-24	1.91757e-17
chr10	70000000	71000000	chr17	65000000	66000000	80	2.3284	1.35306e-11	5.50663e-05
chr10	70000000	71000000	chr17	78000000	79000000	76	2.21198	3.9874e-10	0.00162278
chr10	70000000	71000000	chr20	0	1000000	88	2.56124	8.77157e-15	3.56982e-08
chr10	70000000	71000000	chr20	1000000	2000000	114	3.31798	3.70431e-27	1.50756e-20
chr10	70000000	71000000	chr20	2000000	3000000	114	3.31798	3.70431e-27	1.50756e-20
chr10	70000000	71000000	chr20	33000000	34000000	116	3.37619	3.18746e-28	1.29722e-21
chr10	70000000	71000000	chr20	34000000	35000000	100	2.91051	3.88198e-20	1.57987e-13
chr10	70000000	71000000	chr20	35000000	36000000	101	2.93961	1.30046e-20	5.29254e-14
chr10	70000000	71000000	chr20	36000000	37000000	116	3.37619	3.18746e-28	1.29722e-21
chr10	70000000	71000000	chr20	45000000	46000000	76	2.21198	3.9874e-10	0.00162278
chr10	70000000	71000000	chr20	47000000	48000000	95	2.76498	7.92423e-18	3.22497e-11
chr10	70000000	71000000	chr20	48000000	49000000	98	2.8523	3.35829e-19	1.36674e-12
chr10	70000000	71000000	chr20	49000000	50000000	116	3.37619	3.18746e-28	1.29722e-21
chr10	70000000	71000000	chr22	19000000	20000000	89	2.59035	3.32869e-15	1.3547e-08
chr10	70000000	71000000	chr22	22000000	23000000	80	2.3284	1.35306e-11	5.50663e-05
chr10	70000000	71000000	chr22	23000000	24000000	90	2.61945	1.24939e-15	5.0847e-09
chr10	70000000	71000000	chr22	24000000	25000000	91	2.64856	4.63873e-16	1.88785e-09
chr10	70000000	71000000	chr22	25000000	26000000	78	2.27019	7.53015e-11	0.000306459
chr10	70000000	71000000	chr22	30000000	31000000	81	2.35751	5.63161e-12	2.29193e-05
chr10	70000000	71000000	chr22	38000000	39000000	75	2.18288	9.00268e-10	0.00366387
chr10	70000000	71000000	chr22	41000000	42000000	93	2.70677	6.19202e-17	2.52e-10
chr10	70000000	71000000	chr22	44000000	45000000	95	2.76498	7.92423e-18	3.22497e-11
chr10	70000000	71000000	chr2	27000000	28000000	82	2.38661	2.31597e-12	9.42543e-06
chr10	70000000	71000000	chr3	124000000	125000000	83	2.41572	9.41193e-13	3.83042e-06
chr10	70000000	71000000	chr3	126000000	127000000	95	2.76498	7.92423e-18	3.22497e-11
chr10	70000000	71000000	chr3	127000000	128000000	93	2.70677	6.19202e-17	2.52e-10
chr10	70000000	71000000	chr3	128000000	129000000	92	2.67766	1.70384e-16	6.93419e-10
chr10	70000000	71000000	chr3	195000000	196000000	87	2.53214	2.2859e-14	9.30307e-08
chr10	70000000	71000000	chr3	196000000	197000000	78	2.27019	7.53015e-11	0.000306459
chr10	70000000	71000000	chr3	44000000	45000000	90	2.61945	1.24939e-15	5.0847e-09
chr10	70000000	71000000	chr3	45000000	46000000	100	2.91051	3.88198e-20	1.57987e-13
chr10	70000000	71000000	chr6	36000000	37000000	105	3.05603	1.48723e-22	6.05264e-16
chr10	70000000	71000000	chr6	37000000	38000000	95	2.76498	7.92423e-18	3.22497e-11
chr10	70000000	71000000	chr6	39000000	40000000	103	2.99782	1.41754e-21	5.76904e-15
chr10	70000000	71000000	chr6	41000000	42000000	88	2.56124	8.77157e-15	3.56982e-08
chr10	70000000	71000000	chr7	101000000	102000000	86	2.50303	5.89064e-14	2.39734e-07
chr10	70000000	71000000	chr8	141000000	142000000	90	2.61945	1.24939e-15	5.0847e-09
chr10	70000000	71000000	chr8	142000000	143000000	94	2.73587	2.22669e-17	9.06208e-11
chr10	70000000	71000000	chr9	123000000	124000000	98	2.8523	3.35829e-19	1.36674e-12
chr10	70000000	71000000	chr9	124000000	125000000	105	3.05603	1.48723e-22	6.05264e-16
chr10	70000000	71000000	chr9	125000000	126000000	125	3.63813	3.38999e-33	1.37964e-26
chr10	70000000	71000000	chr9	126000000	127000000	128	3.72545	6.45019e-35	2.62507e-28
chr10	70000000	71000000	chr9	128000000	129000000	88	2.56124	8.77157e-15	3.56982e-08
chr10	70000000	71000000	chr9	131000000	132000000	116	3.37619	3.18746e-28	1.29722e-21
chr10	70000000	71000000	chr9	133000000	134000000	88	2.56124	8.77157e-15	3.56982e-08
chr10	70000000	71000000	chr9	34000000	35000000	96	2.79409	2.79106e-18	1.13589e-11
chr10	70000000	71000000	chr9	35000000	36000000	93	2.70677	6.19202e-17	2.52e-10
chr10	70000000	71000000	chr9	36000000	37000000	103	2.99782	1.41754e-21	5.76904e-15
chr10	71000000	72000000	chr11	119000000	120000000	95	2.76498	7.92423e-18	3.22497e-11
chr10	71000000	72000000	chr11	62000000	63000000	93	2.70677	6.19202e-17	2.52e-10
chr10	71000000	72000000	chr11	63000000	64000000	94	2.73587	2.22669e-17	9.06208e-11
chr10	71000000	72000000	chr11	64000000	65000000	77	2.24109	1.74373e-10	0.000709655
chr10	71000000	72000000	chr11	67000000	68000000	78	2.27019	7.53015e-11	0.000306459
chr10	71000000	72000000	chr11	70000000	71000000	95	2.76498	7.92423e-18	3.22497e-11
chr10	71000000	72000000	chr11	71000000	72000000	90	2.61945	1.24939e-15	5.0847e-09
chr10	71000000	72000000	chr11	72000000	73000000	99	2.8814	1.14747e-19	4.66992e-13
chr10	71000000	72000000	chr11	73000000	74000000	106	3.08514	4.74973e-23	1.93302e-16
chr10	71000000	72000000	chr11	74000000	75000000	101	2.93961	1.30046e-20	5.29254e-14
chr10	71000000	72000000	chr11	75000000	76000000	98	2.8523	3.35829e-19	1.36674e-12
chr10	71000000	72000000	chr11	76000000	77000000	96	2.79409	2.79106e-18	1.13589e-11
chr10	71000000	72000000	chr12	0	1000000	92	2.67766	1.70384e-16	6.93419e-10
chr10	71000000	72000000	chr12	108000000	109000000	77	2.24109	1.74373e-10	0.000709655
chr10	71000000	72000000	chr12	109000000	110000000	103	2.99782	1.41754e-21	5.76904e-15
chr10	71000000	72000000	chr12	110000000	111000000	82	2.38661	2.31597e-12	9.42543e-06
chr10	71000000	72000000	chr12	111000000	112000000	98	2.8523	3.35829e-19	1.36674e-12
chr10	71000000	72000000	chr12	2000000	3000000	119	3.4635	7.54913e-30	3.07231e-23
chr10	71000000	72000000	chr12	3000000	4000000	85	2.47393	1.50085e-13	6.10809e-07
chr10	71000000	72000000	chr12	49000000	50000000	79	2.2993	3.21166e-11	0.000130706
chr10	71000000	72000000	chr12	5000000	6000000	109	3.17245	1.46378e-24	5.95723e-18
chr10	71000000	72000000	chr12	50000000	51000000	84	2.44482	3.78031e-13	1.53849e-06
chr10	71000000	72000000	chr12	51000000	52000000	108	3.14335	4.71175e-24	1.91757e-17
chr10	71000000	72000000	chr12	52000000	53000000	92	2.67766	1.70384e-16	6.93419e-10
chr10	71000000	72000000	chr14	103000000	104000000	83	2.41572	9.41193e-13	3.83042e-06
chr10	71000000	72000000	chr14	104000000	105000000	87	2.53214	2.2859e-14	9.30307e-08
chr10	71000000	72000000	chr14	66000000	67000000	77	2.24109	1.74373e-10	0.000709655
chr10	71000000	72000000	chr14	67000000	68000000	99	2.8814	1.14747e-19	4.66992e-13
chr10	71000000	72000000	chr14	68000000	69000000	101	2.93961	1.30046e-20	5.29254e-14
chr10	71000000	72000000	chr14	69000000	70000000	93	2.70677	6.19202e-17	2.52e-10
chr10	71000000	72000000	chr14	70000000	71000000	82	2.38661	2.31597e-12	9.42543e-06
chr10	71000000	72000000	chr14	72000000	73000000	93	2.70677	6.19202e-17	2.52e-10
chr10	71000000	72000000	chr14	73000000	74000000	86	2.50303	5.89064e-14	2.39734e-07
chr10	71000000	72000000	chr14	74000000	75000000	104	3.02693	4.6133e-22	1.8775e-15
chr10	71000000	72000000	chr14	75000000	76000000	79	2.2993	3.21166e-11	0.000130706
chr10	71000000	72000000	chr15	42000000	43000000	89	2.59035	3.32869e-15	1.3547e-08
chr10	71000000	72000000	chr15	43000000	44000000	79	2.2993	3.21166e-11	0.000130706
chr10	71000000	72000000	chr15	64000000	65000000	90	2.61945	1.24939e-15	5.0847e-09
chr10	71000000	72000000	chr15	65000000	66000000	88	2.56124	8.77157e-15	3.56982e-08
chr10	71000000	72000000	chr15	66000000	67000000	116	3.37619	3.18746e-28	1.29722e-21
chr10	71000000	72000000	chr15	67000000	68000000	117	3.40529	9.23107e-29	3.75682e-22
chr10	71000000	72000000	chr15	71000000	72000000	78	2.27019	7.53015e-11	0.000306459
chr10	71000000	72000000	chr15	72000000	73000000	89	2.59035	3.32869e-15	1.3547e-08
chr10	71000000	72000000	chr15	74000000	75000000	85	2.47393	1.50085e-13	6.10809e-07
chr10	71000000	72000000	chr15	76000000	77000000	87	2.53214	2.2859e-14	9.30307e-08
chr10	71000000	72000000	chr15	77000000	78000000	98	2.8523	3.35829e-19	1.36674e-12
chr10	71000000	72000000	chr16	22000000	23000000	120	3.49261	2.13204e-30	8.67686e-24
chr10	71000000	72000000	chr16	86000000	87000000	85	2.47393	1.50085e-13	6.10809e-07
chr10	71000000	72000000	chr17	1000000	2000000	75	2.18288	9.00268e-10	0.00366387
chr10	71000000	72000000	chr17	30000000	31000000	79	2.2993	3.21166e-11	0.000130706
chr10	71000000	72000000	chr17	31000000	32000000	89	2.59035	3.32869e-15	1.3547e-08
chr10	71000000	72000000	chr17	32000000	33000000	88	2.56124	8.77157e-15	3.56982e-08
chr10	71000000	72000000	chr17	34000000	35000000	92	2.67766	1.70384e-16	6.93419e-10
chr10	71000000	72000000	chr17	35000000	36000000	88	2.56124	8.77157e-15	3.56982e-08
chr10	71000000	72000000	chr17	36000000	37000000	90	2.61945	1.24939e-15	5.0847e-09
chr10	71000000	72000000	chr17	37000000	38000000	83	2.41572	9.41193e-13	3.83042e-06
chr10	71000000	72000000	chr17	39000000	40000000	77	2.24109	1.74373e-10	0.000709655
chr10	71000000	72000000	chr17	40000000	41000000	86	2.50303	5.89064e-14	2.39734e-07
chr10	71000000	72000000	chr17	41000000	42000000	106	3.08514	4.74973e-23	1.93302e-16
chr10	71000000	72000000	chr17	44000000	45000000	80	2.3284	1.35306e-11	5.50663e-05
chr10	71000000	72000000	chr17	45000000	46000000	117	3.40529	9.23107e-29	3.75682e-22
chr10	71000000	72000000	chr17	46000000	47000000	142	4.13292	2.46034e-43	1.0013e-36
chr10	71000000	72000000	chr17	47000000	48000000	98	2.8523	3.35829e-19	1.36674e-12
chr10	71000000	72000000	chr17	49000000	50000000	98	2.8523	3.35829e-19	1.36674e-12
chr10	71000000	72000000	chr17	59000000	60000000	87	2.53214	2.2859e-14	9.30307e-08
chr10	71000000	72000000	chr17	6000000	7000000	76	2.21198	3.9874e-10	0.00162278
chr10	71000000	72000000	chr17	60000000	61000000	80	2.3284	1.35306e-11	5.50663e-05
chr10	71000000	72000000	chr17	61000000	62000000	74	2.15377	2.00658e-09	0.00816628
chr10	71000000	72000000	chr17	62000000	63000000	83	2.41572	9.41193e-13	3.83042e-06
chr10	71000000	72000000	chr17	64000000	65000000	81	2.35751	5.63161e-12	2.29193e-05
chr10	71000000	72000000	chr17	65000000	66000000	79	2.2993	3.21166e-11	0.000130706
chr10	71000000	72000000	chr17	66000000	67000000	74	2.15377	2.00658e-09	0.00816628
chr10	71000000	72000000	chr17	7000000	8000000	77	2.24109	1.74373e-10	0.000709655
chr10	71000000	72000000	chr17	74000000	75000000	111	3.23066	1.37503e-25	5.59605e-19
chr10	71000000	72000000	chr17	76000000	77000000	79	2.2993	3.21166e-11	0.000130706
chr10	71000000	72000000	chr17	79000000	80000000	104	3.02693	4.6133e-22	1.8775e-15
chr10	71000000	72000000	chr19	14000000	15000000	77	2.24109	1.74373e-10	0.000709655
chr10	71000000	72000000	chr19	15000000	16000000	103	2.99782	1.41754e-21	5.76904e-15
chr10	71000000	72000000	chr19	47000000	48000000	91	2.64856	4.63873e-16	1.88785e-09
chr10	71000000	72000000	chr20	0	1000000	88	2.56124	8.77157e-15	3.56982e-08
chr10	71000000	72000000	chr20	1000000	2000000	96	2.79409	2.79106e-18	1.13589e-11
chr10	71000000	72000000	chr20	2000000	3000000	89	2.59035	3.32869e-15	1.3547e-08
chr10	71000000	72000000	chr20	33000000	34000000	126	3.66724	9.12133e-34	3.71216e-27
chr10	71000000	72000000	chr20	34000000	35000000	82	2.38661	2.31597e-12	9.42543e-06
chr10	71000000	72000000	chr20	35000000	36000000	93	2.70677	6.19202e-17	2.52e-10
chr10	71000000	72000000	chr20	36000000	37000000	113	3.28887	1.24656e-26	5.07319e-20
chr10	71000000	72000000	chr20	37000000	38000000	92	2.67766	1.70384e-16	6.93419e-10
chr10	71000000	72000000	chr20	46000000	47000000	91	2.64856	4.63873e-16	1.88785e-09
chr10	71000000	72000000	chr20	47000000	48000000	92	2.67766	1.70384e-16	6.93419e-10
chr10	71000000	72000000	chr20	48000000	49000000	88	2.56124	8.77157e-15	3.56982e-08
chr10	71000000	72000000	chr22	19000000	20000000	97	2.82319	9.73065e-19	3.96013e-12
chr10	71000000	72000000	chr22	20000000	21000000	103	2.99782	1.41754e-21	5.76904e-15
chr10	71000000	72000000	chr22	21000000	22000000	101	2.93961	1.30046e-20	5.29254e-14
chr10	71000000	72000000	chr22	22000000	23000000	75	2.18288	9.00268e-10	0.00366387
chr10	71000000	72000000	chr22	23000000	24000000	96	2.79409	2.79106e-18	1.13589e-11
chr10	71000000	72000000	chr22	30000000	31000000	85	2.47393	1.50085e-13	6.10809e-07
chr10	71000000	72000000	chr22	37000000	38000000	100	2.91051	3.88198e-20	1.57987e-13
chr10	71000000	72000000	chr22	39000000	40000000	89	2.59035	3.32869e-15	1.3547e-08
chr10	71000000	72000000	chr22	40000000	41000000	88	2.56124	8.77157e-15	3.56982e-08
chr10	71000000	72000000	chr22	42000000	43000000	76	2.21198	3.9874e-10	0.00162278
chr10	71000000	72000000	chr22	43000000	44000000	116	3.37619	3.18746e-28	1.29722e-21
chr10	71000000	72000000	chr22	44000000	45000000	111	3.23066	1.37503e-25	5.59605e-19
chr10	71000000	72000000	chr22	45000000	46000000	95	2.76498	7.92423e-18	3.22497e-11
chr10	71000000	72000000	chr2	232000000	233000000	90	2.61945	1.24939e-15	5.0847e-09
chr10	71000000	72000000	chr2	26000000	27000000	103	2.99782	1.41754e-21	5.76904e-15
chr10	71000000	72000000	chr2	27000000	28000000	77	2.24109	1.74373e-10	0.000709655
chr10	71000000	72000000	chr3	127000000	128000000	95	2.76498	7.92423e-18	3.22497e-11
chr10	71000000	72000000	chr3	128000000	129000000	84	2.44482	3.78031e-13	1.53849e-06
chr10	71000000	72000000	chr3	196000000	197000000	81	2.35751	5.63161e-12	2.29193e-05
chr10	71000000	72000000	chr3	45000000	46000000	78	2.27019	7.53015e-11	0.000306459
chr10	71000000	72000000	chr3	46000000	47000000	90	2.61945	1.24939e-15	5.0847e-09
chr10	71000000	72000000	chr3	47000000	48000000	87	2.53214	2.2859e-14	9.30307e-08
chr10	71000000	72000000	chr3	48000000	49000000	75	2.18288	9.00268e-10	0.00366387
chr10	71000000	72000000	chr3	50000000	51000000	78	2.27019	7.53015e-11	0.000306459
chr10	71000000	72000000	chr3	51000000	52000000	93	2.70677	6.19202e-17	2.52e-10
chr10	71000000	72000000	chr6	1000000	2000000	88	2.56124	8.77157e-15	3.56982e-08
chr10	71000000	72000000	chr6	34000000	35000000	94	2.73587	2.22669e-17	9.06208e-11
chr10	71000000	72000000	chr6	35000000	36000000	89	2.59035	3.32869e-15	1.3547e-08
chr10	71000000	72000000	chr6	36000000	37000000	108	3.14335	4.71175e-24	1.91757e-17
chr10	71000000	72000000	chr6	37000000	38000000	90	2.61945	1.24939e-15	5.0847e-09
chr10	71000000	72000000	chr6	38000000	39000000	117	3.40529	9.23107e-29	3.75682e-22
chr10	71000000	72000000	chr6	40000000	41000000	95	2.76498	7.92423e-18	3.22497e-11
chr10	71000000	72000000	chr6	41000000	42000000	96	2.79409	2.79106e-18	1.13589e-11
chr10	71000000	72000000	chr6	42000000	43000000	76	2.21198	3.9874e-10	0.00162278
chr10	71000000	72000000	chr7	101000000	102000000	107	3.11424	1.50288e-23	6.11637e-17
chr10	71000000	72000000	chr7	130000000	131000000	75	2.18288	9.00268e-10	0.00366387
chr10	71000000	72000000	chr7	74000000	75000000	74	2.15377	2.00658e-09	0.00816628
chr10	71000000	72000000	chr8	28000000	29000000	75	2.18288	9.00268e-10	0.00366387
chr10	71000000	72000000	chr9	122000000	123000000	85	2.47393	1.50085e-13	6.10809e-07
chr10	71000000	72000000	chr9	124000000	125000000	91	2.64856	4.63873e-16	1.88785e-09
chr10	71000000	72000000	chr9	125000000	126000000	124	3.60903	1.24998e-32	5.0871e-26
chr10	71000000	72000000	chr9	126000000	127000000	131	3.81276	1.14478e-36	4.65896e-30
chr10	71000000	72000000	chr9	127000000	128000000	88	2.56124	8.77157e-15	3.56982e-08
chr10	71000000	72000000	chr9	129000000	130000000	92	2.67766	1.70384e-16	6.93419e-10
chr10	71000000	72000000	chr9	130000000	131000000	125	3.63813	3.38999e-33	1.37964e-26
chr10	71000000	72000000	chr9	131000000	132000000	108	3.14335	4.71175e-24	1.91757e-17
chr10	71000000	72000000	chr9	135000000	136000000	93	2.70677	6.19202e-17	2.52e-10
chr10	71000000	72000000	chr9	35000000	36000000	85	2.47393	1.50085e-13	6.10809e-07
chr10	71000000	72000000	chr9	36000000	37000000	82	2.38661	2.31597e-12	9.42543e-06
chr10	71000000	72000000	chr9	93000000	94000000	78	2.27019	7.53015e-11	0.000306459
chr10	72000000	73000000	chr11	118000000	119000000	108	3.14335	4.71175e-24	1.91757e-17
chr10	72000000	73000000	chr11	63000000	64000000	82	2.38661	2.31597e-12	9.42543e-06
chr10	72000000	73000000	chr11	64000000	65000000	79	2.2993	3.21166e-11	0.000130706
chr10	72000000	73000000	chr11	65000000	66000000	74	2.15377	2.00658e-09	0.00816628
chr10	72000000	73000000	chr11	67000000	68000000	91	2.64856	4.63873e-16	1.88785e-09
chr10	72000000	73000000	chr11	71000000	72000000	95	2.76498	7.92423e-18	3.22497e-11
chr10	72000000	73000000	chr11	72000000	73000000	112	3.25977	4.1584e-26	1.69237e-19
chr10	72000000	73000000	chr11	73000000	74000000	121	3.52171	5.97194e-31	2.43043e-24
chr10	72000000	73000000	chr11	74000000	75000000	135	3.92918	4.76874e-39	1.94076e-32
chr10	72000000	73000000	chr11	75000000	76000000	114	3.31798	3.70431e-27	1.50756e-20
chr10	72000000	73000000	chr11	76000000	77000000	117	3.40529	9.23107e-29	3.75682e-22
chr10	72000000	73000000	chr12	0	1000000	107	3.11424	1.50288e-23	6.11637e-17
chr10	72000000	73000000	chr12	108000000	109000000	81	2.35751	5.63161e-12	2.29193e-05
chr10	72000000	73000000	chr12	109000000	110000000	96	2.79409	2.79106e-18	1.13589e-11
chr10	72000000	73000000	chr12	110000000	111000000	126	3.66724	9.12133e-34	3.71216e-27
chr10	72000000	73000000	chr12	111000000	112000000	104	3.02693	4.6133e-22	1.8775e-15
chr10	72000000	73000000	chr12	121000000	122000000	115	3.34708	1.09129e-27	4.44128e-21
chr10	72000000	73000000	chr12	50000000	51000000	104	3.02693	4.6133e-22	1.8775e-15
chr10	72000000	73000000	chr12	52000000	53000000	77	2.24109	1.74373e-10	0.000709655
chr10	72000000	73000000	chr12	53000000	54000000	98	2.8523	3.35829e-19	1.36674e-12
chr10	72000000	73000000	chr12	6000000	7000000	82	2.38661	2.31597e-12	9.42543e-06
chr10	72000000	73000000	chr12	9000000	10000000	76	2.21198	3.9874e-10	0.00162278
chr10	72000000	73000000	chr14	104000000	105000000	74	2.15377	2.00658e-09	0.00816628
chr10	72000000	73000000	chr14	67000000	68000000	111	3.23066	1.37503e-25	5.59605e-19
chr10	72000000	73000000	chr14	68000000	69000000	106	3.08514	4.74973e-23	1.93302e-16
chr10	72000000	73000000	chr14	69000000	70000000	111	3.23066	1.37503e-25	5.59605e-19
chr10	72000000	73000000	chr14	70000000	71000000	90	2.61945	1.24939e-15	5.0847e-09
chr10	72000000	73000000	chr14	71000000	72000000	97	2.82319	9.73065e-19	3.96013e-12
chr10	72000000	73000000	chr14	73000000	74000000	98	2.8523	3.35829e-19	1.36674e-12
chr10	72000000	73000000	chr14	74000000	75000000	124	3.60903	1.24998e-32	5.0871e-26
chr10	72000000	73000000	chr14	75000000	76000000	107	3.11424	1.50288e-23	6.11637e-17
chr10	72000000	73000000	chr14	76000000	77000000	97	2.82319	9.73065e-19	3.96013e-12
chr10	72000000	73000000	chr15	42000000	43000000	136	3.95829	1.18932e-39	4.84022e-33
chr10	72000000	73000000	chr15	43000000	44000000	145	4.22023	3.21819e-45	1.30972e-38
chr10	72000000	73000000	chr15	65000000	66000000	137	3.98739	2.9446e-40	1.19838e-33
chr10	72000000	73000000	chr15	66000000	67000000	124	3.60903	1.24998e-32	5.0871e-26
chr10	72000000	73000000	chr15	67000000	68000000	129	3.75455	1.69543e-35	6.89998e-29
chr10	72000000	73000000	chr15	72000000	73000000	89	2.59035	3.32869e-15	1.3547e-08
chr10	72000000	73000000	chr15	73000000	74000000	78	2.27019	7.53015e-11	0.000306459
chr10	72000000	73000000	chr15	75000000	76000000	100	2.91051	3.88198e-20	1.57987e-13
chr10	72000000	73000000	chr15	77000000	78000000	95	2.76498	7.92423e-18	3.22497e-11
chr10	72000000	73000000	chr15	78000000	79000000	88	2.56124	8.77157e-15	3.56982e-08
chr10	72000000	73000000	chr16	22000000	23000000	101	2.93961	1.30046e-20	5.29254e-14
chr10	72000000	73000000	chr16	69000000	70000000	128	3.72545	6.45019e-35	2.62507e-28
chr10	72000000	73000000	chr16	87000000	88000000	93	2.70677	6.19202e-17	2.52e-10
chr10	72000000	73000000	chr17	2000000	3000000	108	3.14335	4.71175e-24	1.91757e-17
chr10	72000000	73000000	chr17	30000000	31000000	130	3.78366	4.42236e-36	1.79979e-29
chr10	72000000	73000000	chr17	31000000	32000000	110	3.20156	4.50652e-25	1.83404e-18
chr10	72000000	73000000	chr17	32000000	33000000	102	2.96872	4.3143e-21	1.75581e-14
chr10	72000000	73000000	chr17	33000000	34000000	76	2.21198	3.9874e-10	0.00162278
chr10	72000000	73000000	chr17	35000000	36000000	102	2.96872	4.3143e-21	1.75581e-14
chr10	72000000	73000000	chr17	36000000	37000000	122	3.55082	1.65916e-31	6.75237e-25
chr10	72000000	73000000	chr17	37000000	38000000	144	4.19113	1.37532e-44	5.59722e-38
chr10	72000000	73000000	chr17	38000000	39000000	124	3.60903	1.24998e-32	5.0871e-26
chr10	72000000	73000000	chr17	40000000	41000000	99	2.8814	1.14747e-19	4.66992e-13
chr10	72000000	73000000	chr17	41000000	42000000	96	2.79409	2.79106e-18	1.13589e-11
chr10	72000000	73000000	chr17	42000000	43000000	106	3.08514	4.74973e-23	1.93302e-16
chr10	72000000	73000000	chr17	45000000	46000000	107	3.11424	1.50288e-23	6.11637e-17
chr10	72000000	73000000	chr17	46000000	47000000	158	4.5986	1.10664e-53	4.50374e-47
chr10	72000000	73000000	chr17	47000000	48000000	142	4.13292	2.46034e-43	1.0013e-36
chr10	72000000	73000000	chr17	48000000	49000000	112	3.25977	4.1584e-26	1.69237e-19
chr10	72000000	73000000	chr17	58000000	59000000	92	2.67766	1.70384e-16	6.93419e-10
chr10	72000000	73000000	chr17	6000000	7000000	85	2.47393	1.50085e-13	6.10809e-07
chr10	72000000	73000000	chr17	60000000	61000000	103	2.99782	1.41754e-21	5.76904e-15
chr10	72000000	73000000	chr17	61000000	62000000	106	3.08514	4.74973e-23	1.93302e-16
chr10	72000000	73000000	chr17	62000000	63000000	93	2.70677	6.19202e-17	2.52e-10
chr10	72000000	73000000	chr17	63000000	64000000	84	2.44482	3.78031e-13	1.53849e-06
chr10	72000000	73000000	chr17	66000000	67000000	77	2.24109	1.74373e-10	0.000709655
chr10	72000000	73000000	chr17	7000000	8000000	82	2.38661	2.31597e-12	9.42543e-06
chr10	72000000	73000000	chr17	75000000	76000000	94	2.73587	2.22669e-17	9.06208e-11
chr10	72000000	73000000	chr17	77000000	78000000	110	3.20156	4.50652e-25	1.83404e-18
chr10	72000000	73000000	chr17	80000000	81000000	86	2.50303	5.89064e-14	2.39734e-07
chr10	72000000	73000000	chr19	14000000	15000000	95	2.76498	7.92423e-18	3.22497e-11
chr10	72000000	73000000	chr19	15000000	16000000	80	2.3284	1.35306e-11	5.50663e-05
chr10	72000000	73000000	chr19	16000000	17000000	104	3.02693	4.6133e-22	1.8775e-15
chr10	72000000	73000000	chr19	46000000	47000000	84	2.44482	3.78031e-13	1.53849e-06
chr10	72000000	73000000	chr19	48000000	49000000	89	2.59035	3.32869e-15	1.3547e-08
chr10	72000000	73000000	chr19	5000000	6000000	82	2.38661	2.31597e-12	9.42543e-06
chr10	72000000	73000000	chr20	0	1000000	82	2.38661	2.31597e-12	9.42543e-06
chr10	72000000	73000000	chr20	1000000	2000000	79	2.2993	3.21166e-11	0.000130706
chr10	72000000	73000000	chr20	2000000	3000000	102	2.96872	4.3143e-21	1.75581e-14
chr10	72000000	73000000	chr20	34000000	35000000	130	3.78366	4.42236e-36	1.79979e-29
chr10	72000000	73000000	chr20	35000000	36000000	119	3.4635	7.54913e-30	3.07231e-23
chr10	72000000	73000000	chr20	36000000	37000000	115	3.34708	1.09129e-27	4.44128e-21
chr10	72000000	73000000	chr20	37000000	38000000	90	2.61945	1.24939e-15	5.0847e-09
chr10	72000000	73000000	chr20	45000000	46000000	80	2.3284	1.35306e-11	5.50663e-05
chr10	72000000	73000000	chr20	47000000	48000000	98	2.8523	3.35829e-19	1.36674e-12
chr10	72000000	73000000	chr20	48000000	49000000	96	2.79409	2.79106e-18	1.13589e-11
chr10	72000000	73000000	chr20	49000000	50000000	89	2.59035	3.32869e-15	1.3547e-08
chr10	72000000	73000000	chr22	19000000	20000000	78	2.27019	7.53015e-11	0.000306459
chr10	72000000	73000000	chr22	20000000	21000000	104	3.02693	4.6133e-22	1.8775e-15
chr10	72000000	73000000	chr22	21000000	22000000	112	3.25977	4.1584e-26	1.69237e-19
chr10	72000000	73000000	chr22	22000000	23000000	100	2.91051	3.88198e-20	1.57987e-13
chr10	72000000	73000000	chr22	23000000	24000000	99	2.8814	1.14747e-19	4.66992e-13
chr10	72000000	73000000	chr22	37000000	38000000	102	2.96872	4.3143e-21	1.75581e-14
chr10	72000000	73000000	chr22	38000000	39000000	96	2.79409	2.79106e-18	1.13589e-11
chr10	72000000	73000000	chr22	40000000	41000000	134	3.90008	1.89811e-38	7.72486e-32
chr10	72000000	73000000	chr22	41000000	42000000	117	3.40529	9.23107e-29	3.75682e-22
chr10	72000000	73000000	chr22	44000000	45000000	92	2.67766	1.70384e-16	6.93419e-10
chr10	72000000	73000000	chr2	26000000	27000000	109	3.17245	1.46378e-24	5.95723e-18
chr10	72000000	73000000	chr3	128000000	129000000	78	2.27019	7.53015e-11	0.000306459
chr10	72000000	73000000	chr3	46000000	47000000	80	2.3284	1.35306e-11	5.50663e-05
chr10	72000000	73000000	chr3	47000000	48000000	118	3.4344	2.65089e-29	1.07885e-22
chr10	72000000	73000000	chr3	48000000	49000000	98	2.8523	3.35829e-19	1.36674e-12
chr10	72000000	73000000	chr3	49000000	50000000	118	3.4344	2.65089e-29	1.07885e-22
chr10	72000000	73000000	chr3	51000000	52000000	78	2.27019	7.53015e-11	0.000306459
chr10	72000000	73000000	chr3	52000000	53000000	91	2.64856	4.63873e-16	1.88785e-09
chr10	72000000	73000000	chr6	34000000	35000000	97	2.82319	9.73065e-19	3.96013e-12
chr10	72000000	73000000	chr6	35000000	36000000	126	3.66724	9.12133e-34	3.71216e-27
chr10	72000000	73000000	chr6	36000000	37000000	132	3.84187	2.94107e-37	1.19694e-30
chr10	72000000	73000000	chr6	37000000	38000000	114	3.31798	3.70431e-27	1.50756e-20
chr10	72000000	73000000	chr6	41000000	42000000	94	2.73587	2.22669e-17	9.06208e-11
chr10	72000000	73000000	chr6	42000000	43000000	95	2.76498	7.92423e-18	3.22497e-11
chr10	72000000	73000000	chr7	100000000	101000000	132	3.84187	2.94107e-37	1.19694e-30
chr10	72000000	73000000	chr7	101000000	102000000	114	3.31798	3.70431e-27	1.50756e-20
chr10	72000000	73000000	chr7	75000000	76000000	92	2.67766	1.70384e-16	6.93419e-10
chr10	72000000	73000000	chr9	123000000	124000000	87	2.53214	2.2859e-14	9.30307e-08
chr10	72000000	73000000	chr9	125000000	126000000	134	3.90008	1.89811e-38	7.72486e-32
chr10	72000000	73000000	chr9	126000000	127000000	117	3.40529	9.23107e-29	3.75682e-22
chr10	72000000	73000000	chr9	127000000	128000000	125	3.63813	3.38999e-33	1.37964e-26
chr10	72000000	73000000	chr9	128000000	129000000	104	3.02693	4.6133e-22	1.8775e-15
chr10	72000000	73000000	chr9	130000000	131000000	108	3.14335	4.71175e-24	1.91757e-17
chr10	72000000	73000000	chr9	131000000	132000000	96	2.79409	2.79106e-18	1.13589e-11
chr10	72000000	73000000	chr9	132000000	133000000	117	3.40529	9.23107e-29	3.75682e-22
chr10	72000000	73000000	chr9	136000000	137000000	74	2.15377	2.00658e-09	0.00816628
chr10	72000000	73000000	chr9	35000000	36000000	105	3.05603	1.48723e-22	6.05264e-16
chr10	72000000	73000000	chr9	36000000	37000000	107	3.11424	1.50288e-23	6.11637e-17
chr10	72000000	73000000	chr9	94000000	95000000	88	2.56124	8.77157e-15	3.56982e-08
chr10	73000000	74000000	chr11	118000000	119000000	110	3.20156	4.50652e-25	1.83404e-18
chr10	73000000	74000000	chr11	66000000	67000000	124	3.60903	1.24998e-32	5.0871e-26
chr10	73000000	74000000	chr11	72000000	73000000	149	4.33665	9.01431e-48	3.6686e-41
chr10	73000000	74000000	chr11	73000000	74000000	150	4.36576	2.03931e-48	8.2995e-42
chr10	73000000	74000000	chr11	74000000	75000000	120	3.49261	2.13204e-30	8.67686e-24
chr10	73000000	74000000	chr11	76000000	77000000	111	3.23066	1.37503e-25	5.59605e-19
chr10	73000000	74000000	chr12	0	1000000	106	3.08514	4.74973e-23	1.93302e-16
chr10	73000000	74000000	chr12	109000000	110000000	86	2.50303	5.89064e-14	2.39734e-07
chr10	73000000	74000000	chr12	111000000	112000000	101	2.93961	1.30046e-20	5.29254e-14
chr10	73000000	74000000	chr12	121000000	122000000	142	4.13292	2.46034e-43	1.0013e-36
chr10	73000000	74000000	chr12	122000000	123000000	143	4.16202	5.83722e-44	2.3756e-37
chr10	73000000	74000000	chr12	49000000	50000000	114	3.31798	3.70431e-27	1.50756e-20
chr10	73000000	74000000	chr14	72000000	73000000	75	2.18288	9.00268e-10	0.00366387
chr10	73000000	74000000	chr14	74000000	75000000	132	3.84187	2.94107e-37	1.19694e-30
chr10	73000000	74000000	chr15	41000000	42000000	164	4.77323	9.54406e-58	3.8842e-51
chr10	73000000	74000000	chr15	42000000	43000000	161	4.68591	1.05665e-55	4.30029e-49
chr10	73000000	74000000	chr15	43000000	44000000	158	4.5986	1.10664e-53	4.50374e-47
chr10	73000000	74000000	chr15	64000000	65000000	133	3.87097	7.49948e-38	3.0521e-31
chr10	73000000	74000000	chr15	65000000	66000000	149	4.33665	9.01431e-48	3.6686e-41
chr10	73000000	74000000	chr15	66000000	67000000	122	3.55082	1.65916e-31	6.75237e-25
chr10	73000000	74000000	chr15	74000000	75000000	103	2.99782	1.41754e-21	5.76904e-15
chr10	73000000	74000000	chr15	76000000	77000000	101	2.93961	1.30046e-20	5.29254e-14
chr10	73000000	74000000	chr16	22000000	23000000	120	3.49261	2.13204e-30	8.67686e-24
chr10	73000000	74000000	chr16	68000000	69000000	128	3.72545	6.45019e-35	2.62507e-28
chr10	73000000	74000000	chr17	29000000	30000000	140	4.07471	4.28012e-42	1.7419e-35
chr10	73000000	74000000	chr17	30000000	31000000	141	4.10381	1.0298e-42	4.19103e-36
chr10	73000000	74000000	chr17	34000000	35000000	167	4.86054	8.15024e-60	3.31695e-53
chr10	73000000	74000000	chr17	36000000	37000000	96	2.79409	2.79106e-18	1.13589e-11
chr10	73000000	74000000	chr17	38000000	39000000	109	3.17245	1.46378e-24	5.95723e-18
chr10	73000000	74000000	chr17	41000000	42000000	104	3.02693	4.6133e-22	1.8775e-15
chr10	73000000	74000000	chr17	42000000	43000000	130	3.78366	4.42236e-36	1.79979e-29
chr10	73000000	74000000	chr17	44000000	45000000	121	3.52171	5.97194e-31	2.43043e-24
chr10	73000000	74000000	chr17	45000000	46000000	117	3.40529	9.23107e-29	3.75682e-22
chr10	73000000	74000000	chr17	46000000	47000000	181	5.26801	0	0
chr10	73000000	74000000	chr17	47000000	48000000	164	4.77323	9.54406e-58	3.8842e-51
chr10	73000000	74000000	chr17	59000000	60000000	143	4.16202	5.83722e-44	2.3756e-37
chr10	73000000	74000000	chr17	61000000	62000000	94	2.73587	2.22669e-17	9.06208e-11
chr10	73000000	74000000	chr17	63000000	64000000	83	2.41572	9.41193e-13	3.83042e-06
chr10	73000000	74000000	chr17	77000000	78000000	110	3.20156	4.50652e-25	1.83404e-18
chr10	73000000	74000000	chr19	15000000	16000000	79	2.2993	3.21166e-11	0.000130706
chr10	73000000	74000000	chr19	16000000	17000000	106	3.08514	4.74973e-23	1.93302e-16
chr10	73000000	74000000	chr19	6000000	7000000	81	2.35751	5.63161e-12	2.29193e-05
chr10	73000000	74000000	chr20	2000000	3000000	102	2.96872	4.3143e-21	1.75581e-14
chr10	73000000	74000000	chr20	33000000	34000000	117	3.40529	9.23107e-29	3.75682e-22
chr10	73000000	74000000	chr20	34000000	35000000	139	4.0456	1.76638e-41	7.18873e-35
chr10	73000000	74000000	chr20	35000000	36000000	164	4.77323	9.54406e-58	3.8842e-51
chr10	73000000	74000000	chr20	46000000	47000000	92	2.67766	1.70384e-16	6.93419e-10
chr10	73000000	74000000	chr20	48000000	49000000	87	2.53214	2.2859e-14	9.30307e-08
chr10	73000000	74000000	chr20	49000000	50000000	128	3.72545	6.45019e-35	2.62507e-28
chr10	73000000	74000000	chr22	20000000	21000000	108	3.14335	4.71175e-24	1.91757e-17
chr10	73000000	74000000	chr22	21000000	22000000	120	3.49261	2.13204e-30	8.67686e-24
chr10	73000000	74000000	chr22	22000000	23000000	99	2.8814	1.14747e-19	4.66992e-13
chr10	73000000	74000000	chr22	23000000	24000000	93	2.70677	6.19202e-17	2.52e-10
chr10	73000000	74000000	chr22	39000000	40000000	114	3.31798	3.70431e-27	1.50756e-20
chr10	73000000	74000000	chr22	40000000	41000000	152	4.42397	1.02326e-49	4.16441e-43
chr10	73000000	74000000	chr22	41000000	42000000	143	4.16202	5.83722e-44	2.3756e-37
chr10	73000000	74000000	chr2	26000000	27000000	94	2.73587	2.22669e-17	9.06208e-11
chr10	73000000	74000000	chr3	195000000	196000000	114	3.31798	3.70431e-27	1.50756e-20
chr10	73000000	74000000	chr3	196000000	197000000	134	3.90008	1.89811e-38	7.72486e-32
chr10	73000000	74000000	chr3	44000000	45000000	90	2.61945	1.24939e-15	5.0847e-09
chr10	73000000	74000000	chr3	46000000	47000000	82	2.38661	2.31597e-12	9.42543e-06
chr10	73000000	74000000	chr3	47000000	48000000	120	3.49261	2.13204e-30	8.67686e-24
chr10	73000000	74000000	chr3	48000000	49000000	139	4.0456	1.76638e-41	7.18873e-35
chr10	73000000	74000000	chr5	138000000	139000000	121	3.52171	5.97194e-31	2.43043e-24
chr10	73000000	74000000	chr6	30000000	31000000	102	2.96872	4.3143e-21	1.75581e-14
chr10	73000000	74000000	chr6	31000000	32000000	97	2.82319	9.73065e-19	3.96013e-12
chr10	73000000	74000000	chr6	33000000	34000000	89	2.59035	3.32869e-15	1.3547e-08
chr10	73000000	74000000	chr6	34000000	35000000	108	3.14335	4.71175e-24	1.91757e-17
chr10	73000000	74000000	chr6	35000000	36000000	156	4.54039	2.38288e-52	9.69774e-46
chr10	73000000	74000000	chr6	36000000	37000000	135	3.92918	4.76874e-39	1.94076e-32
chr10	73000000	74000000	chr6	37000000	38000000	113	3.28887	1.24656e-26	5.07319e-20
chr10	73000000	74000000	chr6	42000000	43000000	116	3.37619	3.18746e-28	1.29722e-21
chr10	73000000	74000000	chr7	101000000	102000000	106	3.08514	4.74973e-23	1.93302e-16
chr10	73000000	74000000	chr7	74000000	75000000	111	3.23066	1.37503e-25	5.59605e-19
chr10	73000000	74000000	chr7	75000000	76000000	104	3.02693	4.6133e-22	1.8775e-15
chr10	73000000	74000000	chr9	122000000	123000000	80	2.3284	1.35306e-11	5.50663e-05
chr10	73000000	74000000	chr9	124000000	125000000	100	2.91051	3.88198e-20	1.57987e-13
chr10	73000000	74000000	chr9	125000000	126000000	126	3.66724	9.12133e-34	3.71216e-27
chr10	73000000	74000000	chr9	126000000	127000000	89	2.59035	3.32869e-15	1.3547e-08
chr10	73000000	74000000	chr9	127000000	128000000	130	3.78366	4.42236e-36	1.79979e-29
chr10	73000000	74000000	chr9	34000000	35000000	109	3.17245	1.46378e-24	5.95723e-18
chr10	73000000	74000000	chr9	35000000	36000000	108	3.14335	4.71175e-24	1.91757e-17
chr10	73000000	74000000	chr9	36000000	37000000	126	3.66724	9.12133e-34	3.71216e-27
chr10	73000000	74000000	chr9	93000000	94000000	93	2.70677	6.19202e-17	2.52e-10
chr10	98000000	99000000	chr12	106000000	107000000	74	2.15377	2.00658e-09	0.00816628
chr10	98000000	99000000	chr12	3000000	4000000	75	2.18288	9.00268e-10	0.00366387
chr10	98000000	99000000	chr12	51000000	52000000	77	2.24109	1.74373e-10	0.000709655
chr10	98000000	99000000	chr15	71000000	72000000	101	2.93961	1.30046e-20	5.29254e-14
chr10	98000000	99000000	chr15	79000000	80000000	89	2.59035	3.32869e-15	1.3547e-08
chr10	98000000	99000000	chr15	80000000	81000000	75	2.18288	9.00268e-10	0.00366387
chr10	98000000	99000000	chr3	50000000	51000000	83	2.41572	9.41193e-13	3.83042e-06
chr10	98000000	99000000	chr5	174000000	175000000	83	2.41572	9.41193e-13	3.83042e-06
chr10	98000000	99000000	chr6	0	1000000	77	2.24109	1.74373e-10	0.000709655
chr10	98000000	99000000	chr6	1000000	2000000	77	2.24109	1.74373e-10	0.000709655
chr10	98000000	99000000	chr6	39000000	40000000	80	2.3284	1.35306e-11	5.50663e-05
chr10	98000000	99000000	chr8	141000000	142000000	85	2.47393	1.50085e-13	6.10809e-07
chr10	98000000	99000000	chr9	121000000	122000000	78	2.27019	7.53015e-11	0.000306459
chr10	98000000	99000000	chr9	122000000	123000000	91	2.64856	4.63873e-16	1.88785e-09
chr10	98000000	99000000	chr9	34000000	35000000	79	2.2993	3.21166e-11	0.000130706
chr10	98000000	99000000	chr9	35000000	36000000	77	2.24109	1.74373e-10	0.000709655
chr10	99000000	100000000	chr12	107000000	108000000	90	2.61945	1.24939e-15	5.0847e-09
chr10	99000000	100000000	chr12	119000000	120000000	80	2.3284	1.35306e-11	5.50663e-05
chr10	99000000	100000000	chr12	3000000	4000000	85	2.47393	1.50085e-13	6.10809e-07
chr10	99000000	100000000	chr12	5000000	6000000	91	2.64856	4.63873e-16	1.88785e-09
chr10	99000000	100000000	chr12	52000000	53000000	77	2.24109	1.74373e-10	0.000709655
chr10	99000000	100000000	chr15	62000000	63000000	84	2.44482	3.78031e-13	1.53849e-06
chr10	99000000	100000000	chr15	72000000	73000000	77	2.24109	1.74373e-10	0.000709655
chr10	99000000	100000000	chr15	73000000	74000000	94	2.73587	2.22669e-17	9.06208e-11
chr10	99000000	100000000	chr16	21000000	22000000	74	2.15377	2.00658e-09	0.00816628
chr10	99000000	100000000	chr17	34000000	35000000	81	2.35751	5.63161e-12	2.29193e-05
chr10	99000000	100000000	chr17	63000000	64000000	75	2.18288	9.00268e-10	0.00366387
chr10	99000000	100000000	chr2	236000000	237000000	83	2.41572	9.41193e-13	3.83042e-06
chr10	99000000	100000000	chr2	237000000	238000000	81	2.35751	5.63161e-12	2.29193e-05
chr10	99000000	100000000	chr3	51000000	52000000	104	3.02693	4.6133e-22	1.8775e-15
chr10	99000000	100000000	chr5	175000000	176000000	106	3.08514	4.74973e-23	1.93302e-16
chr10	99000000	100000000	chr5	176000000	177000000	92	2.67766	1.70384e-16	6.93419e-10
chr10	99000000	100000000	chr6	2000000	3000000	85	2.47393	1.50085e-13	6.10809e-07
chr10	99000000	100000000	chr6	40000000	41000000	90	2.61945	1.24939e-15	5.0847e-09
chr10	99000000	100000000	chr8	141000000	142000000	94	2.73587	2.22669e-17	9.06208e-11
chr10	99000000	100000000	chr8	142000000	143000000	83	2.41572	9.41193e-13	3.83042e-06
chr10	99000000	100000000	chr9	121000000	122000000	86	2.50303	5.89064e-14	2.39734e-07
chr10	99000000	100000000	chr9	122000000	123000000	81	2.35751	5.63161e-12	2.29193e-05
chr10	99000000	100000000	chr9	123000000	124000000	93	2.70677	6.19202e-17	2.52e-10
chr10	99000000	100000000	chr9	35000000	36000000	80	2.3284	1.35306e-11	5.50663e-05
chr11	0	1000000	chr12	0	1000000	456	13.2719	0	0
chr11	0	1000000	chr12	1000000	2000000	113	3.28887	1.24656e-26	5.07319e-20
chr11	0	1000000	chr12	110000000	111000000	110	3.20156	4.50652e-25	1.83404e-18
chr11	0	1000000	chr12	111000000	112000000	76	2.21198	3.9874e-10	0.00162278
chr11	0	1000000	chr12	2000000	3000000	96	2.79409	2.79106e-18	1.13589e-11
chr11	0	1000000	chr12	50000000	51000000	90	2.61945	1.24939e-15	5.0847e-09
chr11	0	1000000	chr12	51000000	52000000	88	2.56124	8.77157e-15	3.56982e-08
chr11	0	1000000	chr12	7000000	8000000	127	3.69634	2.43505e-34	9.91005e-28
chr11	0	1000000	chr14	103000000	104000000	149	4.33665	9.01431e-48	3.6686e-41
chr11	0	1000000	chr14	104000000	105000000	178	5.1807	0	0
chr11	0	1000000	chr14	105000000	106000000	219	6.37401	0	0
chr11	0	1000000	chr16	0	1000000	584	16.9974	0	0
chr11	0	1000000	chr16	1000000	2000000	341	9.92482	0	0
chr11	0	1000000	chr16	2000000	3000000	262	7.62552	0	0
chr11	0	1000000	chr16	22000000	23000000	123	3.57992	4.57236e-32	1.86084e-25
chr11	0	1000000	chr16	28000000	29000000	129	3.75455	1.69543e-35	6.89998e-29
chr11	0	1000000	chr16	3000000	4000000	147	4.27844	1.72637e-46	7.02591e-40
chr11	0	1000000	chr16	85000000	86000000	110	3.20156	4.50652e-25	1.83404e-18
chr11	0	1000000	chr16	86000000	87000000	115	3.34708	1.09129e-27	4.44128e-21
chr11	0	1000000	chr16	87000000	88000000	180	5.23891	0	0
chr11	0	1000000	chr16	88000000	89000000	224	6.51953	0	0
chr11	0	1000000	chr16	89000000	90000000	432	12.5734	0	0
chr11	0	1000000	chr17	0	1000000	1898	55.2414	0	0
chr11	0	1000000	chr17	1000000	2000000	315	9.16809	0	0
chr11	0	1000000	chr17	2000000	3000000	198	5.7628	0	0
chr11	0	1000000	chr17	29000000	30000000	105	3.05603	1.48723e-22	6.05264e-16
chr11	0	1000000	chr17	3000000	4000000	167	4.86054	8.15024e-60	3.31695e-53
chr11	0	1000000	chr17	30000000	31000000	107	3.11424	1.50288e-23	6.11637e-17
chr11	0	1000000	chr17	31000000	32000000	94	2.73587	2.22669e-17	9.06208e-11
chr11	0	1000000	chr17	32000000	33000000	94	2.73587	2.22669e-17	9.06208e-11
chr11	0	1000000	chr17	37000000	38000000	93	2.70677	6.19202e-17	2.52e-10
chr11	0	1000000	chr17	39000000	40000000	144	4.19113	1.37532e-44	5.59722e-38
chr11	0	1000000	chr17	4000000	5000000	184	5.35533	0	0
chr11	0	1000000	chr17	40000000	41000000	94	2.73587	2.22669e-17	9.06208e-11
chr11	0	1000000	chr17	42000000	43000000	140	4.07471	4.28012e-42	1.7419e-35
chr11	0	1000000	chr17	43000000	44000000	126	3.66724	9.12133e-34	3.71216e-27
chr11	0	1000000	chr17	44000000	45000000	136	3.95829	1.18932e-39	4.84022e-33
chr11	0	1000000	chr17	45000000	46000000	131	3.81276	1.14478e-36	4.65896e-30
chr11	0	1000000	chr17	5000000	6000000	167	4.86054	8.15024e-60	3.31695e-53
chr11	0	1000000	chr17	6000000	7000000	177	5.15159	0	0
chr11	0	1000000	chr17	7000000	8000000	269	7.82926	0	0
chr11	0	1000000	chr17	75000000	76000000	160	4.65681	5.01175e-55	2.03966e-48
chr11	0	1000000	chr17	76000000	77000000	162	4.71502	2.21406e-56	9.01069e-50
chr11	0	1000000	chr17	77000000	78000000	140	4.07471	4.28012e-42	1.7419e-35
chr11	0	1000000	chr17	78000000	79000000	166	4.83144	4.01441e-59	1.63377e-52
chr11	0	1000000	chr17	79000000	80000000	139	4.0456	1.76638e-41	7.18873e-35
chr11	0	1000000	chr17	8000000	9000000	164	4.77323	9.54406e-58	3.8842e-51
chr11	0	1000000	chr17	80000000	81000000	180	5.23891	0	0
chr11	0	1000000	chr17	81000000	82000000	210	6.11206	0	0
chr11	0	1000000	chr19	0	1000000	1474	42.9008	0	0
chr11	0	1000000	chr19	1000000	2000000	285	8.29494	0	0
chr11	0	1000000	chr19	12000000	13000000	133	3.87097	7.49948e-38	3.0521e-31
chr11	0	1000000	chr19	13000000	14000000	161	4.68591	1.05665e-55	4.30029e-49
chr11	0	1000000	chr19	14000000	15000000	177	5.15159	0	0
chr11	0	1000000	chr19	15000000	16000000	136	3.95829	1.18932e-39	4.84022e-33
chr11	0	1000000	chr19	16000000	17000000	149	4.33665	9.01431e-48	3.6686e-41
chr11	0	1000000	chr19	2000000	3000000	189	5.50085	0	0
chr11	0	1000000	chr19	3000000	4000000	227	6.60685	0	0
chr11	0	1000000	chr19	39000000	40000000	141	4.10381	1.0298e-42	4.19103e-36
chr11	0	1000000	chr19	4000000	5000000	227	6.60685	0	0
chr11	0	1000000	chr19	40000000	41000000	181	5.26801	0	0
chr11	0	1000000	chr19	41000000	42000000	159	4.6277	2.3624e-54	9.61439e-48
chr11	0	1000000	chr19	42000000	43000000	129	3.75455	1.69543e-35	6.89998e-29
chr11	0	1000000	chr19	43000000	44000000	103	2.99782	1.41754e-21	5.76904e-15
chr11	0	1000000	chr19	44000000	45000000	101	2.93961	1.30046e-20	5.29254e-14
chr11	0	1000000	chr19	45000000	46000000	180	5.23891	0	0
chr11	0	1000000	chr19	46000000	47000000	173	5.03517	0	0
chr11	0	1000000	chr19	47000000	48000000	172	5.00607	0	0
chr11	0	1000000	chr19	48000000	49000000	179	5.2098	0	0
chr11	0	1000000	chr19	49000000	50000000	184	5.35533	0	0
chr11	0	1000000	chr19	5000000	6000000	177	5.15159	0	0
chr11	0	1000000	chr19	50000000	51000000	148	4.30755	3.95812e-47	1.61086e-40
chr11	0	1000000	chr19	6000000	7000000	139	4.0456	1.76638e-41	7.18873e-35
chr11	0	1000000	chr19	7000000	8000000	158	4.5986	1.10664e-53	4.50374e-47
chr11	0	1000000	chr20	0	1000000	349	10.1577	0	0
chr11	0	1000000	chr20	1000000	2000000	161	4.68591	1.05665e-55	4.30029e-49
chr11	0	1000000	chr20	2000000	3000000	148	4.30755	3.95812e-47	1.61086e-40
chr11	0	1000000	chr20	33000000	34000000	120	3.49261	2.13204e-30	8.67686e-24
chr11	0	1000000	chr20	34000000	35000000	116	3.37619	3.18746e-28	1.29722e-21
chr11	0	1000000	chr20	35000000	36000000	142	4.13292	2.46034e-43	1.0013e-36
chr11	0	1000000	chr20	45000000	46000000	104	3.02693	4.6133e-22	1.8775e-15
chr11	0	1000000	chr20	46000000	47000000	81	2.35751	5.63161e-12	2.29193e-05
chr11	0	1000000	chr20	47000000	48000000	94	2.73587	2.22669e-17	9.06208e-11
chr11	0	1000000	chr20	48000000	49000000	75	2.18288	9.00268e-10	0.00366387
chr11	0	1000000	chr20	49000000	50000000	91	2.64856	4.63873e-16	1.88785e-09
chr11	0	1000000	chr20	63000000	64000000	340	9.89572	0	0
chr11	0	1000000	chr21	43000000	44000000	129	3.75455	1.69543e-35	6.89998e-29
chr11	0	1000000	chr21	44000000	45000000	219	6.37401	0	0
chr11	0	1000000	chr21	45000000	46000000	169	4.91875	3.18253e-61	1.29521e-54
chr11	0	1000000	chr22	19000000	20000000	100	2.91051	3.88198e-20	1.57987e-13
chr11	0	1000000	chr22	20000000	21000000	149	4.33665	9.01431e-48	3.6686e-41
chr11	0	1000000	chr22	21000000	22000000	132	3.84187	2.94107e-37	1.19694e-30
chr11	0	1000000	chr22	22000000	23000000	76	2.21198	3.9874e-10	0.00162278
chr11	0	1000000	chr22	23000000	24000000	114	3.31798	3.70431e-27	1.50756e-20
chr11	0	1000000	chr22	24000000	25000000	122	3.55082	1.65916e-31	6.75237e-25
chr11	0	1000000	chr22	25000000	26000000	91	2.64856	4.63873e-16	1.88785e-09
chr11	0	1000000	chr22	30000000	31000000	100	2.91051	3.88198e-20	1.57987e-13
chr11	0	1000000	chr22	31000000	32000000	119	3.4635	7.54913e-30	3.07231e-23
chr11	0	1000000	chr22	36000000	37000000	123	3.57992	4.57236e-32	1.86084e-25
chr11	0	1000000	chr22	37000000	38000000	181	5.26801	0	0
chr11	0	1000000	chr22	38000000	39000000	187	5.44264	0	0
chr11	0	1000000	chr22	39000000	40000000	136	3.95829	1.18932e-39	4.84022e-33
chr11	0	1000000	chr22	40000000	41000000	135	3.92918	4.76874e-39	1.94076e-32
chr11	0	1000000	chr22	41000000	42000000	192	5.58817	0	0
chr11	0	1000000	chr22	42000000	43000000	161	4.68591	1.05665e-55	4.30029e-49
chr11	0	1000000	chr22	43000000	44000000	100	2.91051	3.88198e-20	1.57987e-13
chr11	0	1000000	chr22	44000000	45000000	112	3.25977	4.1584e-26	1.69237e-19
chr11	0	1000000	chr22	45000000	46000000	120	3.49261	2.13204e-30	8.67686e-24
chr11	0	1000000	chr22	46000000	47000000	163	4.74412	4.61091e-57	1.87653e-50
chr11	0	1000000	chr22	49000000	50000000	162	4.71502	2.21406e-56	9.01069e-50
chr11	0	1000000	chr2	26000000	27000000	90	2.61945	1.24939e-15	5.0847e-09
chr11	0	1000000	chr3	196000000	197000000	127	3.69634	2.43505e-34	9.91005e-28
chr11	0	1000000	chr3	48000000	49000000	156	4.54039	2.38288e-52	9.69774e-46
chr11	0	1000000	chr3	49000000	50000000	171	4.97696	0	0
chr11	0	1000000	chr3	50000000	51000000	137	3.98739	2.9446e-40	1.19838e-33
chr11	0	1000000	chr4	0	1000000	172	5.00607	0	0
chr11	0	1000000	chr4	1000000	2000000	162	4.71502	2.21406e-56	9.01069e-50
chr11	0	1000000	chr4	2000000	3000000	142	4.13292	2.46034e-43	1.0013e-36
chr11	0	1000000	chr4	3000000	4000000	118	3.4344	2.65089e-29	1.07885e-22
chr11	0	1000000	chr5	177000000	178000000	152	4.42397	1.02326e-49	4.16441e-43
chr11	0	1000000	chr5	178000000	179000000	98	2.8523	3.35829e-19	1.36674e-12
chr11	0	1000000	chr5	179000000	180000000	123	3.57992	4.57236e-32	1.86084e-25
chr11	0	1000000	chr5	180000000	181000000	274	7.97478	0	0
chr11	0	1000000	chr6	0	1000000	766	22.2945	0	0
chr11	0	1000000	chr6	30000000	31000000	168	4.88965	1.63651e-60	6.66018e-54
chr11	0	1000000	chr6	32000000	33000000	129	3.75455	1.69543e-35	6.89998e-29
chr11	0	1000000	chr6	33000000	34000000	160	4.65681	5.01175e-55	2.03966e-48
chr11	0	1000000	chr6	34000000	35000000	131	3.81276	1.14478e-36	4.65896e-30
chr11	0	1000000	chr7	0	1000000	658	19.1511	0	0
chr11	0	1000000	chr7	1000000	2000000	235	6.83969	0	0
chr11	0	1000000	chr7	100000000	101000000	161	4.68591	1.05665e-55	4.30029e-49
chr11	0	1000000	chr8	142000000	143000000	118	3.4344	2.65089e-29	1.07885e-22
chr11	0	1000000	chr8	143000000	144000000	338	9.83751	0	0
chr11	0	1000000	chr9	125000000	126000000	90	2.61945	1.24939e-15	5.0847e-09
chr11	0	1000000	chr9	126000000	127000000	88	2.56124	8.77157e-15	3.56982e-08
chr11	0	1000000	chr9	127000000	128000000	141	4.10381	1.0298e-42	4.19103e-36
chr11	0	1000000	chr9	128000000	129000000	239	6.95611	0	0
chr11	0	1000000	chr9	129000000	130000000	163	4.74412	4.61091e-57	1.87653e-50
chr11	0	1000000	chr9	130000000	131000000	114	3.31798	3.70431e-27	1.50756e-20
chr11	0	1000000	chr9	131000000	132000000	108	3.14335	4.71175e-24	1.91757e-17
chr11	0	1000000	chr9	132000000	133000000	139	4.0456	1.76638e-41	7.18873e-35
chr11	0	1000000	chr9	133000000	134000000	174	5.06428	0	0
chr11	0	1000000	chr9	134000000	135000000	140	4.07471	4.28012e-42	1.7419e-35
chr11	0	1000000	chr9	135000000	136000000	179	5.2098	0	0
chr11	0	1000000	chr9	136000000	137000000	291	8.46957	0	0
chr11	0	1000000	chr9	137000000	138000000	492	14.3197	0	0
chr11	0	1000000	chr9	34000000	35000000	82	2.38661	2.31597e-12	9.42543e-06
chr11	1000000	2000000	chr12	0	1000000	176	5.12249	0	0
chr11	1000000	2000000	chr12	1000000	2000000	88	2.56124	8.77157e-15	3.56982e-08
chr11	1000000	2000000	chr12	2000000	3000000	135	3.92918	4.76874e-39	1.94076e-32
chr11	1000000	2000000	chr12	3000000	4000000	106	3.08514	4.74973e-23	1.93302e-16
chr11	1000000	2000000	chr12	5000000	6000000	127	3.69634	2.43505e-34	9.91005e-28
chr11	1000000	2000000	chr12	51000000	52000000	84	2.44482	3.78031e-13	1.53849e-06
chr11	1000000	2000000	chr12	7000000	8000000	112	3.25977	4.1584e-26	1.69237e-19
chr11	1000000	2000000	chr14	103000000	104000000	137	3.98739	2.9446e-40	1.19838e-33
chr11	1000000	2000000	chr14	104000000	105000000	318	9.25541	0	0
chr11	1000000	2000000	chr14	105000000	106000000	130	3.78366	4.42236e-36	1.79979e-29
chr11	1000000	2000000	chr16	0	1000000	225	6.54864	0	0
chr11	1000000	2000000	chr16	1000000	2000000	216	6.28669	0	0
chr11	1000000	2000000	chr16	15000000	16000000	99	2.8814	1.14747e-19	4.66992e-13
chr11	1000000	2000000	chr16	2000000	3000000	110	3.20156	4.50652e-25	1.83404e-18
chr11	1000000	2000000	chr16	20000000	21000000	74	2.15377	2.00658e-09	0.00816628
chr11	1000000	2000000	chr16	22000000	23000000	100	2.91051	3.88198e-20	1.57987e-13
chr11	1000000	2000000	chr16	3000000	4000000	109	3.17245	1.46378e-24	5.95723e-18
chr11	1000000	2000000	chr16	85000000	86000000	94	2.73587	2.22669e-17	9.06208e-11
chr11	1000000	2000000	chr16	86000000	87000000	146	4.24934	7.47908e-46	3.0438e-39
chr11	1000000	2000000	chr16	87000000	88000000	188	5.47175	0	0
chr11	1000000	2000000	chr16	88000000	89000000	184	5.35533	0	0
chr11	1000000	2000000	chr17	0	1000000	262	7.62552	0	0
chr11	1000000	2000000	chr17	1000000	2000000	141	4.10381	1.0298e-42	4.19103e-36
chr11	1000000	2000000	chr17	2000000	3000000	125	3.63813	3.38999e-33	1.37964e-26
chr11	1000000	2000000	chr17	3000000	4000000	152	4.42397	1.02326e-49	4.16441e-43
chr11	1000000	2000000	chr17	30000000	31000000	75	2.18288	9.00268e-10	0.00366387
chr11	1000000	2000000	chr17	31000000	32000000	80	2.3284	1.35306e-11	5.50663e-05
chr11	1000000	2000000	chr17	32000000	33000000	90	2.61945	1.24939e-15	5.0847e-09
chr11	1000000	2000000	chr17	33000000	34000000	96	2.79409	2.79106e-18	1.13589e-11
chr11	1000000	2000000	chr17	4000000	5000000	104	3.02693	4.6133e-22	1.8775e-15
chr11	1000000	2000000	chr17	40000000	41000000	79	2.2993	3.21166e-11	0.000130706
chr11	1000000	2000000	chr17	44000000	45000000	95	2.76498	7.92423e-18	3.22497e-11
chr11	1000000	2000000	chr17	45000000	46000000	102	2.96872	4.3143e-21	1.75581e-14
chr11	1000000	2000000	chr17	46000000	47000000	78	2.27019	7.53015e-11	0.000306459
chr11	1000000	2000000	chr17	5000000	6000000	146	4.24934	7.47908e-46	3.0438e-39
chr11	1000000	2000000	chr17	6000000	7000000	164	4.77323	9.54406e-58	3.8842e-51
chr11	1000000	2000000	chr17	7000000	8000000	89	2.59035	3.32869e-15	1.3547e-08
chr11	1000000	2000000	chr17	76000000	77000000	93	2.70677	6.19202e-17	2.52e-10
chr11	1000000	2000000	chr17	77000000	78000000	107	3.11424	1.50288e-23	6.11637e-17
chr11	1000000	2000000	chr17	78000000	79000000	109	3.17245	1.46378e-24	5.95723e-18
chr11	1000000	2000000	chr17	79000000	80000000	182	5.29712	0	0
chr11	1000000	2000000	chr17	8000000	9000000	106	3.08514	4.74973e-23	1.93302e-16
chr11	1000000	2000000	chr17	80000000	81000000	149	4.33665	9.01431e-48	3.6686e-41
chr11	1000000	2000000	chr19	13000000	14000000	106	3.08514	4.74973e-23	1.93302e-16
chr11	1000000	2000000	chr19	14000000	15000000	98	2.8523	3.35829e-19	1.36674e-12
chr11	1000000	2000000	chr19	15000000	16000000	123	3.57992	4.57236e-32	1.86084e-25
chr11	1000000	2000000	chr19	16000000	17000000	108	3.14335	4.71175e-24	1.91757e-17
chr11	1000000	2000000	chr19	2000000	3000000	78	2.27019	7.53015e-11	0.000306459
chr11	1000000	2000000	chr19	3000000	4000000	109	3.17245	1.46378e-24	5.95723e-18
chr11	1000000	2000000	chr19	39000000	40000000	82	2.38661	2.31597e-12	9.42543e-06
chr11	1000000	2000000	chr19	4000000	5000000	126	3.66724	9.12133e-34	3.71216e-27
chr11	1000000	2000000	chr19	40000000	41000000	111	3.23066	1.37503e-25	5.59605e-19
chr11	1000000	2000000	chr19	41000000	42000000	121	3.52171	5.97194e-31	2.43043e-24
chr11	1000000	2000000	chr19	42000000	43000000	109	3.17245	1.46378e-24	5.95723e-18
chr11	1000000	2000000	chr19	45000000	46000000	93	2.70677	6.19202e-17	2.52e-10
chr11	1000000	2000000	chr19	46000000	47000000	110	3.20156	4.50652e-25	1.83404e-18
chr11	1000000	2000000	chr19	47000000	48000000	113	3.28887	1.24656e-26	5.07319e-20
chr11	1000000	2000000	chr19	48000000	49000000	97	2.82319	9.73065e-19	3.96013e-12
chr11	1000000	2000000	chr19	49000000	50000000	107	3.11424	1.50288e-23	6.11637e-17
chr11	1000000	2000000	chr19	50000000	51000000	140	4.07471	4.28012e-42	1.7419e-35
chr11	1000000	2000000	chr20	0	1000000	125	3.63813	3.38999e-33	1.37964e-26
chr11	1000000	2000000	chr20	1000000	2000000	117	3.40529	9.23107e-29	3.75682e-22
chr11	1000000	2000000	chr20	2000000	3000000	119	3.4635	7.54913e-30	3.07231e-23
chr11	1000000	2000000	chr20	3000000	4000000	121	3.52171	5.97194e-31	2.43043e-24
chr11	1000000	2000000	chr20	33000000	34000000	109	3.17245	1.46378e-24	5.95723e-18
chr11	1000000	2000000	chr20	34000000	35000000	104	3.02693	4.6133e-22	1.8775e-15
chr11	1000000	2000000	chr20	35000000	36000000	98	2.8523	3.35829e-19	1.36674e-12
chr11	1000000	2000000	chr20	36000000	37000000	84	2.44482	3.78031e-13	1.53849e-06
chr11	1000000	2000000	chr20	45000000	46000000	86	2.50303	5.89064e-14	2.39734e-07
chr11	1000000	2000000	chr20	46000000	47000000	111	3.23066	1.37503e-25	5.59605e-19
chr11	1000000	2000000	chr20	47000000	48000000	83	2.41572	9.41193e-13	3.83042e-06
chr11	1000000	2000000	chr20	48000000	49000000	101	2.93961	1.30046e-20	5.29254e-14
chr11	1000000	2000000	chr20	49000000	50000000	87	2.53214	2.2859e-14	9.30307e-08
chr11	1000000	2000000	chr21	43000000	44000000	88	2.56124	8.77157e-15	3.56982e-08
chr11	1000000	2000000	chr21	44000000	45000000	162	4.71502	2.21406e-56	9.01069e-50
chr11	1000000	2000000	chr21	45000000	46000000	221	6.43222	0	0
chr11	1000000	2000000	chr22	19000000	20000000	99	2.8814	1.14747e-19	4.66992e-13
chr11	1000000	2000000	chr22	20000000	21000000	122	3.55082	1.65916e-31	6.75237e-25
chr11	1000000	2000000	chr22	21000000	22000000	114	3.31798	3.70431e-27	1.50756e-20
chr11	1000000	2000000	chr22	22000000	23000000	82	2.38661	2.31597e-12	9.42543e-06
chr11	1000000	2000000	chr22	23000000	24000000	114	3.31798	3.70431e-27	1.50756e-20
chr11	1000000	2000000	chr22	24000000	25000000	115	3.34708	1.09129e-27	4.44128e-21
chr11	1000000	2000000	chr22	25000000	26000000	94	2.73587	2.22669e-17	9.06208e-11
chr11	1000000	2000000	chr22	26000000	27000000	82	2.38661	2.31597e-12	9.42543e-06
chr11	1000000	2000000	chr22	30000000	31000000	106	3.08514	4.74973e-23	1.93302e-16
chr11	1000000	2000000	chr22	31000000	32000000	96	2.79409	2.79106e-18	1.13589e-11
chr11	1000000	2000000	chr22	32000000	33000000	97	2.82319	9.73065e-19	3.96013e-12
chr11	1000000	2000000	chr22	36000000	37000000	113	3.28887	1.24656e-26	5.07319e-20
chr11	1000000	2000000	chr22	39000000	40000000	79	2.2993	3.21166e-11	0.000130706
chr11	1000000	2000000	chr22	41000000	42000000	88	2.56124	8.77157e-15	3.56982e-08
chr11	1000000	2000000	chr22	42000000	43000000	92	2.67766	1.70384e-16	6.93419e-10
chr11	1000000	2000000	chr22	43000000	44000000	147	4.27844	1.72637e-46	7.02591e-40
chr11	1000000	2000000	chr22	44000000	45000000	153	4.45307	2.26972e-50	9.23722e-44
chr11	1000000	2000000	chr22	45000000	46000000	102	2.96872	4.3143e-21	1.75581e-14
chr11	1000000	2000000	chr22	46000000	47000000	104	3.02693	4.6133e-22	1.8775e-15
chr11	1000000	2000000	chr22	47000000	48000000	133	3.87097	7.49948e-38	3.0521e-31
chr11	1000000	2000000	chr22	49000000	50000000	171	4.97696	0	0
chr11	1000000	2000000	chr3	47000000	48000000	76	2.21198	3.9874e-10	0.00162278
chr11	1000000	2000000	chr3	49000000	50000000	96	2.79409	2.79106e-18	1.13589e-11
chr11	1000000	2000000	chr3	50000000	51000000	103	2.99782	1.41754e-21	5.76904e-15
chr11	1000000	2000000	chr4	0	1000000	83	2.41572	9.41193e-13	3.83042e-06
chr11	1000000	2000000	chr4	1000000	2000000	138	4.0165	7.23794e-41	2.94566e-34
chr11	1000000	2000000	chr4	2000000	3000000	123	3.57992	4.57236e-32	1.86084e-25
chr11	1000000	2000000	chr4	3000000	4000000	125	3.63813	3.38999e-33	1.37964e-26
chr11	1000000	2000000	chr5	179000000	180000000	77	2.24109	1.74373e-10	0.000709655
chr11	1000000	2000000	chr6	0	1000000	138	4.0165	7.23794e-41	2.94566e-34
chr11	1000000	2000000	chr7	0	1000000	247	7.18895	0	0
chr11	1000000	2000000	chr7	1000000	2000000	176	5.12249	0	0
chr11	1000000	2000000	chr7	100000000	101000000	93	2.70677	6.19202e-17	2.52e-10
chr11	1000000	2000000	chr7	101000000	102000000	92	2.67766	1.70384e-16	6.93419e-10
chr11	1000000	2000000	chr8	142000000	143000000	238	6.927	0	0
chr11	1000000	2000000	chr8	143000000	144000000	242	7.04342	0	0
chr11	1000000	2000000	chr9	126000000	127000000	94	2.73587	2.22669e-17	9.06208e-11
chr11	1000000	2000000	chr9	128000000	129000000	92	2.67766	1.70384e-16	6.93419e-10
chr11	1000000	2000000	chr9	129000000	130000000	110	3.20156	4.50652e-25	1.83404e-18
chr11	1000000	2000000	chr9	130000000	131000000	115	3.34708	1.09129e-27	4.44128e-21
chr11	1000000	2000000	chr9	131000000	132000000	98	2.8523	3.35829e-19	1.36674e-12
chr11	1000000	2000000	chr9	132000000	133000000	138	4.0165	7.23794e-41	2.94566e-34
chr11	1000000	2000000	chr9	133000000	134000000	138	4.0165	7.23794e-41	2.94566e-34
chr11	1000000	2000000	chr9	134000000	135000000	185	5.38443	0	0
chr11	1000000	2000000	chr9	135000000	136000000	277	8.0621	0	0
chr11	1000000	2000000	chr9	136000000	137000000	134	3.90008	1.89811e-38	7.72486e-32
chr11	1000000	2000000	chr9	137000000	138000000	184	5.35533	0	0
chr11	116000000	117000000	chr12	104000000	105000000	88	2.56124	8.77157e-15	3.56982e-08
chr11	116000000	117000000	chr12	105000000	106000000	104	3.02693	4.6133e-22	1.8775e-15
chr11	116000000	117000000	chr12	107000000	108000000	112	3.25977	4.1584e-26	1.69237e-19
chr11	116000000	117000000	chr12	108000000	109000000	95	2.76498	7.92423e-18	3.22497e-11
chr11	116000000	117000000	chr12	3000000	4000000	81	2.35751	5.63161e-12	2.29193e-05
chr11	116000000	117000000	chr14	67000000	68000000	78	2.27019	7.53015e-11	0.000306459
chr11	116000000	117000000	chr3	11000000	12000000	96	2.79409	2.79106e-18	1.13589e-11
chr11	116000000	117000000	chr3	12000000	13000000	99	2.8814	1.14747e-19	4.66992e-13
chr11	116000000	117000000	chr3	13000000	14000000	84	2.44482	3.78031e-13	1.53849e-06
chr11	116000000	117000000	chr5	171000000	172000000	102	2.96872	4.3143e-21	1.75581e-14
chr11	116000000	117000000	chr5	175000000	176000000	89	2.59035	3.32869e-15	1.3547e-08
chr11	116000000	117000000	chr6	2000000	3000000	94	2.73587	2.22669e-17	9.06208e-11
chr11	116000000	117000000	chr7	132000000	133000000	103	2.99782	1.41754e-21	5.76904e-15
chr11	116000000	117000000	chr8	140000000	141000000	114	3.31798	3.70431e-27	1.50756e-20
chr11	116000000	117000000	chr8	141000000	142000000	130	3.78366	4.42236e-36	1.79979e-29
chr11	116000000	117000000	chr8	142000000	143000000	121	3.52171	5.97194e-31	2.43043e-24
chr11	116000000	117000000	chr8	143000000	144000000	74	2.15377	2.00658e-09	0.00816628
chr11	116000000	117000000	chr9	123000000	124000000	85	2.47393	1.50085e-13	6.10809e-07
chr11	116000000	117000000	chr9	124000000	125000000	93	2.70677	6.19202e-17	2.52e-10
chr11	116000000	117000000	chr9	125000000	126000000	96	2.79409	2.79106e-18	1.13589e-11
chr11	116000000	117000000	chr9	127000000	128000000	80	2.3284	1.35306e-11	5.50663e-05
chr11	117000000	118000000	chr12	0	1000000	105	3.05603	1.48723e-22	6.05264e-16
chr11	117000000	118000000	chr12	1000000	2000000	109	3.17245	1.46378e-24	5.95723e-18
chr11	117000000	118000000	chr12	107000000	108000000	84	2.44482	3.78031e-13	1.53849e-06
chr11	117000000	118000000	chr12	108000000	109000000	93	2.70677	6.19202e-17	2.52e-10
chr11	117000000	118000000	chr12	109000000	110000000	128	3.72545	6.45019e-35	2.62507e-28
chr11	117000000	118000000	chr12	110000000	111000000	103	2.99782	1.41754e-21	5.76904e-15
chr11	117000000	118000000	chr12	112000000	113000000	90	2.61945	1.24939e-15	5.0847e-09
chr11	117000000	118000000	chr12	118000000	119000000	79	2.2993	3.21166e-11	0.000130706
chr11	117000000	118000000	chr12	119000000	120000000	77	2.24109	1.74373e-10	0.000709655
chr11	117000000	118000000	chr12	120000000	121000000	91	2.64856	4.63873e-16	1.88785e-09
chr11	117000000	118000000	chr12	5000000	6000000	103	2.99782	1.41754e-21	5.76904e-15
chr11	117000000	118000000	chr12	52000000	53000000	103	2.99782	1.41754e-21	5.76904e-15
chr11	117000000	118000000	chr12	6000000	7000000	88	2.56124	8.77157e-15	3.56982e-08
chr11	117000000	118000000	chr14	68000000	69000000	92	2.67766	1.70384e-16	6.93419e-10
chr11	117000000	118000000	chr14	75000000	76000000	97	2.82319	9.73065e-19	3.96013e-12
chr11	117000000	118000000	chr15	64000000	65000000	85	2.47393	1.50085e-13	6.10809e-07
chr11	117000000	118000000	chr15	73000000	74000000	83	2.41572	9.41193e-13	3.83042e-06
chr11	117000000	118000000	chr15	74000000	75000000	100	2.91051	3.88198e-20	1.57987e-13
chr11	117000000	118000000	chr16	87000000	88000000	77	2.24109	1.74373e-10	0.000709655
chr11	117000000	118000000	chr17	34000000	35000000	89	2.59035	3.32869e-15	1.3547e-08
chr11	117000000	118000000	chr17	35000000	36000000	81	2.35751	5.63161e-12	2.29193e-05
chr11	117000000	118000000	chr17	47000000	48000000	106	3.08514	4.74973e-23	1.93302e-16
chr11	117000000	118000000	chr17	63000000	64000000	104	3.02693	4.6133e-22	1.8775e-15
chr11	117000000	118000000	chr17	74000000	75000000	91	2.64856	4.63873e-16	1.88785e-09
chr11	117000000	118000000	chr17	75000000	76000000	92	2.67766	1.70384e-16	6.93419e-10
chr11	117000000	118000000	chr20	2000000	3000000	90	2.61945	1.24939e-15	5.0847e-09
chr11	117000000	118000000	chr2	237000000	238000000	86	2.50303	5.89064e-14	2.39734e-07
chr11	117000000	118000000	chr3	11000000	12000000	94	2.73587	2.22669e-17	9.06208e-11
chr11	117000000	118000000	chr3	12000000	13000000	110	3.20156	4.50652e-25	1.83404e-18
chr11	117000000	118000000	chr3	124000000	125000000	92	2.67766	1.70384e-16	6.93419e-10
chr11	117000000	118000000	chr3	127000000	128000000	86	2.50303	5.89064e-14	2.39734e-07
chr11	117000000	118000000	chr3	128000000	129000000	108	3.14335	4.71175e-24	1.91757e-17
chr11	117000000	118000000	chr3	13000000	14000000	94	2.73587	2.22669e-17	9.06208e-11
chr11	117000000	118000000	chr3	185000000	186000000	90	2.61945	1.24939e-15	5.0847e-09
chr11	117000000	118000000	chr3	195000000	196000000	97	2.82319	9.73065e-19	3.96013e-12
chr11	117000000	118000000	chr5	172000000	173000000	88	2.56124	8.77157e-15	3.56982e-08
chr11	117000000	118000000	chr5	175000000	176000000	80	2.3284	1.35306e-11	5.50663e-05
chr11	117000000	118000000	chr5	176000000	177000000	90	2.61945	1.24939e-15	5.0847e-09
chr11	117000000	118000000	chr6	30000000	31000000	84	2.44482	3.78031e-13	1.53849e-06
chr11	117000000	118000000	chr6	34000000	35000000	106	3.08514	4.74973e-23	1.93302e-16
chr11	117000000	118000000	chr6	36000000	37000000	85	2.47393	1.50085e-13	6.10809e-07
chr11	117000000	118000000	chr6	40000000	41000000	92	2.67766	1.70384e-16	6.93419e-10
chr11	117000000	118000000	chr6	41000000	42000000	110	3.20156	4.50652e-25	1.83404e-18
chr11	117000000	118000000	chr6	42000000	43000000	81	2.35751	5.63161e-12	2.29193e-05
chr11	117000000	118000000	chr7	100000000	101000000	108	3.14335	4.71175e-24	1.91757e-17
chr11	117000000	118000000	chr7	129000000	130000000	76	2.21198	3.9874e-10	0.00162278
chr11	117000000	118000000	chr8	140000000	141000000	103	2.99782	1.41754e-21	5.76904e-15
chr11	117000000	118000000	chr8	141000000	142000000	122	3.55082	1.65916e-31	6.75237e-25
chr11	117000000	118000000	chr8	142000000	143000000	124	3.60903	1.24998e-32	5.0871e-26
chr11	117000000	118000000	chr8	143000000	144000000	137	3.98739	2.9446e-40	1.19838e-33
chr11	117000000	118000000	chr9	124000000	125000000	126	3.66724	9.12133e-34	3.71216e-27
chr11	117000000	118000000	chr9	125000000	126000000	142	4.13292	2.46034e-43	1.0013e-36
chr11	117000000	118000000	chr9	126000000	127000000	141	4.10381	1.0298e-42	4.19103e-36
chr11	117000000	118000000	chr9	127000000	128000000	109	3.17245	1.46378e-24	5.95723e-18
chr11	117000000	118000000	chr9	128000000	129000000	128	3.72545	6.45019e-35	2.62507e-28
chr11	117000000	118000000	chr9	130000000	131000000	116	3.37619	3.18746e-28	1.29722e-21
chr11	117000000	118000000	chr9	132000000	133000000	126	3.66724	9.12133e-34	3.71216e-27
chr11	117000000	118000000	chr9	133000000	134000000	88	2.56124	8.77157e-15	3.56982e-08
chr11	117000000	118000000	chr9	35000000	36000000	104	3.02693	4.6133e-22	1.8775e-15
chr11	117000000	118000000	chr9	36000000	37000000	83	2.41572	9.41193e-13	3.83042e-06
chr11	117000000	118000000	chr9	92000000	93000000	89	2.59035	3.32869e-15	1.3547e-08
chr11	118000000	119000000	chr12	0	1000000	118	3.4344	2.65089e-29	1.07885e-22
chr11	118000000	119000000	chr12	1000000	2000000	105	3.05603	1.48723e-22	6.05264e-16
chr11	118000000	119000000	chr12	104000000	105000000	85	2.47393	1.50085e-13	6.10809e-07
chr11	118000000	119000000	chr12	105000000	106000000	81	2.35751	5.63161e-12	2.29193e-05
chr11	118000000	119000000	chr12	108000000	109000000	101	2.93961	1.30046e-20	5.29254e-14
chr11	118000000	119000000	chr12	109000000	110000000	130	3.78366	4.42236e-36	1.79979e-29
chr11	118000000	119000000	chr12	110000000	111000000	149	4.33665	9.01431e-48	3.6686e-41
chr11	118000000	119000000	chr12	111000000	112000000	125	3.63813	3.38999e-33	1.37964e-26
chr11	118000000	119000000	chr12	112000000	113000000	105	3.05603	1.48723e-22	6.05264e-16
chr11	118000000	119000000	chr12	119000000	120000000	81	2.35751	5.63161e-12	2.29193e-05
chr11	118000000	119000000	chr12	120000000	121000000	124	3.60903	1.24998e-32	5.0871e-26
chr11	118000000	119000000	chr12	121000000	122000000	132	3.84187	2.94107e-37	1.19694e-30
chr11	118000000	119000000	chr12	2000000	3000000	90	2.61945	1.24939e-15	5.0847e-09
chr11	118000000	119000000	chr12	49000000	50000000	111	3.23066	1.37503e-25	5.59605e-19
chr11	118000000	119000000	chr12	50000000	51000000	89	2.59035	3.32869e-15	1.3547e-08
chr11	118000000	119000000	chr12	51000000	52000000	101	2.93961	1.30046e-20	5.29254e-14
chr11	118000000	119000000	chr12	52000000	53000000	74	2.15377	2.00658e-09	0.00816628
chr11	118000000	119000000	chr12	6000000	7000000	90	2.61945	1.24939e-15	5.0847e-09
chr11	118000000	119000000	chr14	103000000	104000000	132	3.84187	2.94107e-37	1.19694e-30
chr11	118000000	119000000	chr14	104000000	105000000	88	2.56124	8.77157e-15	3.56982e-08
chr11	118000000	119000000	chr14	68000000	69000000	102	2.96872	4.3143e-21	1.75581e-14
chr11	118000000	119000000	chr14	69000000	70000000	113	3.28887	1.24656e-26	5.07319e-20
chr11	118000000	119000000	chr14	70000000	71000000	91	2.64856	4.63873e-16	1.88785e-09
chr11	118000000	119000000	chr14	71000000	72000000	91	2.64856	4.63873e-16	1.88785e-09
chr11	118000000	119000000	chr14	72000000	73000000	74	2.15377	2.00658e-09	0.00816628
chr11	118000000	119000000	chr14	73000000	74000000	128	3.72545	6.45019e-35	2.62507e-28
chr11	118000000	119000000	chr14	74000000	75000000	123	3.57992	4.57236e-32	1.86084e-25
chr11	118000000	119000000	chr14	75000000	76000000	131	3.81276	1.14478e-36	4.65896e-30
chr11	118000000	119000000	chr15	41000000	42000000	122	3.55082	1.65916e-31	6.75237e-25
chr11	118000000	119000000	chr15	42000000	43000000	123	3.57992	4.57236e-32	1.86084e-25
chr11	118000000	119000000	chr15	64000000	65000000	119	3.4635	7.54913e-30	3.07231e-23
chr11	118000000	119000000	chr15	65000000	66000000	117	3.40529	9.23107e-29	3.75682e-22
chr11	118000000	119000000	chr15	66000000	67000000	103	2.99782	1.41754e-21	5.76904e-15
chr11	118000000	119000000	chr15	67000000	68000000	94	2.73587	2.22669e-17	9.06208e-11
chr11	118000000	119000000	chr15	73000000	74000000	78	2.27019	7.53015e-11	0.000306459
chr11	118000000	119000000	chr15	74000000	75000000	127	3.69634	2.43505e-34	9.91005e-28
chr11	118000000	119000000	chr15	75000000	76000000	106	3.08514	4.74973e-23	1.93302e-16
chr11	118000000	119000000	chr15	76000000	77000000	87	2.53214	2.2859e-14	9.30307e-08
chr11	118000000	119000000	chr15	78000000	79000000	106	3.08514	4.74973e-23	1.93302e-16
chr11	118000000	119000000	chr16	22000000	23000000	102	2.96872	4.3143e-21	1.75581e-14
chr11	118000000	119000000	chr16	23000000	24000000	98	2.8523	3.35829e-19	1.36674e-12
chr11	118000000	119000000	chr16	69000000	70000000	108	3.14335	4.71175e-24	1.91757e-17
chr11	118000000	119000000	chr16	87000000	88000000	76	2.21198	3.9874e-10	0.00162278
chr11	118000000	119000000	chr16	88000000	89000000	74	2.15377	2.00658e-09	0.00816628
chr11	118000000	119000000	chr17	0	1000000	87	2.53214	2.2859e-14	9.30307e-08
chr11	118000000	119000000	chr17	1000000	2000000	108	3.14335	4.71175e-24	1.91757e-17
chr11	118000000	119000000	chr17	30000000	31000000	111	3.23066	1.37503e-25	5.59605e-19
chr11	118000000	119000000	chr17	35000000	36000000	95	2.76498	7.92423e-18	3.22497e-11
chr11	118000000	119000000	chr17	36000000	37000000	93	2.70677	6.19202e-17	2.52e-10
chr11	118000000	119000000	chr17	37000000	38000000	116	3.37619	3.18746e-28	1.29722e-21
chr11	118000000	119000000	chr17	38000000	39000000	108	3.14335	4.71175e-24	1.91757e-17
chr11	118000000	119000000	chr17	4000000	5000000	105	3.05603	1.48723e-22	6.05264e-16
chr11	118000000	119000000	chr17	40000000	41000000	105	3.05603	1.48723e-22	6.05264e-16
chr11	118000000	119000000	chr17	41000000	42000000	79	2.2993	3.21166e-11	0.000130706
chr11	118000000	119000000	chr17	42000000	43000000	94	2.73587	2.22669e-17	9.06208e-11
chr11	118000000	119000000	chr17	44000000	45000000	113	3.28887	1.24656e-26	5.07319e-20
chr11	118000000	119000000	chr17	45000000	46000000	121	3.52171	5.97194e-31	2.43043e-24
chr11	118000000	119000000	chr17	46000000	47000000	118	3.4344	2.65089e-29	1.07885e-22
chr11	118000000	119000000	chr17	47000000	48000000	134	3.90008	1.89811e-38	7.72486e-32
chr11	118000000	119000000	chr17	48000000	49000000	100	2.91051	3.88198e-20	1.57987e-13
chr11	118000000	119000000	chr17	49000000	50000000	102	2.96872	4.3143e-21	1.75581e-14
chr11	118000000	119000000	chr17	58000000	59000000	81	2.35751	5.63161e-12	2.29193e-05
chr11	118000000	119000000	chr17	59000000	60000000	107	3.11424	1.50288e-23	6.11637e-17
chr11	118000000	119000000	chr17	60000000	61000000	101	2.93961	1.30046e-20	5.29254e-14
chr11	118000000	119000000	chr17	61000000	62000000	82	2.38661	2.31597e-12	9.42543e-06
chr11	118000000	119000000	chr17	62000000	63000000	93	2.70677	6.19202e-17	2.52e-10
chr11	118000000	119000000	chr17	63000000	64000000	86	2.50303	5.89064e-14	2.39734e-07
chr11	118000000	119000000	chr17	75000000	76000000	131	3.81276	1.14478e-36	4.65896e-30
chr11	118000000	119000000	chr17	78000000	79000000	102	2.96872	4.3143e-21	1.75581e-14
chr11	118000000	119000000	chr17	79000000	80000000	78	2.27019	7.53015e-11	0.000306459
chr11	118000000	119000000	chr17	80000000	81000000	97	2.82319	9.73065e-19	3.96013e-12
chr11	118000000	119000000	chr17	81000000	82000000	78	2.27019	7.53015e-11	0.000306459
chr11	118000000	119000000	chr19	2000000	3000000	83	2.41572	9.41193e-13	3.83042e-06
chr11	118000000	119000000	chr20	1000000	2000000	86	2.50303	5.89064e-14	2.39734e-07
chr11	118000000	119000000	chr20	2000000	3000000	92	2.67766	1.70384e-16	6.93419e-10
chr11	118000000	119000000	chr20	33000000	34000000	80	2.3284	1.35306e-11	5.50663e-05
chr11	118000000	119000000	chr20	34000000	35000000	104	3.02693	4.6133e-22	1.8775e-15
chr11	118000000	119000000	chr20	35000000	36000000	119	3.4635	7.54913e-30	3.07231e-23
chr11	118000000	119000000	chr20	36000000	37000000	117	3.40529	9.23107e-29	3.75682e-22
chr11	118000000	119000000	chr20	37000000	38000000	105	3.05603	1.48723e-22	6.05264e-16
chr11	118000000	119000000	chr20	48000000	49000000	77	2.24109	1.74373e-10	0.000709655
chr11	118000000	119000000	chr20	49000000	50000000	102	2.96872	4.3143e-21	1.75581e-14
chr11	118000000	119000000	chr22	21000000	22000000	95	2.76498	7.92423e-18	3.22497e-11
chr11	118000000	119000000	chr22	22000000	23000000	77	2.24109	1.74373e-10	0.000709655
chr11	118000000	119000000	chr22	36000000	37000000	114	3.31798	3.70431e-27	1.50756e-20
chr11	118000000	119000000	chr22	37000000	38000000	94	2.73587	2.22669e-17	9.06208e-11
chr11	118000000	119000000	chr22	39000000	40000000	101	2.93961	1.30046e-20	5.29254e-14
chr11	118000000	119000000	chr22	41000000	42000000	120	3.49261	2.13204e-30	8.67686e-24
chr11	118000000	119000000	chr22	42000000	43000000	109	3.17245	1.46378e-24	5.95723e-18
chr11	118000000	119000000	chr2	232000000	233000000	100	2.91051	3.88198e-20	1.57987e-13
chr11	118000000	119000000	chr2	233000000	234000000	89	2.59035	3.32869e-15	1.3547e-08
chr11	118000000	119000000	chr2	238000000	239000000	82	2.38661	2.31597e-12	9.42543e-06
chr11	118000000	119000000	chr2	25000000	26000000	116	3.37619	3.18746e-28	1.29722e-21
chr11	118000000	119000000	chr2	26000000	27000000	129	3.75455	1.69543e-35	6.89998e-29
chr11	118000000	119000000	chr2	27000000	28000000	103	2.99782	1.41754e-21	5.76904e-15
chr11	118000000	119000000	chr2	28000000	29000000	75	2.18288	9.00268e-10	0.00366387
chr11	118000000	119000000	chr3	12000000	13000000	91	2.64856	4.63873e-16	1.88785e-09
chr11	118000000	119000000	chr3	125000000	126000000	103	2.99782	1.41754e-21	5.76904e-15
chr11	118000000	119000000	chr3	129000000	130000000	89	2.59035	3.32869e-15	1.3547e-08
chr11	118000000	119000000	chr3	13000000	14000000	76	2.21198	3.9874e-10	0.00162278
chr11	118000000	119000000	chr3	185000000	186000000	98	2.8523	3.35829e-19	1.36674e-12
chr11	118000000	119000000	chr3	195000000	196000000	117	3.40529	9.23107e-29	3.75682e-22
chr11	118000000	119000000	chr3	196000000	197000000	144	4.19113	1.37532e-44	5.59722e-38
chr11	118000000	119000000	chr3	44000000	45000000	84	2.44482	3.78031e-13	1.53849e-06
chr11	118000000	119000000	chr3	46000000	47000000	114	3.31798	3.70431e-27	1.50756e-20
chr11	118000000	119000000	chr3	47000000	48000000	131	3.81276	1.14478e-36	4.65896e-30
chr11	118000000	119000000	chr3	48000000	49000000	138	4.0165	7.23794e-41	2.94566e-34
chr11	118000000	119000000	chr3	50000000	51000000	96	2.79409	2.79106e-18	1.13589e-11
chr11	118000000	119000000	chr3	51000000	52000000	77	2.24109	1.74373e-10	0.000709655
chr11	118000000	119000000	chr3	52000000	53000000	106	3.08514	4.74973e-23	1.93302e-16
chr11	118000000	119000000	chr4	2000000	3000000	125	3.63813	3.38999e-33	1.37964e-26
chr11	118000000	119000000	chr4	3000000	4000000	94	2.73587	2.22669e-17	9.06208e-11
chr11	118000000	119000000	chr5	138000000	139000000	100	2.91051	3.88198e-20	1.57987e-13
chr11	118000000	119000000	chr5	173000000	174000000	81	2.35751	5.63161e-12	2.29193e-05
chr11	118000000	119000000	chr5	176000000	177000000	94	2.73587	2.22669e-17	9.06208e-11
chr11	118000000	119000000	chr6	2000000	3000000	87	2.53214	2.2859e-14	9.30307e-08
chr11	118000000	119000000	chr6	32000000	33000000	101	2.93961	1.30046e-20	5.29254e-14
chr11	118000000	119000000	chr6	34000000	35000000	120	3.49261	2.13204e-30	8.67686e-24
chr11	118000000	119000000	chr6	35000000	36000000	132	3.84187	2.94107e-37	1.19694e-30
chr11	118000000	119000000	chr6	36000000	37000000	116	3.37619	3.18746e-28	1.29722e-21
chr11	118000000	119000000	chr6	37000000	38000000	115	3.34708	1.09129e-27	4.44128e-21
chr11	118000000	119000000	chr6	39000000	40000000	77	2.24109	1.74373e-10	0.000709655
chr11	118000000	119000000	chr6	41000000	42000000	95	2.76498	7.92423e-18	3.22497e-11
chr11	118000000	119000000	chr6	42000000	43000000	121	3.52171	5.97194e-31	2.43043e-24
chr11	118000000	119000000	chr7	100000000	101000000	121	3.52171	5.97194e-31	2.43043e-24
chr11	118000000	119000000	chr7	101000000	102000000	119	3.4635	7.54913e-30	3.07231e-23
chr11	118000000	119000000	chr7	129000000	130000000	114	3.31798	3.70431e-27	1.50756e-20
chr11	118000000	119000000	chr7	130000000	131000000	106	3.08514	4.74973e-23	1.93302e-16
chr11	118000000	119000000	chr7	131000000	132000000	88	2.56124	8.77157e-15	3.56982e-08
chr11	118000000	119000000	chr7	74000000	75000000	105	3.05603	1.48723e-22	6.05264e-16
chr11	118000000	119000000	chr8	141000000	142000000	93	2.70677	6.19202e-17	2.52e-10
chr11	118000000	119000000	chr8	142000000	143000000	100	2.91051	3.88198e-20	1.57987e-13
chr11	118000000	119000000	chr8	143000000	144000000	147	4.27844	1.72637e-46	7.02591e-40
chr11	118000000	119000000	chr9	124000000	125000000	117	3.40529	9.23107e-29	3.75682e-22
chr11	118000000	119000000	chr9	125000000	126000000	116	3.37619	3.18746e-28	1.29722e-21
chr11	118000000	119000000	chr9	126000000	127000000	95	2.76498	7.92423e-18	3.22497e-11
chr11	118000000	119000000	chr9	127000000	128000000	128	3.72545	6.45019e-35	2.62507e-28
chr11	118000000	119000000	chr9	128000000	129000000	125	3.63813	3.38999e-33	1.37964e-26
chr11	118000000	119000000	chr9	129000000	130000000	138	4.0165	7.23794e-41	2.94566e-34
chr11	118000000	119000000	chr9	130000000	131000000	120	3.49261	2.13204e-30	8.67686e-24
chr11	118000000	119000000	chr9	131000000	132000000	130	3.78366	4.42236e-36	1.79979e-29
chr11	118000000	119000000	chr9	132000000	133000000	126	3.66724	9.12133e-34	3.71216e-27
chr11	118000000	119000000	chr9	133000000	134000000	105	3.05603	1.48723e-22	6.05264e-16
chr11	118000000	119000000	chr9	134000000	135000000	91	2.64856	4.63873e-16	1.88785e-09
chr11	118000000	119000000	chr9	136000000	137000000	81	2.35751	5.63161e-12	2.29193e-05
chr11	118000000	119000000	chr9	34000000	35000000	114	3.31798	3.70431e-27	1.50756e-20
chr11	118000000	119000000	chr9	35000000	36000000	93	2.70677	6.19202e-17	2.52e-10
chr11	118000000	119000000	chr9	36000000	37000000	115	3.34708	1.09129e-27	4.44128e-21
chr11	118000000	119000000	chr9	93000000	94000000	81	2.35751	5.63161e-12	2.29193e-05
chr11	119000000	120000000	chr12	0	1000000	111	3.23066	1.37503e-25	5.59605e-19
chr11	119000000	120000000	chr12	1000000	2000000	82	2.38661	2.31597e-12	9.42543e-06
chr11	119000000	120000000	chr12	106000000	107000000	80	2.3284	1.35306e-11	5.50663e-05
chr11	119000000	120000000	chr12	110000000	111000000	111	3.23066	1.37503e-25	5.59605e-19
chr11	119000000	120000000	chr12	111000000	112000000	121	3.52171	5.97194e-31	2.43043e-24
chr11	119000000	120000000	chr12	112000000	113000000	106	3.08514	4.74973e-23	1.93302e-16
chr11	119000000	120000000	chr12	2000000	3000000	85	2.47393	1.50085e-13	6.10809e-07
chr11	119000000	120000000	chr12	3000000	4000000	90	2.61945	1.24939e-15	5.0847e-09
chr11	119000000	120000000	chr12	50000000	51000000	82	2.38661	2.31597e-12	9.42543e-06
chr11	119000000	120000000	chr12	51000000	52000000	102	2.96872	4.3143e-21	1.75581e-14
chr11	119000000	120000000	chr12	52000000	53000000	100	2.91051	3.88198e-20	1.57987e-13
chr11	119000000	120000000	chr12	7000000	8000000	94	2.73587	2.22669e-17	9.06208e-11
chr11	119000000	120000000	chr14	103000000	104000000	131	3.81276	1.14478e-36	4.65896e-30
chr11	119000000	120000000	chr14	68000000	69000000	77	2.24109	1.74373e-10	0.000709655
chr11	119000000	120000000	chr14	71000000	72000000	93	2.70677	6.19202e-17	2.52e-10
chr11	119000000	120000000	chr14	72000000	73000000	84	2.44482	3.78031e-13	1.53849e-06
chr11	119000000	120000000	chr14	73000000	74000000	84	2.44482	3.78031e-13	1.53849e-06
chr11	119000000	120000000	chr14	75000000	76000000	79	2.2993	3.21166e-11	0.000130706
chr11	119000000	120000000	chr14	76000000	77000000	122	3.55082	1.65916e-31	6.75237e-25
chr11	119000000	120000000	chr15	42000000	43000000	75	2.18288	9.00268e-10	0.00366387
chr11	119000000	120000000	chr15	64000000	65000000	105	3.05603	1.48723e-22	6.05264e-16
chr11	119000000	120000000	chr15	65000000	66000000	110	3.20156	4.50652e-25	1.83404e-18
chr11	119000000	120000000	chr15	66000000	67000000	127	3.69634	2.43505e-34	9.91005e-28
chr11	119000000	120000000	chr15	67000000	68000000	104	3.02693	4.6133e-22	1.8775e-15
chr11	119000000	120000000	chr15	68000000	69000000	92	2.67766	1.70384e-16	6.93419e-10
chr11	119000000	120000000	chr15	74000000	75000000	99	2.8814	1.14747e-19	4.66992e-13
chr11	119000000	120000000	chr15	75000000	76000000	90	2.61945	1.24939e-15	5.0847e-09
chr11	119000000	120000000	chr15	76000000	77000000	85	2.47393	1.50085e-13	6.10809e-07
chr11	119000000	120000000	chr15	77000000	78000000	103	2.99782	1.41754e-21	5.76904e-15
chr11	119000000	120000000	chr16	22000000	23000000	108	3.14335	4.71175e-24	1.91757e-17
chr11	119000000	120000000	chr16	23000000	24000000	95	2.76498	7.92423e-18	3.22497e-11
chr11	119000000	120000000	chr16	68000000	69000000	91	2.64856	4.63873e-16	1.88785e-09
chr11	119000000	120000000	chr16	69000000	70000000	82	2.38661	2.31597e-12	9.42543e-06
chr11	119000000	120000000	chr16	86000000	87000000	84	2.44482	3.78031e-13	1.53849e-06
chr11	119000000	120000000	chr17	36000000	37000000	106	3.08514	4.74973e-23	1.93302e-16
chr11	119000000	120000000	chr17	39000000	40000000	89	2.59035	3.32869e-15	1.3547e-08
chr11	119000000	120000000	chr17	40000000	41000000	89	2.59035	3.32869e-15	1.3547e-08
chr11	119000000	120000000	chr17	44000000	45000000	94	2.73587	2.22669e-17	9.06208e-11
chr11	119000000	120000000	chr17	45000000	46000000	121	3.52171	5.97194e-31	2.43043e-24
chr11	119000000	120000000	chr17	46000000	47000000	94	2.73587	2.22669e-17	9.06208e-11
chr11	119000000	120000000	chr20	3000000	4000000	95	2.76498	7.92423e-18	3.22497e-11
chr11	119000000	120000000	chr20	34000000	35000000	115	3.34708	1.09129e-27	4.44128e-21
chr11	119000000	120000000	chr20	46000000	47000000	93	2.70677	6.19202e-17	2.52e-10
chr11	119000000	120000000	chr22	23000000	24000000	90	2.61945	1.24939e-15	5.0847e-09
chr11	119000000	120000000	chr22	38000000	39000000	88	2.56124	8.77157e-15	3.56982e-08
chr11	119000000	120000000	chr2	231000000	232000000	100	2.91051	3.88198e-20	1.57987e-13
chr11	119000000	120000000	chr2	232000000	233000000	106	3.08514	4.74973e-23	1.93302e-16
chr11	119000000	120000000	chr2	25000000	26000000	75	2.18288	9.00268e-10	0.00366387
chr11	119000000	120000000	chr2	27000000	28000000	110	3.20156	4.50652e-25	1.83404e-18
chr11	119000000	120000000	chr3	10000000	11000000	103	2.99782	1.41754e-21	5.76904e-15
chr11	119000000	120000000	chr3	11000000	12000000	93	2.70677	6.19202e-17	2.52e-10
chr11	119000000	120000000	chr3	126000000	127000000	78	2.27019	7.53015e-11	0.000306459
chr11	119000000	120000000	chr3	13000000	14000000	85	2.47393	1.50085e-13	6.10809e-07
chr11	119000000	120000000	chr3	185000000	186000000	108	3.14335	4.71175e-24	1.91757e-17
chr11	119000000	120000000	chr3	195000000	196000000	108	3.14335	4.71175e-24	1.91757e-17
chr11	119000000	120000000	chr3	45000000	46000000	83	2.41572	9.41193e-13	3.83042e-06
chr11	119000000	120000000	chr3	47000000	48000000	88	2.56124	8.77157e-15	3.56982e-08
chr11	119000000	120000000	chr3	49000000	50000000	100	2.91051	3.88198e-20	1.57987e-13
chr11	119000000	120000000	chr4	2000000	3000000	93	2.70677	6.19202e-17	2.52e-10
chr11	119000000	120000000	chr6	0	1000000	92	2.67766	1.70384e-16	6.93419e-10
chr11	119000000	120000000	chr6	1000000	2000000	99	2.8814	1.14747e-19	4.66992e-13
chr11	119000000	120000000	chr6	29000000	30000000	78	2.27019	7.53015e-11	0.000306459
chr11	119000000	120000000	chr6	3000000	4000000	92	2.67766	1.70384e-16	6.93419e-10
chr11	119000000	120000000	chr6	34000000	35000000	102	2.96872	4.3143e-21	1.75581e-14
chr11	119000000	120000000	chr6	35000000	36000000	116	3.37619	3.18746e-28	1.29722e-21
chr11	119000000	120000000	chr6	36000000	37000000	107	3.11424	1.50288e-23	6.11637e-17
chr11	119000000	120000000	chr6	37000000	38000000	89	2.59035	3.32869e-15	1.3547e-08
chr11	119000000	120000000	chr6	38000000	39000000	96	2.79409	2.79106e-18	1.13589e-11
chr11	119000000	120000000	chr6	40000000	41000000	96	2.79409	2.79106e-18	1.13589e-11
chr11	119000000	120000000	chr7	100000000	101000000	128	3.72545	6.45019e-35	2.62507e-28
chr11	119000000	120000000	chr7	101000000	102000000	113	3.28887	1.24656e-26	5.07319e-20
chr11	119000000	120000000	chr7	129000000	130000000	97	2.82319	9.73065e-19	3.96013e-12
chr11	119000000	120000000	chr7	130000000	131000000	104	3.02693	4.6133e-22	1.8775e-15
chr11	119000000	120000000	chr8	141000000	142000000	139	4.0456	1.76638e-41	7.18873e-35
chr11	119000000	120000000	chr8	142000000	143000000	134	3.90008	1.89811e-38	7.72486e-32
chr11	119000000	120000000	chr9	122000000	123000000	82	2.38661	2.31597e-12	9.42543e-06
chr11	119000000	120000000	chr9	124000000	125000000	118	3.4344	2.65089e-29	1.07885e-22
chr11	119000000	120000000	chr9	125000000	126000000	120	3.49261	2.13204e-30	8.67686e-24
chr11	119000000	120000000	chr9	126000000	127000000	142	4.13292	2.46034e-43	1.0013e-36
chr11	119000000	120000000	chr9	128000000	129000000	103	2.99782	1.41754e-21	5.76904e-15
chr11	119000000	120000000	chr9	129000000	130000000	124	3.60903	1.24998e-32	5.0871e-26
chr11	119000000	120000000	chr9	130000000	131000000	118	3.4344	2.65089e-29	1.07885e-22
chr11	119000000	120000000	chr9	131000000	132000000	126	3.66724	9.12133e-34	3.71216e-27
chr11	119000000	120000000	chr9	134000000	135000000	85	2.47393	1.50085e-13	6.10809e-07
chr11	119000000	120000000	chr9	34000000	35000000	104	3.02693	4.6133e-22	1.8775e-15
chr11	119000000	120000000	chr9	35000000	36000000	77	2.24109	1.74373e-10	0.000709655
chr11	119000000	120000000	chr9	36000000	37000000	109	3.17245	1.46378e-24	5.95723e-18
chr11	120000000	121000000	chr12	0	1000000	97	2.82319	9.73065e-19	3.96013e-12
chr11	120000000	121000000	chr12	1000000	2000000	89	2.59035	3.32869e-15	1.3547e-08
chr11	120000000	121000000	chr12	104000000	105000000	80	2.3284	1.35306e-11	5.50663e-05
chr11	120000000	121000000	chr12	105000000	106000000	84	2.44482	3.78031e-13	1.53849e-06
chr11	120000000	121000000	chr12	107000000	108000000	91	2.64856	4.63873e-16	1.88785e-09
chr11	120000000	121000000	chr12	108000000	109000000	96	2.79409	2.79106e-18	1.13589e-11
chr11	120000000	121000000	chr12	111000000	112000000	93	2.70677	6.19202e-17	2.52e-10
chr11	120000000	121000000	chr12	119000000	120000000	86	2.50303	5.89064e-14	2.39734e-07
chr11	120000000	121000000	chr12	120000000	121000000	82	2.38661	2.31597e-12	9.42543e-06
chr11	120000000	121000000	chr12	3000000	4000000	84	2.44482	3.78031e-13	1.53849e-06
chr11	120000000	121000000	chr12	4000000	5000000	84	2.44482	3.78031e-13	1.53849e-06
chr11	120000000	121000000	chr12	7000000	8000000	89	2.59035	3.32869e-15	1.3547e-08
chr11	120000000	121000000	chr14	102000000	103000000	107	3.11424	1.50288e-23	6.11637e-17
chr11	120000000	121000000	chr14	68000000	69000000	77	2.24109	1.74373e-10	0.000709655
chr11	120000000	121000000	chr14	73000000	74000000	81	2.35751	5.63161e-12	2.29193e-05
chr11	120000000	121000000	chr15	72000000	73000000	85	2.47393	1.50085e-13	6.10809e-07
chr11	120000000	121000000	chr20	2000000	3000000	96	2.79409	2.79106e-18	1.13589e-11
chr11	120000000	121000000	chr2	231000000	232000000	85	2.47393	1.50085e-13	6.10809e-07
chr11	120000000	121000000	chr2	232000000	233000000	97	2.82319	9.73065e-19	3.96013e-12
chr11	120000000	121000000	chr2	25000000	26000000	75	2.18288	9.00268e-10	0.00366387
chr11	120000000	121000000	chr3	11000000	12000000	95	2.76498	7.92423e-18	3.22497e-11
chr11	120000000	121000000	chr3	12000000	13000000	81	2.35751	5.63161e-12	2.29193e-05
chr11	120000000	121000000	chr3	123000000	124000000	74	2.15377	2.00658e-09	0.00816628
chr11	120000000	121000000	chr3	184000000	185000000	82	2.38661	2.31597e-12	9.42543e-06
chr11	120000000	121000000	chr3	185000000	186000000	75	2.18288	9.00268e-10	0.00366387
chr11	120000000	121000000	chr3	195000000	196000000	90	2.61945	1.24939e-15	5.0847e-09
chr11	120000000	121000000	chr3	196000000	197000000	80	2.3284	1.35306e-11	5.50663e-05
chr11	120000000	121000000	chr3	45000000	46000000	80	2.3284	1.35306e-11	5.50663e-05
chr11	120000000	121000000	chr4	3000000	4000000	83	2.41572	9.41193e-13	3.83042e-06
chr11	120000000	121000000	chr5	172000000	173000000	80	2.3284	1.35306e-11	5.50663e-05
chr11	120000000	121000000	chr6	0	1000000	84	2.44482	3.78031e-13	1.53849e-06
chr11	120000000	121000000	chr6	1000000	2000000	105	3.05603	1.48723e-22	6.05264e-16
chr11	120000000	121000000	chr6	2000000	3000000	109	3.17245	1.46378e-24	5.95723e-18
chr11	120000000	121000000	chr6	3000000	4000000	94	2.73587	2.22669e-17	9.06208e-11
chr11	120000000	121000000	chr6	37000000	38000000	78	2.27019	7.53015e-11	0.000306459
chr11	120000000	121000000	chr6	38000000	39000000	77	2.24109	1.74373e-10	0.000709655
chr11	120000000	121000000	chr7	129000000	130000000	74	2.15377	2.00658e-09	0.00816628
chr11	120000000	121000000	chr7	130000000	131000000	98	2.8523	3.35829e-19	1.36674e-12
chr11	120000000	121000000	chr7	131000000	132000000	93	2.70677	6.19202e-17	2.52e-10
chr11	120000000	121000000	chr8	141000000	142000000	121	3.52171	5.97194e-31	2.43043e-24
chr11	120000000	121000000	chr9	121000000	122000000	90	2.61945	1.24939e-15	5.0847e-09
chr11	120000000	121000000	chr9	122000000	123000000	81	2.35751	5.63161e-12	2.29193e-05
chr11	120000000	121000000	chr9	123000000	124000000	86	2.50303	5.89064e-14	2.39734e-07
chr11	120000000	121000000	chr9	124000000	125000000	107	3.11424	1.50288e-23	6.11637e-17
chr11	120000000	121000000	chr9	125000000	126000000	104	3.02693	4.6133e-22	1.8775e-15
chr11	120000000	121000000	chr9	129000000	130000000	84	2.44482	3.78031e-13	1.53849e-06
chr11	120000000	121000000	chr9	130000000	131000000	111	3.23066	1.37503e-25	5.59605e-19
chr11	120000000	121000000	chr9	36000000	37000000	104	3.02693	4.6133e-22	1.8775e-15
chr11	121000000	122000000	chr12	105000000	106000000	101	2.93961	1.30046e-20	5.29254e-14
chr11	121000000	122000000	chr12	106000000	107000000	82	2.38661	2.31597e-12	9.42543e-06
chr11	121000000	122000000	chr12	108000000	109000000	80	2.3284	1.35306e-11	5.50663e-05
chr11	121000000	122000000	chr12	2000000	3000000	84	2.44482	3.78031e-13	1.53849e-06
chr11	121000000	122000000	chr12	4000000	5000000	84	2.44482	3.78031e-13	1.53849e-06
chr11	121000000	122000000	chr2	232000000	233000000	77	2.24109	1.74373e-10	0.000709655
chr11	121000000	122000000	chr2	233000000	234000000	95	2.76498	7.92423e-18	3.22497e-11
chr11	121000000	122000000	chr3	12000000	13000000	86	2.50303	5.89064e-14	2.39734e-07
chr11	121000000	122000000	chr5	173000000	174000000	87	2.53214	2.2859e-14	9.30307e-08
chr11	121000000	122000000	chr6	0	1000000	75	2.18288	9.00268e-10	0.00366387
chr11	121000000	122000000	chr6	1000000	2000000	95	2.76498	7.92423e-18	3.22497e-11
chr11	121000000	122000000	chr6	2000000	3000000	88	2.56124	8.77157e-15	3.56982e-08
chr11	121000000	122000000	chr7	130000000	131000000	87	2.53214	2.2859e-14	9.30307e-08
chr11	121000000	122000000	chr7	131000000	132000000	88	2.56124	8.77157e-15	3.56982e-08
chr11	121000000	122000000	chr7	132000000	133000000	89	2.59035	3.32869e-15	1.3547e-08
chr11	121000000	122000000	chr8	141000000	142000000	89	2.59035	3.32869e-15	1.3547e-08
chr11	121000000	122000000	chr9	121000000	122000000	81	2.35751	5.63161e-12	2.29193e-05
chr11	121000000	122000000	chr9	125000000	126000000	86	2.50303	5.89064e-14	2.39734e-07
chr11	2000000	3000000	chr12	0	1000000	125	3.63813	3.38999e-33	1.37964e-26
chr11	2000000	3000000	chr12	1000000	2000000	84	2.44482	3.78031e-13	1.53849e-06
chr11	2000000	3000000	chr12	2000000	3000000	134	3.90008	1.89811e-38	7.72486e-32
chr11	2000000	3000000	chr12	3000000	4000000	114	3.31798	3.70431e-27	1.50756e-20
chr11	2000000	3000000	chr12	4000000	5000000	91	2.64856	4.63873e-16	1.88785e-09
chr11	2000000	3000000	chr12	5000000	6000000	130	3.78366	4.42236e-36	1.79979e-29
chr11	2000000	3000000	chr12	52000000	53000000	117	3.40529	9.23107e-29	3.75682e-22
chr11	2000000	3000000	chr12	6000000	7000000	89	2.59035	3.32869e-15	1.3547e-08
chr11	2000000	3000000	chr12	7000000	8000000	101	2.93961	1.30046e-20	5.29254e-14
chr11	2000000	3000000	chr12	8000000	9000000	99	2.8814	1.14747e-19	4.66992e-13
chr11	2000000	3000000	chr14	103000000	104000000	121	3.52171	5.97194e-31	2.43043e-24
chr11	2000000	3000000	chr14	104000000	105000000	140	4.07471	4.28012e-42	1.7419e-35
chr11	2000000	3000000	chr15	74000000	75000000	79	2.2993	3.21166e-11	0.000130706
chr11	2000000	3000000	chr16	0	1000000	116	3.37619	3.18746e-28	1.29722e-21
chr11	2000000	3000000	chr16	1000000	2000000	136	3.95829	1.18932e-39	4.84022e-33
chr11	2000000	3000000	chr16	2000000	3000000	80	2.3284	1.35306e-11	5.50663e-05
chr11	2000000	3000000	chr16	21000000	22000000	83	2.41572	9.41193e-13	3.83042e-06
chr11	2000000	3000000	chr16	22000000	23000000	102	2.96872	4.3143e-21	1.75581e-14
chr11	2000000	3000000	chr16	23000000	24000000	80	2.3284	1.35306e-11	5.50663e-05
chr11	2000000	3000000	chr16	28000000	29000000	97	2.82319	9.73065e-19	3.96013e-12
chr11	2000000	3000000	chr16	3000000	4000000	83	2.41572	9.41193e-13	3.83042e-06
chr11	2000000	3000000	chr16	4000000	5000000	74	2.15377	2.00658e-09	0.00816628
chr11	2000000	3000000	chr16	85000000	86000000	101	2.93961	1.30046e-20	5.29254e-14
chr11	2000000	3000000	chr16	86000000	87000000	143	4.16202	5.83722e-44	2.3756e-37
chr11	2000000	3000000	chr16	87000000	88000000	158	4.5986	1.10664e-53	4.50374e-47
chr11	2000000	3000000	chr16	88000000	89000000	111	3.23066	1.37503e-25	5.59605e-19
chr11	2000000	3000000	chr17	0	1000000	179	5.2098	0	0
chr11	2000000	3000000	chr17	1000000	2000000	89	2.59035	3.32869e-15	1.3547e-08
chr11	2000000	3000000	chr17	17000000	18000000	80	2.3284	1.35306e-11	5.50663e-05
chr11	2000000	3000000	chr17	2000000	3000000	111	3.23066	1.37503e-25	5.59605e-19
chr11	2000000	3000000	chr17	3000000	4000000	118	3.4344	2.65089e-29	1.07885e-22
chr11	2000000	3000000	chr17	31000000	32000000	84	2.44482	3.78031e-13	1.53849e-06
chr11	2000000	3000000	chr17	32000000	33000000	101	2.93961	1.30046e-20	5.29254e-14
chr11	2000000	3000000	chr17	33000000	34000000	90	2.61945	1.24939e-15	5.0847e-09
chr11	2000000	3000000	chr17	34000000	35000000	85	2.47393	1.50085e-13	6.10809e-07
chr11	2000000	3000000	chr17	4000000	5000000	75	2.18288	9.00268e-10	0.00366387
chr11	2000000	3000000	chr17	41000000	42000000	103	2.99782	1.41754e-21	5.76904e-15
chr11	2000000	3000000	chr17	45000000	46000000	106	3.08514	4.74973e-23	1.93302e-16
chr11	2000000	3000000	chr17	46000000	47000000	87	2.53214	2.2859e-14	9.30307e-08
chr11	2000000	3000000	chr17	47000000	48000000	81	2.35751	5.63161e-12	2.29193e-05
chr11	2000000	3000000	chr17	5000000	6000000	134	3.90008	1.89811e-38	7.72486e-32
chr11	2000000	3000000	chr17	6000000	7000000	134	3.90008	1.89811e-38	7.72486e-32
chr11	2000000	3000000	chr17	7000000	8000000	74	2.15377	2.00658e-09	0.00816628
chr11	2000000	3000000	chr17	77000000	78000000	77	2.24109	1.74373e-10	0.000709655
chr11	2000000	3000000	chr17	78000000	79000000	95	2.76498	7.92423e-18	3.22497e-11
chr11	2000000	3000000	chr17	79000000	80000000	137	3.98739	2.9446e-40	1.19838e-33
chr11	2000000	3000000	chr17	8000000	9000000	91	2.64856	4.63873e-16	1.88785e-09
chr11	2000000	3000000	chr17	9000000	10000000	90	2.61945	1.24939e-15	5.0847e-09
chr11	2000000	3000000	chr19	14000000	15000000	85	2.47393	1.50085e-13	6.10809e-07
chr11	2000000	3000000	chr19	15000000	16000000	102	2.96872	4.3143e-21	1.75581e-14
chr11	2000000	3000000	chr19	16000000	17000000	91	2.64856	4.63873e-16	1.88785e-09
chr11	2000000	3000000	chr19	17000000	18000000	75	2.18288	9.00268e-10	0.00366387
chr11	2000000	3000000	chr19	3000000	4000000	87	2.53214	2.2859e-14	9.30307e-08
chr11	2000000	3000000	chr19	39000000	40000000	78	2.27019	7.53015e-11	0.000306459
chr11	2000000	3000000	chr19	4000000	5000000	97	2.82319	9.73065e-19	3.96013e-12
chr11	2000000	3000000	chr19	40000000	41000000	89	2.59035	3.32869e-15	1.3547e-08
chr11	2000000	3000000	chr19	41000000	42000000	108	3.14335	4.71175e-24	1.91757e-17
chr11	2000000	3000000	chr19	42000000	43000000	102	2.96872	4.3143e-21	1.75581e-14
chr11	2000000	3000000	chr19	43000000	44000000	82	2.38661	2.31597e-12	9.42543e-06
chr11	2000000	3000000	chr19	46000000	47000000	76	2.21198	3.9874e-10	0.00162278
chr11	2000000	3000000	chr19	49000000	50000000	76	2.21198	3.9874e-10	0.00162278
chr11	2000000	3000000	chr20	0	1000000	130	3.78366	4.42236e-36	1.79979e-29
chr11	2000000	3000000	chr20	1000000	2000000	129	3.75455	1.69543e-35	6.89998e-29
chr11	2000000	3000000	chr20	2000000	3000000	134	3.90008	1.89811e-38	7.72486e-32
chr11	2000000	3000000	chr20	3000000	4000000	94	2.73587	2.22669e-17	9.06208e-11
chr11	2000000	3000000	chr20	34000000	35000000	192	5.58817	0	0
chr11	2000000	3000000	chr20	35000000	36000000	116	3.37619	3.18746e-28	1.29722e-21
chr11	2000000	3000000	chr20	36000000	37000000	112	3.25977	4.1584e-26	1.69237e-19
chr11	2000000	3000000	chr20	37000000	38000000	78	2.27019	7.53015e-11	0.000306459
chr11	2000000	3000000	chr20	4000000	5000000	87	2.53214	2.2859e-14	9.30307e-08
chr11	2000000	3000000	chr20	46000000	47000000	128	3.72545	6.45019e-35	2.62507e-28
chr11	2000000	3000000	chr20	47000000	48000000	101	2.93961	1.30046e-20	5.29254e-14
chr11	2000000	3000000	chr20	48000000	49000000	109	3.17245	1.46378e-24	5.95723e-18
chr11	2000000	3000000	chr20	49000000	50000000	92	2.67766	1.70384e-16	6.93419e-10
chr11	2000000	3000000	chr21	44000000	45000000	113	3.28887	1.24656e-26	5.07319e-20
chr11	2000000	3000000	chr21	45000000	46000000	170	4.94786	5.30422e-62	2.15869e-55
chr11	2000000	3000000	chr22	19000000	20000000	84	2.44482	3.78031e-13	1.53849e-06
chr11	2000000	3000000	chr22	20000000	21000000	104	3.02693	4.6133e-22	1.8775e-15
chr11	2000000	3000000	chr22	21000000	22000000	110	3.20156	4.50652e-25	1.83404e-18
chr11	2000000	3000000	chr22	22000000	23000000	78	2.27019	7.53015e-11	0.000306459
chr11	2000000	3000000	chr22	23000000	24000000	93	2.70677	6.19202e-17	2.52e-10
chr11	2000000	3000000	chr22	24000000	25000000	107	3.11424	1.50288e-23	6.11637e-17
chr11	2000000	3000000	chr22	25000000	26000000	100	2.91051	3.88198e-20	1.57987e-13
chr11	2000000	3000000	chr22	27000000	28000000	76	2.21198	3.9874e-10	0.00162278
chr11	2000000	3000000	chr22	28000000	29000000	77	2.24109	1.74373e-10	0.000709655
chr11	2000000	3000000	chr22	29000000	30000000	75	2.18288	9.00268e-10	0.00366387
chr11	2000000	3000000	chr22	30000000	31000000	100	2.91051	3.88198e-20	1.57987e-13
chr11	2000000	3000000	chr22	31000000	32000000	117	3.40529	9.23107e-29	3.75682e-22
chr11	2000000	3000000	chr22	32000000	33000000	100	2.91051	3.88198e-20	1.57987e-13
chr11	2000000	3000000	chr22	36000000	37000000	111	3.23066	1.37503e-25	5.59605e-19
chr11	2000000	3000000	chr22	40000000	41000000	87	2.53214	2.2859e-14	9.30307e-08
chr11	2000000	3000000	chr22	42000000	43000000	82	2.38661	2.31597e-12	9.42543e-06
chr11	2000000	3000000	chr22	43000000	44000000	128	3.72545	6.45019e-35	2.62507e-28
chr11	2000000	3000000	chr22	44000000	45000000	132	3.84187	2.94107e-37	1.19694e-30
chr11	2000000	3000000	chr22	45000000	46000000	107	3.11424	1.50288e-23	6.11637e-17
chr11	2000000	3000000	chr22	46000000	47000000	108	3.14335	4.71175e-24	1.91757e-17
chr11	2000000	3000000	chr22	47000000	48000000	110	3.20156	4.50652e-25	1.83404e-18
chr11	2000000	3000000	chr22	48000000	49000000	104	3.02693	4.6133e-22	1.8775e-15
chr11	2000000	3000000	chr22	49000000	50000000	139	4.0456	1.76638e-41	7.18873e-35
chr11	2000000	3000000	chr2	238000000	239000000	119	3.4635	7.54913e-30	3.07231e-23
chr11	2000000	3000000	chr2	239000000	240000000	124	3.60903	1.24998e-32	5.0871e-26
chr11	2000000	3000000	chr2	240000000	241000000	131	3.81276	1.14478e-36	4.65896e-30
chr11	2000000	3000000	chr3	128000000	129000000	90	2.61945	1.24939e-15	5.0847e-09
chr11	2000000	3000000	chr3	48000000	49000000	88	2.56124	8.77157e-15	3.56982e-08
chr11	2000000	3000000	chr3	50000000	51000000	92	2.67766	1.70384e-16	6.93419e-10
chr11	2000000	3000000	chr3	51000000	52000000	117	3.40529	9.23107e-29	3.75682e-22
chr11	2000000	3000000	chr4	1000000	2000000	94	2.73587	2.22669e-17	9.06208e-11
chr11	2000000	3000000	chr4	2000000	3000000	100	2.91051	3.88198e-20	1.57987e-13
chr11	2000000	3000000	chr4	3000000	4000000	120	3.49261	2.13204e-30	8.67686e-24
chr11	2000000	3000000	chr4	4000000	5000000	84	2.44482	3.78031e-13	1.53849e-06
chr11	2000000	3000000	chr4	7000000	8000000	81	2.35751	5.63161e-12	2.29193e-05
chr11	2000000	3000000	chr6	0	1000000	88	2.56124	8.77157e-15	3.56982e-08
chr11	2000000	3000000	chr6	1000000	2000000	83	2.41572	9.41193e-13	3.83042e-06
chr11	2000000	3000000	chr7	0	1000000	125	3.63813	3.38999e-33	1.37964e-26
chr11	2000000	3000000	chr7	1000000	2000000	107	3.11424	1.50288e-23	6.11637e-17
chr11	2000000	3000000	chr7	100000000	101000000	85	2.47393	1.50085e-13	6.10809e-07
chr11	2000000	3000000	chr7	101000000	102000000	85	2.47393	1.50085e-13	6.10809e-07
chr11	2000000	3000000	chr8	141000000	142000000	139	4.0456	1.76638e-41	7.18873e-35
chr11	2000000	3000000	chr8	142000000	143000000	194	5.64638	0	0
chr11	2000000	3000000	chr8	143000000	144000000	151	4.39486	4.58312e-49	1.86522e-42
chr11	2000000	3000000	chr9	127000000	128000000	89	2.59035	3.32869e-15	1.3547e-08
chr11	2000000	3000000	chr9	129000000	130000000	101	2.93961	1.30046e-20	5.29254e-14
chr11	2000000	3000000	chr9	130000000	131000000	105	3.05603	1.48723e-22	6.05264e-16
chr11	2000000	3000000	chr9	131000000	132000000	91	2.64856	4.63873e-16	1.88785e-09
chr11	2000000	3000000	chr9	132000000	133000000	102	2.96872	4.3143e-21	1.75581e-14
chr11	2000000	3000000	chr9	133000000	134000000	105	3.05603	1.48723e-22	6.05264e-16
chr11	2000000	3000000	chr9	134000000	135000000	135	3.92918	4.76874e-39	1.94076e-32
chr11	2000000	3000000	chr9	135000000	136000000	178	5.1807	0	0
chr11	2000000	3000000	chr9	136000000	137000000	74	2.15377	2.00658e-09	0.00816628
chr11	3000000	4000000	chr12	0	1000000	137	3.98739	2.9446e-40	1.19838e-33
chr11	3000000	4000000	chr12	1000000	2000000	109	3.17245	1.46378e-24	5.95723e-18
chr11	3000000	4000000	chr12	2000000	3000000	122	3.55082	1.65916e-31	6.75237e-25
chr11	3000000	4000000	chr12	3000000	4000000	124	3.60903	1.24998e-32	5.0871e-26
chr11	3000000	4000000	chr12	4000000	5000000	129	3.75455	1.69543e-35	6.89998e-29
chr11	3000000	4000000	chr12	6000000	7000000	119	3.4635	7.54913e-30	3.07231e-23
chr11	3000000	4000000	chr12	7000000	8000000	173	5.03517	0	0
chr11	3000000	4000000	chr16	16000000	17000000	75	2.18288	9.00268e-10	0.00366387
chr11	3000000	4000000	chr16	23000000	24000000	112	3.25977	4.1584e-26	1.69237e-19
chr11	3000000	4000000	chr16	24000000	25000000	92	2.67766	1.70384e-16	6.93419e-10
chr11	3000000	4000000	chr17	1000000	2000000	107	3.11424	1.50288e-23	6.11637e-17
chr11	3000000	4000000	chr17	2000000	3000000	83	2.41572	9.41193e-13	3.83042e-06
chr11	3000000	4000000	chr17	32000000	33000000	90	2.61945	1.24939e-15	5.0847e-09
chr11	3000000	4000000	chr17	33000000	34000000	87	2.53214	2.2859e-14	9.30307e-08
chr11	3000000	4000000	chr17	5000000	6000000	111	3.23066	1.37503e-25	5.59605e-19
chr11	3000000	4000000	chr20	1000000	2000000	111	3.23066	1.37503e-25	5.59605e-19
chr11	3000000	4000000	chr20	2000000	3000000	109	3.17245	1.46378e-24	5.95723e-18
chr11	3000000	4000000	chr20	37000000	38000000	105	3.05603	1.48723e-22	6.05264e-16
chr11	3000000	4000000	chr20	38000000	39000000	105	3.05603	1.48723e-22	6.05264e-16
chr11	3000000	4000000	chr20	4000000	5000000	87	2.53214	2.2859e-14	9.30307e-08
chr11	3000000	4000000	chr21	9000000	10000000	91	2.64856	4.63873e-16	1.88785e-09
chr11	3000000	4000000	chr22	23000000	24000000	110	3.20156	4.50652e-25	1.83404e-18
chr11	3000000	4000000	chr22	24000000	25000000	117	3.40529	9.23107e-29	3.75682e-22
chr11	3000000	4000000	chr22	25000000	26000000	113	3.28887	1.24656e-26	5.07319e-20
chr11	3000000	4000000	chr22	26000000	27000000	87	2.53214	2.2859e-14	9.30307e-08
chr11	3000000	4000000	chr22	28000000	29000000	80	2.3284	1.35306e-11	5.50663e-05
chr11	3000000	4000000	chr22	30000000	31000000	117	3.40529	9.23107e-29	3.75682e-22
chr11	3000000	4000000	chr22	31000000	32000000	124	3.60903	1.24998e-32	5.0871e-26
chr11	3000000	4000000	chr22	32000000	33000000	102	2.96872	4.3143e-21	1.75581e-14
chr11	3000000	4000000	chr22	33000000	34000000	90	2.61945	1.24939e-15	5.0847e-09
chr11	3000000	4000000	chr22	46000000	47000000	111	3.23066	1.37503e-25	5.59605e-19
chr11	3000000	4000000	chr22	47000000	48000000	108	3.14335	4.71175e-24	1.91757e-17
chr11	3000000	4000000	chr2	233000000	234000000	82	2.38661	2.31597e-12	9.42543e-06
chr11	3000000	4000000	chr2	238000000	239000000	112	3.25977	4.1584e-26	1.69237e-19
chr11	3000000	4000000	chr3	129000000	130000000	182	5.29712	0	0
chr11	3000000	4000000	chr3	49000000	50000000	79	2.2993	3.21166e-11	0.000130706
chr11	3000000	4000000	chr4	2000000	3000000	121	3.52171	5.97194e-31	2.43043e-24
chr11	3000000	4000000	chr4	3000000	4000000	266	7.74194	0	0
chr11	3000000	4000000	chr6	0	1000000	89	2.59035	3.32869e-15	1.3547e-08
chr11	3000000	4000000	chr6	1000000	2000000	81	2.35751	5.63161e-12	2.29193e-05
chr11	3000000	4000000	chr8	141000000	142000000	110	3.20156	4.50652e-25	1.83404e-18
chr11	3000000	4000000	chr9	131000000	132000000	101	2.93961	1.30046e-20	5.29254e-14
chr11	3000000	4000000	chr9	134000000	135000000	107	3.11424	1.50288e-23	6.11637e-17
chr11	61000000	62000000	chr12	0	1000000	143	4.16202	5.83722e-44	2.3756e-37
chr11	61000000	62000000	chr12	1000000	2000000	98	2.8523	3.35829e-19	1.36674e-12
chr11	61000000	62000000	chr12	121000000	122000000	103	2.99782	1.41754e-21	5.76904e-15
chr11	61000000	62000000	chr12	122000000	123000000	109	3.17245	1.46378e-24	5.95723e-18
chr11	61000000	62000000	chr12	2000000	3000000	94	2.73587	2.22669e-17	9.06208e-11
chr11	61000000	62000000	chr12	3000000	4000000	78	2.27019	7.53015e-11	0.000306459
chr11	61000000	62000000	chr12	49000000	50000000	129	3.75455	1.69543e-35	6.89998e-29
chr11	61000000	62000000	chr12	52000000	53000000	89	2.59035	3.32869e-15	1.3547e-08
chr11	61000000	62000000	chr12	7000000	8000000	104	3.02693	4.6133e-22	1.8775e-15
chr11	61000000	62000000	chr12	8000000	9000000	104	3.02693	4.6133e-22	1.8775e-15
chr11	61000000	62000000	chr14	104000000	105000000	99	2.8814	1.14747e-19	4.66992e-13
chr11	61000000	62000000	chr14	75000000	76000000	77	2.24109	1.74373e-10	0.000709655
chr11	61000000	62000000	chr15	41000000	42000000	118	3.4344	2.65089e-29	1.07885e-22
chr11	61000000	62000000	chr15	42000000	43000000	99	2.8814	1.14747e-19	4.66992e-13
chr11	61000000	62000000	chr15	43000000	44000000	135	3.92918	4.76874e-39	1.94076e-32
chr11	61000000	62000000	chr15	64000000	65000000	105	3.05603	1.48723e-22	6.05264e-16
chr11	61000000	62000000	chr15	66000000	67000000	112	3.25977	4.1584e-26	1.69237e-19
chr11	61000000	62000000	chr15	76000000	77000000	106	3.08514	4.74973e-23	1.93302e-16
chr11	61000000	62000000	chr15	77000000	78000000	101	2.93961	1.30046e-20	5.29254e-14
chr11	61000000	62000000	chr16	15000000	16000000	102	2.96872	4.3143e-21	1.75581e-14
chr11	61000000	62000000	chr16	22000000	23000000	145	4.22023	3.21819e-45	1.30972e-38
chr11	61000000	62000000	chr16	23000000	24000000	97	2.82319	9.73065e-19	3.96013e-12
chr11	61000000	62000000	chr16	3000000	4000000	138	4.0165	7.23794e-41	2.94566e-34
chr11	61000000	62000000	chr16	69000000	70000000	116	3.37619	3.18746e-28	1.29722e-21
chr11	61000000	62000000	chr16	86000000	87000000	87	2.53214	2.2859e-14	9.30307e-08
chr11	61000000	62000000	chr17	19000000	20000000	77	2.24109	1.74373e-10	0.000709655
chr11	61000000	62000000	chr17	2000000	3000000	127	3.69634	2.43505e-34	9.91005e-28
chr11	61000000	62000000	chr17	29000000	30000000	112	3.25977	4.1584e-26	1.69237e-19
chr11	61000000	62000000	chr17	3000000	4000000	116	3.37619	3.18746e-28	1.29722e-21
chr11	61000000	62000000	chr17	30000000	31000000	112	3.25977	4.1584e-26	1.69237e-19
chr11	61000000	62000000	chr17	36000000	37000000	103	2.99782	1.41754e-21	5.76904e-15
chr11	61000000	62000000	chr17	37000000	38000000	122	3.55082	1.65916e-31	6.75237e-25
chr11	61000000	62000000	chr17	38000000	39000000	110	3.20156	4.50652e-25	1.83404e-18
chr11	61000000	62000000	chr17	4000000	5000000	118	3.4344	2.65089e-29	1.07885e-22
chr11	61000000	62000000	chr17	45000000	46000000	109	3.17245	1.46378e-24	5.95723e-18
chr11	61000000	62000000	chr17	46000000	47000000	103	2.99782	1.41754e-21	5.76904e-15
chr11	61000000	62000000	chr17	47000000	48000000	105	3.05603	1.48723e-22	6.05264e-16
chr11	61000000	62000000	chr17	48000000	49000000	88	2.56124	8.77157e-15	3.56982e-08
chr11	61000000	62000000	chr17	49000000	50000000	117	3.40529	9.23107e-29	3.75682e-22
chr11	61000000	62000000	chr17	58000000	59000000	102	2.96872	4.3143e-21	1.75581e-14
chr11	61000000	62000000	chr17	6000000	7000000	120	3.49261	2.13204e-30	8.67686e-24
chr11	61000000	62000000	chr17	63000000	64000000	94	2.73587	2.22669e-17	9.06208e-11
chr11	61000000	62000000	chr17	7000000	8000000	128	3.72545	6.45019e-35	2.62507e-28
chr11	61000000	62000000	chr17	79000000	80000000	120	3.49261	2.13204e-30	8.67686e-24
chr11	61000000	62000000	chr17	8000000	9000000	148	4.30755	3.95812e-47	1.61086e-40
chr11	61000000	62000000	chr19	15000000	16000000	118	3.4344	2.65089e-29	1.07885e-22
chr11	61000000	62000000	chr19	41000000	42000000	130	3.78366	4.42236e-36	1.79979e-29
chr11	61000000	62000000	chr19	46000000	47000000	142	4.13292	2.46034e-43	1.0013e-36
chr11	61000000	62000000	chr19	6000000	7000000	112	3.25977	4.1584e-26	1.69237e-19
chr11	61000000	62000000	chr20	0	1000000	131	3.81276	1.14478e-36	4.65896e-30
chr11	61000000	62000000	chr20	1000000	2000000	103	2.99782	1.41754e-21	5.76904e-15
chr11	61000000	62000000	chr20	2000000	3000000	137	3.98739	2.9446e-40	1.19838e-33
chr11	61000000	62000000	chr20	3000000	4000000	135	3.92918	4.76874e-39	1.94076e-32
chr11	61000000	62000000	chr20	34000000	35000000	133	3.87097	7.49948e-38	3.0521e-31
chr11	61000000	62000000	chr20	35000000	36000000	129	3.75455	1.69543e-35	6.89998e-29
chr11	61000000	62000000	chr20	36000000	37000000	135	3.92918	4.76874e-39	1.94076e-32
chr11	61000000	62000000	chr20	37000000	38000000	119	3.4635	7.54913e-30	3.07231e-23
chr11	61000000	62000000	chr21	43000000	44000000	120	3.49261	2.13204e-30	8.67686e-24
chr11	61000000	62000000	chr22	19000000	20000000	108	3.14335	4.71175e-24	1.91757e-17
chr11	61000000	62000000	chr22	21000000	22000000	138	4.0165	7.23794e-41	2.94566e-34
chr11	61000000	62000000	chr22	24000000	25000000	128	3.72545	6.45019e-35	2.62507e-28
chr11	61000000	62000000	chr22	25000000	26000000	84	2.44482	3.78031e-13	1.53849e-06
chr11	61000000	62000000	chr22	29000000	30000000	147	4.27844	1.72637e-46	7.02591e-40
chr11	61000000	62000000	chr22	30000000	31000000	127	3.69634	2.43505e-34	9.91005e-28
chr11	61000000	62000000	chr22	31000000	32000000	112	3.25977	4.1584e-26	1.69237e-19
chr11	61000000	62000000	chr22	36000000	37000000	146	4.24934	7.47908e-46	3.0438e-39
chr11	61000000	62000000	chr22	37000000	38000000	129	3.75455	1.69543e-35	6.89998e-29
chr11	61000000	62000000	chr22	38000000	39000000	128	3.72545	6.45019e-35	2.62507e-28
chr11	61000000	62000000	chr22	41000000	42000000	156	4.54039	2.38288e-52	9.69774e-46
chr11	61000000	62000000	chr22	42000000	43000000	105	3.05603	1.48723e-22	6.05264e-16
chr11	61000000	62000000	chr22	43000000	44000000	96	2.79409	2.79106e-18	1.13589e-11
chr11	61000000	62000000	chr2	26000000	27000000	128	3.72545	6.45019e-35	2.62507e-28
chr11	61000000	62000000	chr3	46000000	47000000	101	2.93961	1.30046e-20	5.29254e-14
chr11	61000000	62000000	chr3	52000000	53000000	123	3.57992	4.57236e-32	1.86084e-25
chr11	61000000	62000000	chr4	3000000	4000000	97	2.82319	9.73065e-19	3.96013e-12
chr11	61000000	62000000	chr5	177000000	178000000	94	2.73587	2.22669e-17	9.06208e-11
chr11	61000000	62000000	chr6	30000000	31000000	142	4.13292	2.46034e-43	1.0013e-36
chr11	61000000	62000000	chr6	31000000	32000000	117	3.40529	9.23107e-29	3.75682e-22
chr11	61000000	62000000	chr6	32000000	33000000	95	2.76498	7.92423e-18	3.22497e-11
chr11	61000000	62000000	chr6	35000000	36000000	120	3.49261	2.13204e-30	8.67686e-24
chr11	61000000	62000000	chr6	36000000	37000000	113	3.28887	1.24656e-26	5.07319e-20
chr11	61000000	62000000	chr7	100000000	101000000	145	4.22023	3.21819e-45	1.30972e-38
chr11	61000000	62000000	chr7	101000000	102000000	146	4.24934	7.47908e-46	3.0438e-39
chr11	61000000	62000000	chr9	125000000	126000000	116	3.37619	3.18746e-28	1.29722e-21
chr11	61000000	62000000	chr9	126000000	127000000	107	3.11424	1.50288e-23	6.11637e-17
chr11	61000000	62000000	chr9	127000000	128000000	106	3.08514	4.74973e-23	1.93302e-16
chr11	61000000	62000000	chr9	131000000	132000000	130	3.78366	4.42236e-36	1.79979e-29
chr11	61000000	62000000	chr9	133000000	134000000	108	3.14335	4.71175e-24	1.91757e-17
chr11	61000000	62000000	chr9	34000000	35000000	130	3.78366	4.42236e-36	1.79979e-29
chr11	61000000	62000000	chr9	35000000	36000000	130	3.78366	4.42236e-36	1.79979e-29
chr11	62000000	63000000	chr12	0	1000000	142	4.13292	2.46034e-43	1.0013e-36
chr11	62000000	63000000	chr12	1000000	2000000	115	3.34708	1.09129e-27	4.44128e-21
chr11	62000000	63000000	chr12	109000000	110000000	129	3.75455	1.69543e-35	6.89998e-29
chr11	62000000	63000000	chr12	110000000	111000000	110	3.20156	4.50652e-25	1.83404e-18
chr11	62000000	63000000	chr12	111000000	112000000	95	2.76498	7.92423e-18	3.22497e-11
chr11	62000000	63000000	chr12	112000000	113000000	105	3.05603	1.48723e-22	6.05264e-16
chr11	62000000	63000000	chr12	120000000	121000000	143	4.16202	5.83722e-44	2.3756e-37
chr11	62000000	63000000	chr12	121000000	122000000	120	3.49261	2.13204e-30	8.67686e-24
chr11	62000000	63000000	chr12	2000000	3000000	98	2.8523	3.35829e-19	1.36674e-12
chr11	62000000	63000000	chr12	3000000	4000000	92	2.67766	1.70384e-16	6.93419e-10
chr11	62000000	63000000	chr12	4000000	5000000	107	3.11424	1.50288e-23	6.11637e-17
chr11	62000000	63000000	chr12	49000000	50000000	147	4.27844	1.72637e-46	7.02591e-40
chr11	62000000	63000000	chr12	5000000	6000000	110	3.20156	4.50652e-25	1.83404e-18
chr11	62000000	63000000	chr12	50000000	51000000	121	3.52171	5.97194e-31	2.43043e-24
chr11	62000000	63000000	chr12	51000000	52000000	103	2.99782	1.41754e-21	5.76904e-15
chr11	62000000	63000000	chr12	52000000	53000000	91	2.64856	4.63873e-16	1.88785e-09
chr11	62000000	63000000	chr12	53000000	54000000	120	3.49261	2.13204e-30	8.67686e-24
chr11	62000000	63000000	chr12	54000000	55000000	106	3.08514	4.74973e-23	1.93302e-16
chr11	62000000	63000000	chr12	55000000	56000000	99	2.8814	1.14747e-19	4.66992e-13
chr11	62000000	63000000	chr12	56000000	57000000	134	3.90008	1.89811e-38	7.72486e-32
chr11	62000000	63000000	chr12	7000000	8000000	144	4.19113	1.37532e-44	5.59722e-38
chr11	62000000	63000000	chr12	8000000	9000000	115	3.34708	1.09129e-27	4.44128e-21
chr11	62000000	63000000	chr12	9000000	10000000	74	2.15377	2.00658e-09	0.00816628
chr11	62000000	63000000	chr14	103000000	104000000	152	4.42397	1.02326e-49	4.16441e-43
chr11	62000000	63000000	chr14	104000000	105000000	141	4.10381	1.0298e-42	4.19103e-36
chr11	62000000	63000000	chr14	70000000	71000000	80	2.3284	1.35306e-11	5.50663e-05
chr11	62000000	63000000	chr14	71000000	72000000	78	2.27019	7.53015e-11	0.000306459
chr11	62000000	63000000	chr14	72000000	73000000	77	2.24109	1.74373e-10	0.000709655
chr11	62000000	63000000	chr14	73000000	74000000	92	2.67766	1.70384e-16	6.93419e-10
chr11	62000000	63000000	chr14	74000000	75000000	109	3.17245	1.46378e-24	5.95723e-18
chr11	62000000	63000000	chr14	75000000	76000000	77	2.24109	1.74373e-10	0.000709655
chr11	62000000	63000000	chr15	41000000	42000000	123	3.57992	4.57236e-32	1.86084e-25
chr11	62000000	63000000	chr15	42000000	43000000	104	3.02693	4.6133e-22	1.8775e-15
chr11	62000000	63000000	chr15	64000000	65000000	101	2.93961	1.30046e-20	5.29254e-14
chr11	62000000	63000000	chr15	65000000	66000000	118	3.4344	2.65089e-29	1.07885e-22
chr11	62000000	63000000	chr15	67000000	68000000	78	2.27019	7.53015e-11	0.000306459
chr11	62000000	63000000	chr15	68000000	69000000	86	2.50303	5.89064e-14	2.39734e-07
chr11	62000000	63000000	chr15	69000000	70000000	81	2.35751	5.63161e-12	2.29193e-05
chr11	62000000	63000000	chr15	73000000	74000000	83	2.41572	9.41193e-13	3.83042e-06
chr11	62000000	63000000	chr15	75000000	76000000	141	4.10381	1.0298e-42	4.19103e-36
chr11	62000000	63000000	chr15	76000000	77000000	102	2.96872	4.3143e-21	1.75581e-14
chr11	62000000	63000000	chr15	77000000	78000000	90	2.61945	1.24939e-15	5.0847e-09
chr11	62000000	63000000	chr15	78000000	79000000	108	3.14335	4.71175e-24	1.91757e-17
chr11	62000000	63000000	chr16	0	1000000	161	4.68591	1.05665e-55	4.30029e-49
chr11	62000000	63000000	chr16	1000000	2000000	151	4.39486	4.58312e-49	1.86522e-42
chr11	62000000	63000000	chr16	15000000	16000000	109	3.17245	1.46378e-24	5.95723e-18
chr11	62000000	63000000	chr16	16000000	17000000	93	2.70677	6.19202e-17	2.52e-10
chr11	62000000	63000000	chr16	18000000	19000000	85	2.47393	1.50085e-13	6.10809e-07
chr11	62000000	63000000	chr16	19000000	20000000	87	2.53214	2.2859e-14	9.30307e-08
chr11	62000000	63000000	chr16	2000000	3000000	182	5.29712	0	0
chr11	62000000	63000000	chr16	20000000	21000000	77	2.24109	1.74373e-10	0.000709655
chr11	62000000	63000000	chr16	21000000	22000000	134	3.90008	1.89811e-38	7.72486e-32
chr11	62000000	63000000	chr16	22000000	23000000	151	4.39486	4.58312e-49	1.86522e-42
chr11	62000000	63000000	chr16	23000000	24000000	111	3.23066	1.37503e-25	5.59605e-19
chr11	62000000	63000000	chr16	24000000	25000000	81	2.35751	5.63161e-12	2.29193e-05
chr11	62000000	63000000	chr16	28000000	29000000	107	3.11424	1.50288e-23	6.11637e-17
chr11	62000000	63000000	chr16	29000000	30000000	140	4.07471	4.28012e-42	1.7419e-35
chr11	62000000	63000000	chr16	3000000	4000000	137	3.98739	2.9446e-40	1.19838e-33
chr11	62000000	63000000	chr16	68000000	69000000	115	3.34708	1.09129e-27	4.44128e-21
chr11	62000000	63000000	chr16	69000000	70000000	118	3.4344	2.65089e-29	1.07885e-22
chr11	62000000	63000000	chr16	70000000	71000000	96	2.79409	2.79106e-18	1.13589e-11
chr11	62000000	63000000	chr16	85000000	86000000	97	2.82319	9.73065e-19	3.96013e-12
chr11	62000000	63000000	chr16	86000000	87000000	101	2.93961	1.30046e-20	5.29254e-14
chr11	62000000	63000000	chr16	87000000	88000000	134	3.90008	1.89811e-38	7.72486e-32
chr11	62000000	63000000	chr16	88000000	89000000	142	4.13292	2.46034e-43	1.0013e-36
chr11	62000000	63000000	chr17	0	1000000	156	4.54039	2.38288e-52	9.69774e-46
chr11	62000000	63000000	chr17	1000000	2000000	179	5.2098	0	0
chr11	62000000	63000000	chr17	17000000	18000000	85	2.47393	1.50085e-13	6.10809e-07
chr11	62000000	63000000	chr17	18000000	19000000	98	2.8523	3.35829e-19	1.36674e-12
chr11	62000000	63000000	chr17	19000000	20000000	92	2.67766	1.70384e-16	6.93419e-10
chr11	62000000	63000000	chr17	2000000	3000000	162	4.71502	2.21406e-56	9.01069e-50
chr11	62000000	63000000	chr17	29000000	30000000	148	4.30755	3.95812e-47	1.61086e-40
chr11	62000000	63000000	chr17	3000000	4000000	166	4.83144	4.01441e-59	1.63377e-52
chr11	62000000	63000000	chr17	30000000	31000000	118	3.4344	2.65089e-29	1.07885e-22
chr11	62000000	63000000	chr17	31000000	32000000	135	3.92918	4.76874e-39	1.94076e-32
chr11	62000000	63000000	chr17	32000000	33000000	118	3.4344	2.65089e-29	1.07885e-22
chr11	62000000	63000000	chr17	33000000	34000000	76	2.21198	3.9874e-10	0.00162278
chr11	62000000	63000000	chr17	36000000	37000000	127	3.69634	2.43505e-34	9.91005e-28
chr11	62000000	63000000	chr17	37000000	38000000	146	4.24934	7.47908e-46	3.0438e-39
chr11	62000000	63000000	chr17	38000000	39000000	132	3.84187	2.94107e-37	1.19694e-30
chr11	62000000	63000000	chr17	39000000	40000000	128	3.72545	6.45019e-35	2.62507e-28
chr11	62000000	63000000	chr17	4000000	5000000	150	4.36576	2.03931e-48	8.2995e-42
chr11	62000000	63000000	chr17	40000000	41000000	145	4.22023	3.21819e-45	1.30972e-38
chr11	62000000	63000000	chr17	41000000	42000000	169	4.91875	3.18253e-61	1.29521e-54
chr11	62000000	63000000	chr17	42000000	43000000	153	4.45307	2.26972e-50	9.23722e-44
chr11	62000000	63000000	chr17	43000000	44000000	177	5.15159	0	0
chr11	62000000	63000000	chr17	44000000	45000000	155	4.51128	1.09525e-51	4.4574e-45
chr11	62000000	63000000	chr17	45000000	46000000	152	4.42397	1.02326e-49	4.16441e-43
chr11	62000000	63000000	chr17	46000000	47000000	133	3.87097	7.49948e-38	3.0521e-31
chr11	62000000	63000000	chr17	47000000	48000000	128	3.72545	6.45019e-35	2.62507e-28
chr11	62000000	63000000	chr17	48000000	49000000	96	2.79409	2.79106e-18	1.13589e-11
chr11	62000000	63000000	chr17	49000000	50000000	121	3.52171	5.97194e-31	2.43043e-24
chr11	62000000	63000000	chr17	5000000	6000000	171	4.97696	0	0
chr11	62000000	63000000	chr17	58000000	59000000	105	3.05603	1.48723e-22	6.05264e-16
chr11	62000000	63000000	chr17	59000000	60000000	103	2.99782	1.41754e-21	5.76904e-15
chr11	62000000	63000000	chr17	6000000	7000000	171	4.97696	0	0
chr11	62000000	63000000	chr17	60000000	61000000	85	2.47393	1.50085e-13	6.10809e-07
chr11	62000000	63000000	chr17	63000000	64000000	96	2.79409	2.79106e-18	1.13589e-11
chr11	62000000	63000000	chr17	64000000	65000000	112	3.25977	4.1584e-26	1.69237e-19
chr11	62000000	63000000	chr17	65000000	66000000	80	2.3284	1.35306e-11	5.50663e-05
chr11	62000000	63000000	chr17	7000000	8000000	179	5.2098	0	0
chr11	62000000	63000000	chr17	75000000	76000000	142	4.13292	2.46034e-43	1.0013e-36
chr11	62000000	63000000	chr17	76000000	77000000	167	4.86054	8.15024e-60	3.31695e-53
chr11	62000000	63000000	chr17	77000000	78000000	122	3.55082	1.65916e-31	6.75237e-25
chr11	62000000	63000000	chr17	78000000	79000000	169	4.91875	3.18253e-61	1.29521e-54
chr11	62000000	63000000	chr17	79000000	80000000	157	4.56949	5.15142e-53	2.0965e-46
chr11	62000000	63000000	chr17	8000000	9000000	152	4.42397	1.02326e-49	4.16441e-43
chr11	62000000	63000000	chr17	80000000	81000000	147	4.27844	1.72637e-46	7.02591e-40
chr11	62000000	63000000	chr17	81000000	82000000	135	3.92918	4.76874e-39	1.94076e-32
chr11	62000000	63000000	chr19	0	1000000	135	3.92918	4.76874e-39	1.94076e-32
chr11	62000000	63000000	chr19	1000000	2000000	156	4.54039	2.38288e-52	9.69774e-46
chr11	62000000	63000000	chr19	11000000	12000000	101	2.93961	1.30046e-20	5.29254e-14
chr11	62000000	63000000	chr19	12000000	13000000	112	3.25977	4.1584e-26	1.69237e-19
chr11	62000000	63000000	chr19	13000000	14000000	180	5.23891	0	0
chr11	62000000	63000000	chr19	14000000	15000000	174	5.06428	0	0
chr11	62000000	63000000	chr19	15000000	16000000	161	4.68591	1.05665e-55	4.30029e-49
[truncated: 35,525 more rows]
