# Supplementary material for: High-throughput Pore-C reveals the single-allele topology and cell type-specificity of 3D genome folding
Source: Nat Commun. 2023 Mar 6;14:1250. doi: 10.1038/s41467-023-36899-x (PMC9988853; doi:10.1038/s41467-023-36899-x)
Supplement: Supplementary file 5 — Supplementary Data 2 [file 41467_2023_36899_MOESM5_ESM.xlsx]

## Sheet: Sheet1
Supplementary Data 2. The significant enrichment of interchromosomal interactions involving telomeres. (related to Fig.3c and Supplementary Fig. 3b)
chrom1	start1	end1	chrom2	start2	end2	Type
chr11	0	1000000	chr12	0	1000000	both anchor ends
chr11	0	1000000	chr16	0	1000000	both anchor ends
chr11	0	1000000	chr17	0	1000000	both anchor ends
chr11	0	1000000	chr19	0	1000000	both anchor ends
chr11	0	1000000	chr20	0	1000000	both anchor ends
chr11	0	1000000	chr4	0	1000000	both anchor ends
chr11	0	1000000	chr6	0	1000000	both anchor ends
chr11	0	1000000	chr7	0	1000000	both anchor ends
chr12	0	1000000	chr16	0	1000000	both anchor ends
chr12	0	1000000	chr17	0	1000000	both anchor ends
chr12	0	1000000	chr20	0	1000000	both anchor ends
chr12	0	1000000	chr4	0	1000000	both anchor ends
chr12	0	1000000	chr6	0	1000000	both anchor ends
chr12	0	1000000	chr7	0	1000000	both anchor ends
chr12	0	1000000	chr9	0	1000000	both anchor ends
chr16	0	1000000	chr17	0	1000000	both anchor ends
chr16	0	1000000	chr19	0	1000000	both anchor ends
chr16	0	1000000	chr20	0	1000000	both anchor ends
chr16	0	1000000	chr4	0	1000000	both anchor ends
chr16	0	1000000	chr7	0	1000000	both anchor ends
chr17	0	1000000	chr19	0	1000000	both anchor ends
chr17	0	1000000	chr20	0	1000000	both anchor ends
chr17	0	1000000	chr4	0	1000000	both anchor ends
chr17	0	1000000	chr7	0	1000000	both anchor ends
chr19	0	1000000	chr4	0	1000000	both anchor ends
chr19	0	1000000	chr7	0	1000000	both anchor ends
chr1	0	1000000	chr11	0	1000000	both anchor ends
chr1	0	1000000	chr12	0	1000000	both anchor ends
chr1	0	1000000	chr16	0	1000000	both anchor ends
chr1	0	1000000	chr17	0	1000000	both anchor ends
chr1	0	1000000	chr19	0	1000000	both anchor ends
chr1	0	1000000	chr20	0	1000000	both anchor ends
chr1	0	1000000	chr4	0	1000000	both anchor ends
chr1	0	1000000	chr7	0	1000000	both anchor ends
chr20	0	1000000	chr4	0	1000000	both anchor ends
chr20	0	1000000	chr6	0	1000000	both anchor ends
chr20	0	1000000	chr7	0	1000000	both anchor ends
chr20	0	1000000	chr9	0	1000000	both anchor ends
chr4	0	1000000	chr7	0	1000000	both anchor ends
chr6	0	1000000	chr7	0	1000000	both anchor ends
chr6	0	1000000	chr9	0	1000000	both anchor ends
chr10	100000000	101000000	chr12	0	1000000	one anchor end
chr10	101000000	102000000	chr12	0	1000000	one anchor end
chr10	101000000	102000000	chr17	0	1000000	one anchor end
chr10	101000000	102000000	chr20	0	1000000	one anchor end
chr10	101000000	102000000	chr7	0	1000000	one anchor end
chr10	102000000	103000000	chr12	0	1000000	one anchor end
chr10	102000000	103000000	chr17	0	1000000	one anchor end
chr10	102000000	103000000	chr20	0	1000000	one anchor end
chr10	102000000	103000000	chr7	0	1000000	one anchor end
chr10	13000000	14000000	chr12	0	1000000	one anchor end
chr10	13000000	14000000	chr20	0	1000000	one anchor end
chr10	132000000	133000000	chrX	0	1000000	one anchor end
chr10	69000000	70000000	chr12	0	1000000	one anchor end
chr10	70000000	71000000	chr12	0	1000000	one anchor end
chr10	70000000	71000000	chr20	0	1000000	one anchor end
chr10	71000000	72000000	chr12	0	1000000	one anchor end
chr10	71000000	72000000	chr20	0	1000000	one anchor end
chr10	72000000	73000000	chr12	0	1000000	one anchor end
chr10	72000000	73000000	chr20	0	1000000	one anchor end
chr10	73000000	74000000	chr12	0	1000000	one anchor end
chr10	98000000	99000000	chr6	0	1000000	one anchor end
chr11	0	1000000	chr12	1000000	2000000	one anchor end
chr11	0	1000000	chr12	110000000	111000000	one anchor end
chr11	0	1000000	chr12	111000000	112000000	one anchor end
chr11	0	1000000	chr12	2000000	3000000	one anchor end
chr11	0	1000000	chr12	50000000	51000000	one anchor end
chr11	0	1000000	chr12	51000000	52000000	one anchor end
chr11	0	1000000	chr12	7000000	8000000	one anchor end
chr11	0	1000000	chr14	103000000	104000000	one anchor end
chr11	0	1000000	chr14	104000000	105000000	one anchor end
chr11	0	1000000	chr14	105000000	106000000	one anchor end
chr11	0	1000000	chr16	1000000	2000000	one anchor end
chr11	0	1000000	chr16	2000000	3000000	one anchor end
chr11	0	1000000	chr16	22000000	23000000	one anchor end
chr11	0	1000000	chr16	28000000	29000000	one anchor end
chr11	0	1000000	chr16	3000000	4000000	one anchor end
chr11	0	1000000	chr16	85000000	86000000	one anchor end
chr11	0	1000000	chr16	86000000	87000000	one anchor end
chr11	0	1000000	chr16	87000000	88000000	one anchor end
chr11	0	1000000	chr16	88000000	89000000	one anchor end
chr11	0	1000000	chr16	89000000	90000000	one anchor end
chr11	0	1000000	chr17	1000000	2000000	one anchor end
chr11	0	1000000	chr17	2000000	3000000	one anchor end
chr11	0	1000000	chr17	29000000	30000000	one anchor end
chr11	0	1000000	chr17	3000000	4000000	one anchor end
chr11	0	1000000	chr17	30000000	31000000	one anchor end
chr11	0	1000000	chr17	31000000	32000000	one anchor end
chr11	0	1000000	chr17	32000000	33000000	one anchor end
chr11	0	1000000	chr17	37000000	38000000	one anchor end
chr11	0	1000000	chr17	39000000	40000000	one anchor end
chr11	0	1000000	chr17	4000000	5000000	one anchor end
chr11	0	1000000	chr17	40000000	41000000	one anchor end
chr11	0	1000000	chr17	42000000	43000000	one anchor end
chr11	0	1000000	chr17	43000000	44000000	one anchor end
chr11	0	1000000	chr17	44000000	45000000	one anchor end
chr11	0	1000000	chr17	45000000	46000000	one anchor end
chr11	0	1000000	chr17	5000000	6000000	one anchor end
chr11	0	1000000	chr17	6000000	7000000	one anchor end
chr11	0	1000000	chr17	7000000	8000000	one anchor end
chr11	0	1000000	chr17	75000000	76000000	one anchor end
chr11	0	1000000	chr17	76000000	77000000	one anchor end
chr11	0	1000000	chr17	77000000	78000000	one anchor end
chr11	0	1000000	chr17	78000000	79000000	one anchor end
chr11	0	1000000	chr17	79000000	80000000	one anchor end
chr11	0	1000000	chr17	8000000	9000000	one anchor end
chr11	0	1000000	chr17	80000000	81000000	one anchor end
chr11	0	1000000	chr17	81000000	82000000	one anchor end
chr11	0	1000000	chr19	1000000	2000000	one anchor end
chr11	0	1000000	chr19	12000000	13000000	one anchor end
chr11	0	1000000	chr19	13000000	14000000	one anchor end
chr11	0	1000000	chr19	14000000	15000000	one anchor end
chr11	0	1000000	chr19	15000000	16000000	one anchor end
chr11	0	1000000	chr19	16000000	17000000	one anchor end
chr11	0	1000000	chr19	2000000	3000000	one anchor end
chr11	0	1000000	chr19	3000000	4000000	one anchor end
chr11	0	1000000	chr19	39000000	40000000	one anchor end
chr11	0	1000000	chr19	4000000	5000000	one anchor end
chr11	0	1000000	chr19	40000000	41000000	one anchor end
chr11	0	1000000	chr19	41000000	42000000	one anchor end
chr11	0	1000000	chr19	42000000	43000000	one anchor end
chr11	0	1000000	chr19	43000000	44000000	one anchor end
chr11	0	1000000	chr19	44000000	45000000	one anchor end
chr11	0	1000000	chr19	45000000	46000000	one anchor end
chr11	0	1000000	chr19	46000000	47000000	one anchor end
chr11	0	1000000	chr19	47000000	48000000	one anchor end
chr11	0	1000000	chr19	48000000	49000000	one anchor end
chr11	0	1000000	chr19	49000000	50000000	one anchor end
chr11	0	1000000	chr19	5000000	6000000	one anchor end
chr11	0	1000000	chr19	50000000	51000000	one anchor end
chr11	0	1000000	chr19	6000000	7000000	one anchor end
chr11	0	1000000	chr19	7000000	8000000	one anchor end
chr11	0	1000000	chr20	1000000	2000000	one anchor end
chr11	0	1000000	chr20	2000000	3000000	one anchor end
chr11	0	1000000	chr20	33000000	34000000	one anchor end
chr11	0	1000000	chr20	34000000	35000000	one anchor end
chr11	0	1000000	chr20	35000000	36000000	one anchor end
chr11	0	1000000	chr20	45000000	46000000	one anchor end
chr11	0	1000000	chr20	46000000	47000000	one anchor end
chr11	0	1000000	chr20	47000000	48000000	one anchor end
chr11	0	1000000	chr20	48000000	49000000	one anchor end
chr11	0	1000000	chr20	49000000	50000000	one anchor end
chr11	0	1000000	chr20	63000000	64000000	one anchor end
chr11	0	1000000	chr21	43000000	44000000	one anchor end
chr11	0	1000000	chr21	44000000	45000000	one anchor end
chr11	0	1000000	chr21	45000000	46000000	one anchor end
chr11	0	1000000	chr22	19000000	20000000	one anchor end
chr11	0	1000000	chr22	20000000	21000000	one anchor end
chr11	0	1000000	chr22	21000000	22000000	one anchor end
chr11	0	1000000	chr22	22000000	23000000	one anchor end
chr11	0	1000000	chr22	23000000	24000000	one anchor end
chr11	0	1000000	chr22	24000000	25000000	one anchor end
chr11	0	1000000	chr22	25000000	26000000	one anchor end
chr11	0	1000000	chr22	30000000	31000000	one anchor end
chr11	0	1000000	chr22	31000000	32000000	one anchor end
chr11	0	1000000	chr22	36000000	37000000	one anchor end
chr11	0	1000000	chr22	37000000	38000000	one anchor end
chr11	0	1000000	chr22	38000000	39000000	one anchor end
chr11	0	1000000	chr22	39000000	40000000	one anchor end
chr11	0	1000000	chr22	40000000	41000000	one anchor end
chr11	0	1000000	chr22	41000000	42000000	one anchor end
chr11	0	1000000	chr22	42000000	43000000	one anchor end
chr11	0	1000000	chr22	43000000	44000000	one anchor end
chr11	0	1000000	chr22	44000000	45000000	one anchor end
chr11	0	1000000	chr22	45000000	46000000	one anchor end
chr11	0	1000000	chr22	46000000	47000000	one anchor end
chr11	0	1000000	chr22	49000000	50000000	one anchor end
chr11	0	1000000	chr2	26000000	27000000	one anchor end
chr11	0	1000000	chr3	196000000	197000000	one anchor end
chr11	0	1000000	chr3	48000000	49000000	one anchor end
chr11	0	1000000	chr3	49000000	50000000	one anchor end
chr11	0	1000000	chr3	50000000	51000000	one anchor end
chr11	0	1000000	chr4	1000000	2000000	one anchor end
chr11	0	1000000	chr4	2000000	3000000	one anchor end
chr11	0	1000000	chr4	3000000	4000000	one anchor end
chr11	0	1000000	chr5	177000000	178000000	one anchor end
chr11	0	1000000	chr5	178000000	179000000	one anchor end
chr11	0	1000000	chr5	179000000	180000000	one anchor end
chr11	0	1000000	chr5	180000000	181000000	one anchor end
chr11	0	1000000	chr6	30000000	31000000	one anchor end
chr11	0	1000000	chr6	32000000	33000000	one anchor end
chr11	0	1000000	chr6	33000000	34000000	one anchor end
chr11	0	1000000	chr6	34000000	35000000	one anchor end
chr11	0	1000000	chr7	1000000	2000000	one anchor end
chr11	0	1000000	chr7	100000000	101000000	one anchor end
chr11	0	1000000	chr8	142000000	143000000	one anchor end
chr11	0	1000000	chr8	143000000	144000000	one anchor end
chr11	0	1000000	chr9	125000000	126000000	one anchor end
chr11	0	1000000	chr9	126000000	127000000	one anchor end
chr11	0	1000000	chr9	127000000	128000000	one anchor end
chr11	0	1000000	chr9	128000000	129000000	one anchor end
chr11	0	1000000	chr9	129000000	130000000	one anchor end
chr11	0	1000000	chr9	130000000	131000000	one anchor end
chr11	0	1000000	chr9	131000000	132000000	one anchor end
chr11	0	1000000	chr9	132000000	133000000	one anchor end
chr11	0	1000000	chr9	133000000	134000000	one anchor end
chr11	0	1000000	chr9	134000000	135000000	one anchor end
chr11	0	1000000	chr9	135000000	136000000	one anchor end
chr11	0	1000000	chr9	136000000	137000000	one anchor end
chr11	0	1000000	chr9	137000000	138000000	one anchor end
chr11	0	1000000	chr9	34000000	35000000	one anchor end
chr11	1000000	2000000	chr12	0	1000000	one anchor end
chr11	1000000	2000000	chr16	0	1000000	one anchor end
chr11	1000000	2000000	chr17	0	1000000	one anchor end
chr11	1000000	2000000	chr20	0	1000000	one anchor end
chr11	1000000	2000000	chr4	0	1000000	one anchor end
chr11	1000000	2000000	chr6	0	1000000	one anchor end
chr11	1000000	2000000	chr7	0	1000000	one anchor end
chr11	117000000	118000000	chr12	0	1000000	one anchor end
chr11	118000000	119000000	chr12	0	1000000	one anchor end
chr11	118000000	119000000	chr17	0	1000000	one anchor end
chr11	119000000	120000000	chr12	0	1000000	one anchor end
chr11	119000000	120000000	chr6	0	1000000	one anchor end
chr11	120000000	121000000	chr12	0	1000000	one anchor end
chr11	120000000	121000000	chr6	0	1000000	one anchor end
chr11	121000000	122000000	chr6	0	1000000	one anchor end
chr11	2000000	3000000	chr12	0	1000000	one anchor end
chr11	2000000	3000000	chr16	0	1000000	one anchor end
chr11	2000000	3000000	chr17	0	1000000	one anchor end
chr11	2000000	3000000	chr20	0	1000000	one anchor end
chr11	2000000	3000000	chr6	0	1000000	one anchor end
chr11	2000000	3000000	chr7	0	1000000	one anchor end
chr11	3000000	4000000	chr12	0	1000000	one anchor end
chr11	3000000	4000000	chr6	0	1000000	one anchor end
chr11	61000000	62000000	chr12	0	1000000	one anchor end
chr11	61000000	62000000	chr20	0	1000000	one anchor end
chr11	62000000	63000000	chr12	0	1000000	one anchor end
chr11	62000000	63000000	chr16	0	1000000	one anchor end
chr11	62000000	63000000	chr17	0	1000000	one anchor end
chr11	62000000	63000000	chr19	0	1000000	one anchor end
chr11	62000000	63000000	chr20	0	1000000	one anchor end
chr11	62000000	63000000	chr7	0	1000000	one anchor end
chr11	63000000	64000000	chr12	0	1000000	one anchor end
chr11	63000000	64000000	chr16	0	1000000	one anchor end
chr11	63000000	64000000	chr17	0	1000000	one anchor end
chr11	63000000	64000000	chr19	0	1000000	one anchor end
chr11	63000000	64000000	chr20	0	1000000	one anchor end
chr11	63000000	64000000	chr4	0	1000000	one anchor end
chr11	63000000	64000000	chr7	0	1000000	one anchor end
chr11	64000000	65000000	chr16	0	1000000	one anchor end
chr11	64000000	65000000	chr17	0	1000000	one anchor end
chr11	64000000	65000000	chr19	0	1000000	one anchor end
chr11	64000000	65000000	chr4	0	1000000	one anchor end
chr11	64000000	65000000	chr7	0	1000000	one anchor end
chr11	65000000	66000000	chr12	0	1000000	one anchor end
chr11	65000000	66000000	chr16	0	1000000	one anchor end
chr11	65000000	66000000	chr17	0	1000000	one anchor end
chr11	65000000	66000000	chr19	0	1000000	one anchor end
chr11	65000000	66000000	chr20	0	1000000	one anchor end
chr11	65000000	66000000	chr7	0	1000000	one anchor end
chr11	66000000	67000000	chr12	0	1000000	one anchor end
chr11	66000000	67000000	chr16	0	1000000	one anchor end
chr11	66000000	67000000	chr17	0	1000000	one anchor end
chr11	66000000	67000000	chr19	0	1000000	one anchor end
chr11	66000000	67000000	chr20	0	1000000	one anchor end
chr11	66000000	67000000	chr7	0	1000000	one anchor end
chr11	67000000	68000000	chr12	0	1000000	one anchor end
chr11	67000000	68000000	chr16	0	1000000	one anchor end
chr11	67000000	68000000	chr17	0	1000000	one anchor end
chr11	67000000	68000000	chr19	0	1000000	one anchor end
chr11	67000000	68000000	chr20	0	1000000	one anchor end
chr11	67000000	68000000	chr7	0	1000000	one anchor end
chr11	68000000	69000000	chr12	0	1000000	one anchor end
chr11	68000000	69000000	chr16	0	1000000	one anchor end
chr11	68000000	69000000	chr17	0	1000000	one anchor end
chr11	68000000	69000000	chr20	0	1000000	one anchor end
chr11	68000000	69000000	chr4	0	1000000	one anchor end
chr11	68000000	69000000	chr6	0	1000000	one anchor end
chr11	68000000	69000000	chr7	0	1000000	one anchor end
chr11	69000000	70000000	chr12	0	1000000	one anchor end
chr11	69000000	70000000	chr16	0	1000000	one anchor end
chr11	69000000	70000000	chr17	0	1000000	one anchor end
chr11	69000000	70000000	chr20	0	1000000	one anchor end
chr11	69000000	70000000	chr7	0	1000000	one anchor end
chr11	70000000	71000000	chr12	0	1000000	one anchor end
chr11	70000000	71000000	chr16	0	1000000	one anchor end
chr11	70000000	71000000	chr17	0	1000000	one anchor end
chr11	70000000	71000000	chr20	0	1000000	one anchor end
chr11	70000000	71000000	chr7	0	1000000	one anchor end
chr11	71000000	72000000	chr12	0	1000000	one anchor end
chr11	71000000	72000000	chr16	0	1000000	one anchor end
chr11	71000000	72000000	chr17	0	1000000	one anchor end
chr11	71000000	72000000	chr19	0	1000000	one anchor end
chr11	71000000	72000000	chr20	0	1000000	one anchor end
chr11	71000000	72000000	chr7	0	1000000	one anchor end
chr11	72000000	73000000	chr12	0	1000000	one anchor end
chr11	72000000	73000000	chr16	0	1000000	one anchor end
chr11	72000000	73000000	chr17	0	1000000	one anchor end
chr11	72000000	73000000	chr19	0	1000000	one anchor end
chr11	72000000	73000000	chr20	0	1000000	one anchor end
chr11	72000000	73000000	chr7	0	1000000	one anchor end
chr11	73000000	74000000	chr12	0	1000000	one anchor end
chr11	73000000	74000000	chr17	0	1000000	one anchor end
chr11	73000000	74000000	chr20	0	1000000	one anchor end
chr11	73000000	74000000	chr6	0	1000000	one anchor end
chr11	74000000	75000000	chr12	0	1000000	one anchor end
chr11	74000000	75000000	chr17	0	1000000	one anchor end
chr11	74000000	75000000	chr20	0	1000000	one anchor end
chr11	74000000	75000000	chr6	0	1000000	one anchor end
chr11	75000000	76000000	chr12	0	1000000	one anchor end
chr11	75000000	76000000	chr20	0	1000000	one anchor end
chr11	75000000	76000000	chr6	0	1000000	one anchor end
chr11	76000000	77000000	chr12	0	1000000	one anchor end
chr11	76000000	77000000	chr20	0	1000000	one anchor end
chr11	76000000	77000000	chr6	0	1000000	one anchor end
chr12	0	1000000	chr14	101000000	102000000	one anchor end
chr12	0	1000000	chr14	102000000	103000000	one anchor end
chr12	0	1000000	chr14	103000000	104000000	one anchor end
chr12	0	1000000	chr14	104000000	105000000	one anchor end
chr12	0	1000000	chr14	105000000	106000000	one anchor end
chr12	0	1000000	chr14	21000000	22000000	one anchor end
chr12	0	1000000	chr14	69000000	70000000	one anchor end
chr12	0	1000000	chr14	70000000	71000000	one anchor end
chr12	0	1000000	chr14	71000000	72000000	one anchor end
chr12	0	1000000	chr14	72000000	73000000	one anchor end
chr12	0	1000000	chr14	73000000	74000000	one anchor end
chr12	0	1000000	chr14	74000000	75000000	one anchor end
chr12	0	1000000	chr14	75000000	76000000	one anchor end
chr12	0	1000000	chr15	41000000	42000000	one anchor end
chr12	0	1000000	chr15	42000000	43000000	one anchor end
chr12	0	1000000	chr15	43000000	44000000	one anchor end
chr12	0	1000000	chr15	63000000	64000000	one anchor end
chr12	0	1000000	chr15	64000000	65000000	one anchor end
chr12	0	1000000	chr15	65000000	66000000	one anchor end
chr12	0	1000000	chr15	66000000	67000000	one anchor end
chr12	0	1000000	chr15	67000000	68000000	one anchor end
chr12	0	1000000	chr15	68000000	69000000	one anchor end
chr12	0	1000000	chr15	69000000	70000000	one anchor end
chr12	0	1000000	chr15	70000000	71000000	one anchor end
chr12	0	1000000	chr15	71000000	72000000	one anchor end
chr12	0	1000000	chr15	72000000	73000000	one anchor end
chr12	0	1000000	chr15	73000000	74000000	one anchor end
chr12	0	1000000	chr15	74000000	75000000	one anchor end
chr12	0	1000000	chr15	75000000	76000000	one anchor end
chr12	0	1000000	chr15	76000000	77000000	one anchor end
chr12	0	1000000	chr15	77000000	78000000	one anchor end
chr12	0	1000000	chr15	78000000	79000000	one anchor end
chr12	0	1000000	chr15	79000000	80000000	one anchor end
chr12	0	1000000	chr15	81000000	82000000	one anchor end
chr12	0	1000000	chr16	1000000	2000000	one anchor end
chr12	0	1000000	chr16	11000000	12000000	one anchor end
chr12	0	1000000	chr16	16000000	17000000	one anchor end
chr12	0	1000000	chr16	19000000	20000000	one anchor end
chr12	0	1000000	chr16	2000000	3000000	one anchor end
chr12	0	1000000	chr16	20000000	21000000	one anchor end
chr12	0	1000000	chr16	21000000	22000000	one anchor end
chr12	0	1000000	chr16	22000000	23000000	one anchor end
chr12	0	1000000	chr16	23000000	24000000	one anchor end
chr12	0	1000000	chr16	24000000	25000000	one anchor end
chr12	0	1000000	chr16	28000000	29000000	one anchor end
chr12	0	1000000	chr16	3000000	4000000	one anchor end
chr12	0	1000000	chr16	68000000	69000000	one anchor end
chr12	0	1000000	chr16	69000000	70000000	one anchor end
chr12	0	1000000	chr16	85000000	86000000	one anchor end
chr12	0	1000000	chr16	86000000	87000000	one anchor end
chr12	0	1000000	chr16	87000000	88000000	one anchor end
chr12	0	1000000	chr16	88000000	89000000	one anchor end
chr12	0	1000000	chr17	1000000	2000000	one anchor end
chr12	0	1000000	chr17	17000000	18000000	one anchor end
chr12	0	1000000	chr17	18000000	19000000	one anchor end
chr12	0	1000000	chr17	19000000	20000000	one anchor end
chr12	0	1000000	chr17	2000000	3000000	one anchor end
chr12	0	1000000	chr17	28000000	29000000	one anchor end
chr12	0	1000000	chr17	29000000	30000000	one anchor end
chr12	0	1000000	chr17	3000000	4000000	one anchor end
chr12	0	1000000	chr17	30000000	31000000	one anchor end
chr12	0	1000000	chr17	31000000	32000000	one anchor end
chr12	0	1000000	chr17	32000000	33000000	one anchor end
chr12	0	1000000	chr17	33000000	34000000	one anchor end
chr12	0	1000000	chr17	34000000	35000000	one anchor end
chr12	0	1000000	chr17	35000000	36000000	one anchor end
chr12	0	1000000	chr17	36000000	37000000	one anchor end
chr12	0	1000000	chr17	37000000	38000000	one anchor end
chr12	0	1000000	chr17	38000000	39000000	one anchor end
chr12	0	1000000	chr17	39000000	40000000	one anchor end
chr12	0	1000000	chr17	4000000	5000000	one anchor end
chr12	0	1000000	chr17	40000000	41000000	one anchor end
chr12	0	1000000	chr17	41000000	42000000	one anchor end
chr12	0	1000000	chr17	42000000	43000000	one anchor end
chr12	0	1000000	chr17	43000000	44000000	one anchor end
chr12	0	1000000	chr17	44000000	45000000	one anchor end
chr12	0	1000000	chr17	45000000	46000000	one anchor end
chr12	0	1000000	chr17	46000000	47000000	one anchor end
chr12	0	1000000	chr17	47000000	48000000	one anchor end
chr12	0	1000000	chr17	48000000	49000000	one anchor end
chr12	0	1000000	chr17	49000000	50000000	one anchor end
chr12	0	1000000	chr17	5000000	6000000	one anchor end
chr12	0	1000000	chr17	58000000	59000000	one anchor end
chr12	0	1000000	chr17	59000000	60000000	one anchor end
chr12	0	1000000	chr17	6000000	7000000	one anchor end
chr12	0	1000000	chr17	60000000	61000000	one anchor end
chr12	0	1000000	chr17	61000000	62000000	one anchor end
chr12	0	1000000	chr17	62000000	63000000	one anchor end
chr12	0	1000000	chr17	63000000	64000000	one anchor end
chr12	0	1000000	chr17	64000000	65000000	one anchor end
chr12	0	1000000	chr17	65000000	66000000	one anchor end
chr12	0	1000000	chr17	66000000	67000000	one anchor end
chr12	0	1000000	chr17	7000000	8000000	one anchor end
chr12	0	1000000	chr17	74000000	75000000	one anchor end
chr12	0	1000000	chr17	75000000	76000000	one anchor end
chr12	0	1000000	chr17	76000000	77000000	one anchor end
chr12	0	1000000	chr17	77000000	78000000	one anchor end
chr12	0	1000000	chr17	78000000	79000000	one anchor end
chr12	0	1000000	chr17	79000000	80000000	one anchor end
chr12	0	1000000	chr17	8000000	9000000	one anchor end
chr12	0	1000000	chr17	81000000	82000000	one anchor end
chr12	0	1000000	chr17	9000000	10000000	one anchor end
chr12	0	1000000	chr18	10000000	11000000	one anchor end
chr12	0	1000000	chr18	47000000	48000000	one anchor end
chr12	0	1000000	chr18	48000000	49000000	one anchor end
chr12	0	1000000	chr19	14000000	15000000	one anchor end
chr12	0	1000000	chr19	15000000	16000000	one anchor end
chr12	0	1000000	chr19	16000000	17000000	one anchor end
chr12	0	1000000	chr19	2000000	3000000	one anchor end
chr12	0	1000000	chr19	3000000	4000000	one anchor end
chr12	0	1000000	chr19	39000000	40000000	one anchor end
chr12	0	1000000	chr19	4000000	5000000	one anchor end
chr12	0	1000000	chr19	40000000	41000000	one anchor end
chr12	0	1000000	chr19	41000000	42000000	one anchor end
chr12	0	1000000	chr19	42000000	43000000	one anchor end
chr12	0	1000000	chr19	46000000	47000000	one anchor end
chr12	0	1000000	chr19	47000000	48000000	one anchor end
chr12	0	1000000	chr19	49000000	50000000	one anchor end
chr12	0	1000000	chr19	5000000	6000000	one anchor end
chr12	0	1000000	chr19	6000000	7000000	one anchor end
chr12	0	1000000	chr20	1000000	2000000	one anchor end
chr12	0	1000000	chr20	2000000	3000000	one anchor end
chr12	0	1000000	chr20	3000000	4000000	one anchor end
chr12	0	1000000	chr20	32000000	33000000	one anchor end
chr12	0	1000000	chr20	33000000	34000000	one anchor end
chr12	0	1000000	chr20	34000000	35000000	one anchor end
chr12	0	1000000	chr20	35000000	36000000	one anchor end
chr12	0	1000000	chr20	36000000	37000000	one anchor end
chr12	0	1000000	chr20	37000000	38000000	one anchor end
chr12	0	1000000	chr20	38000000	39000000	one anchor end
chr12	0	1000000	chr20	39000000	40000000	one anchor end
chr12	0	1000000	chr20	4000000	5000000	one anchor end
chr12	0	1000000	chr20	40000000	41000000	one anchor end
chr12	0	1000000	chr20	44000000	45000000	one anchor end
chr12	0	1000000	chr20	45000000	46000000	one anchor end
chr12	0	1000000	chr20	46000000	47000000	one anchor end
chr12	0	1000000	chr20	47000000	48000000	one anchor end
chr12	0	1000000	chr20	48000000	49000000	one anchor end
chr12	0	1000000	chr20	49000000	50000000	one anchor end
chr12	0	1000000	chr20	57000000	58000000	one anchor end
chr12	0	1000000	chr21	33000000	34000000	one anchor end
chr12	0	1000000	chr21	34000000	35000000	one anchor end
chr12	0	1000000	chr21	35000000	36000000	one anchor end
chr12	0	1000000	chr21	36000000	37000000	one anchor end
chr12	0	1000000	chr21	42000000	43000000	one anchor end
chr12	0	1000000	chr21	43000000	44000000	one anchor end
chr12	0	1000000	chr21	44000000	45000000	one anchor end
chr12	0	1000000	chr21	45000000	46000000	one anchor end
chr12	0	1000000	chr22	18000000	19000000	one anchor end
chr12	0	1000000	chr22	19000000	20000000	one anchor end
chr12	0	1000000	chr22	20000000	21000000	one anchor end
chr12	0	1000000	chr22	21000000	22000000	one anchor end
chr12	0	1000000	chr22	22000000	23000000	one anchor end
chr12	0	1000000	chr22	23000000	24000000	one anchor end
chr12	0	1000000	chr22	24000000	25000000	one anchor end
chr12	0	1000000	chr22	25000000	26000000	one anchor end
chr12	0	1000000	chr22	26000000	27000000	one anchor end
chr12	0	1000000	chr22	27000000	28000000	one anchor end
chr12	0	1000000	chr22	28000000	29000000	one anchor end
chr12	0	1000000	chr22	29000000	30000000	one anchor end
chr12	0	1000000	chr22	30000000	31000000	one anchor end
chr12	0	1000000	chr22	31000000	32000000	one anchor end
chr12	0	1000000	chr22	32000000	33000000	one anchor end
chr12	0	1000000	chr22	33000000	34000000	one anchor end
chr12	0	1000000	chr22	36000000	37000000	one anchor end
chr12	0	1000000	chr22	37000000	38000000	one anchor end
chr12	0	1000000	chr22	38000000	39000000	one anchor end
chr12	0	1000000	chr22	39000000	40000000	one anchor end
chr12	0	1000000	chr22	40000000	41000000	one anchor end
chr12	0	1000000	chr22	41000000	42000000	one anchor end
chr12	0	1000000	chr22	42000000	43000000	one anchor end
chr12	0	1000000	chr22	43000000	44000000	one anchor end
chr12	0	1000000	chr22	44000000	45000000	one anchor end
chr12	0	1000000	chr22	45000000	46000000	one anchor end
chr12	0	1000000	chr22	46000000	47000000	one anchor end
chr12	0	1000000	chr22	47000000	48000000	one anchor end
chr12	0	1000000	chr22	48000000	49000000	one anchor end
chr12	0	1000000	chr22	49000000	50000000	one anchor end
chr12	0	1000000	chr2	232000000	233000000	one anchor end
chr12	0	1000000	chr2	238000000	239000000	one anchor end
chr12	0	1000000	chr2	239000000	240000000	one anchor end
chr12	0	1000000	chr2	240000000	241000000	one anchor end
chr12	0	1000000	chr2	26000000	27000000	one anchor end
chr12	0	1000000	chr2	27000000	28000000	one anchor end
chr12	0	1000000	chr2	28000000	29000000	one anchor end
chr12	0	1000000	chr3	123000000	124000000	one anchor end
chr12	0	1000000	chr3	124000000	125000000	one anchor end
chr12	0	1000000	chr3	125000000	126000000	one anchor end
chr12	0	1000000	chr3	126000000	127000000	one anchor end
chr12	0	1000000	chr3	127000000	128000000	one anchor end
chr12	0	1000000	chr3	129000000	130000000	one anchor end
chr12	0	1000000	chr3	195000000	196000000	one anchor end
chr12	0	1000000	chr3	196000000	197000000	one anchor end
chr12	0	1000000	chr3	44000000	45000000	one anchor end
chr12	0	1000000	chr3	46000000	47000000	one anchor end
chr12	0	1000000	chr3	47000000	48000000	one anchor end
chr12	0	1000000	chr3	49000000	50000000	one anchor end
chr12	0	1000000	chr3	50000000	51000000	one anchor end
chr12	0	1000000	chr3	51000000	52000000	one anchor end
chr12	0	1000000	chr4	1000000	2000000	one anchor end
chr12	0	1000000	chr4	2000000	3000000	one anchor end
chr12	0	1000000	chr4	3000000	4000000	one anchor end
chr12	0	1000000	chr4	4000000	5000000	one anchor end
chr12	0	1000000	chr4	5000000	6000000	one anchor end
chr12	0	1000000	chr5	179000000	180000000	one anchor end
chr12	0	1000000	chr6	1000000	2000000	one anchor end
chr12	0	1000000	chr6	2000000	3000000	one anchor end
chr12	0	1000000	chr6	27000000	28000000	one anchor end
chr12	0	1000000	chr6	28000000	29000000	one anchor end
chr12	0	1000000	chr6	29000000	30000000	one anchor end
chr12	0	1000000	chr6	3000000	4000000	one anchor end
chr12	0	1000000	chr6	32000000	33000000	one anchor end
chr12	0	1000000	chr6	33000000	34000000	one anchor end
chr12	0	1000000	chr6	34000000	35000000	one anchor end
chr12	0	1000000	chr6	35000000	36000000	one anchor end
chr12	0	1000000	chr6	36000000	37000000	one anchor end
chr12	0	1000000	chr6	37000000	38000000	one anchor end
chr12	0	1000000	chr6	38000000	39000000	one anchor end
chr12	0	1000000	chr6	39000000	40000000	one anchor end
chr12	0	1000000	chr6	40000000	41000000	one anchor end
chr12	0	1000000	chr6	41000000	42000000	one anchor end
chr12	0	1000000	chr6	42000000	43000000	one anchor end
chr12	0	1000000	chr7	100000000	101000000	one anchor end
chr12	0	1000000	chr7	101000000	102000000	one anchor end
chr12	0	1000000	chr7	130000000	131000000	one anchor end
chr12	0	1000000	chr8	141000000	142000000	one anchor end
chr12	0	1000000	chr8	142000000	143000000	one anchor end
chr12	0	1000000	chr8	143000000	144000000	one anchor end
chr12	0	1000000	chr9	122000000	123000000	one anchor end
chr12	0	1000000	chr9	123000000	124000000	one anchor end
chr12	0	1000000	chr9	124000000	125000000	one anchor end
chr12	0	1000000	chr9	125000000	126000000	one anchor end
chr12	0	1000000	chr9	126000000	127000000	one anchor end
chr12	0	1000000	chr9	127000000	128000000	one anchor end
chr12	0	1000000	chr9	128000000	129000000	one anchor end
chr12	0	1000000	chr9	129000000	130000000	one anchor end
chr12	0	1000000	chr9	130000000	131000000	one anchor end
chr12	0	1000000	chr9	131000000	132000000	one anchor end
chr12	0	1000000	chr9	132000000	133000000	one anchor end
chr12	0	1000000	chr9	133000000	134000000	one anchor end
chr12	0	1000000	chr9	134000000	135000000	one anchor end
chr12	0	1000000	chr9	135000000	136000000	one anchor end
chr12	0	1000000	chr9	136000000	137000000	one anchor end
chr12	0	1000000	chr9	34000000	35000000	one anchor end
chr12	0	1000000	chr9	35000000	36000000	one anchor end
chr12	0	1000000	chr9	36000000	37000000	one anchor end
chr12	0	1000000	chr9	92000000	93000000	one anchor end
chr12	0	1000000	chr9	93000000	94000000	one anchor end
chr12	0	1000000	chr9	94000000	95000000	one anchor end
chr12	1000000	2000000	chr16	0	1000000	one anchor end
chr12	1000000	2000000	chr17	0	1000000	one anchor end
chr12	1000000	2000000	chr20	0	1000000	one anchor end
chr12	1000000	2000000	chr6	0	1000000	one anchor end
chr12	1000000	2000000	chr7	0	1000000	one anchor end
chr12	107000000	108000000	chr6	0	1000000	one anchor end
chr12	108000000	109000000	chr20	0	1000000	one anchor end
chr12	108000000	109000000	chr6	0	1000000	one anchor end
chr12	109000000	110000000	chr17	0	1000000	one anchor end
chr12	109000000	110000000	chr20	0	1000000	one anchor end
chr12	110000000	111000000	chr17	0	1000000	one anchor end
chr12	110000000	111000000	chr19	0	1000000	one anchor end
chr12	110000000	111000000	chr20	0	1000000	one anchor end
chr12	110000000	111000000	chr6	0	1000000	one anchor end
chr12	110000000	111000000	chr7	0	1000000	one anchor end
chr12	111000000	112000000	chr16	0	1000000	one anchor end
chr12	111000000	112000000	chr17	0	1000000	one anchor end
chr12	111000000	112000000	chr19	0	1000000	one anchor end
chr12	111000000	112000000	chr20	0	1000000	one anchor end
chr12	111000000	112000000	chr6	0	1000000	one anchor end
chr12	111000000	112000000	chr7	0	1000000	one anchor end
chr12	112000000	113000000	chr20	0	1000000	one anchor end
chr12	120000000	121000000	chr17	0	1000000	one anchor end
chr12	121000000	122000000	chr16	0	1000000	one anchor end
chr12	121000000	122000000	chr17	0	1000000	one anchor end
chr12	121000000	122000000	chr19	0	1000000	one anchor end
chr12	122000000	123000000	chr17	0	1000000	one anchor end
chr12	129000000	130000000	chrX	0	1000000	one anchor end
chr12	2000000	3000000	chr16	0	1000000	one anchor end
chr12	2000000	3000000	chr17	0	1000000	one anchor end
chr12	2000000	3000000	chr20	0	1000000	one anchor end
chr12	2000000	3000000	chr6	0	1000000	one anchor end
chr12	2000000	3000000	chr7	0	1000000	one anchor end
chr12	3000000	4000000	chr17	0	1000000	one anchor end
chr12	3000000	4000000	chr20	0	1000000	one anchor end
chr12	3000000	4000000	chr6	0	1000000	one anchor end
chr12	3000000	4000000	chr7	0	1000000	one anchor end
chr12	3000000	4000000	chr9	0	1000000	one anchor end
chr12	4000000	5000000	chr20	0	1000000	one anchor end
chr12	4000000	5000000	chr6	0	1000000	one anchor end
chr12	4000000	5000000	chr7	0	1000000	one anchor end
chr12	4000000	5000000	chr9	0	1000000	one anchor end
chr12	49000000	50000000	chr16	0	1000000	one anchor end
chr12	49000000	50000000	chr17	0	1000000	one anchor end
chr12	49000000	50000000	chr20	0	1000000	one anchor end
chr12	5000000	6000000	chr17	0	1000000	one anchor end
chr12	5000000	6000000	chr20	0	1000000	one anchor end
chr12	5000000	6000000	chr6	0	1000000	one anchor end
chr12	5000000	6000000	chr7	0	1000000	one anchor end
chr12	50000000	51000000	chr20	0	1000000	one anchor end
chr12	51000000	52000000	chr20	0	1000000	one anchor end
chr12	51000000	52000000	chr6	0	1000000	one anchor end
chr12	52000000	53000000	chr17	0	1000000	one anchor end
chr12	52000000	53000000	chr20	0	1000000	one anchor end
chr12	53000000	54000000	chr17	0	1000000	one anchor end
chr12	53000000	54000000	chr20	0	1000000	one anchor end
chr12	54000000	55000000	chr17	0	1000000	one anchor end
chr12	6000000	7000000	chr17	0	1000000	one anchor end
chr12	6000000	7000000	chr20	0	1000000	one anchor end
chr12	6000000	7000000	chr6	0	1000000	one anchor end
chr12	6000000	7000000	chr7	0	1000000	one anchor end
chr12	7000000	8000000	chr20	0	1000000	one anchor end
chr12	7000000	8000000	chr6	0	1000000	one anchor end
chr12	7000000	8000000	chr7	0	1000000	one anchor end
chr12	8000000	9000000	chr20	0	1000000	one anchor end
chr12	8000000	9000000	chr6	0	1000000	one anchor end
chr12	8000000	9000000	chr9	0	1000000	one anchor end
chr12	9000000	10000000	chr20	0	1000000	one anchor end
chr12	9000000	10000000	chr6	0	1000000	one anchor end
chr13	17000000	18000000	chr18	0	1000000	one anchor end
chr14	101000000	102000000	chr17	0	1000000	one anchor end
chr14	101000000	102000000	chr20	0	1000000	one anchor end
chr14	102000000	103000000	chr17	0	1000000	one anchor end
chr14	102000000	103000000	chr20	0	1000000	one anchor end
chr14	102000000	103000000	chr7	0	1000000	one anchor end
chr14	103000000	104000000	chr16	0	1000000	one anchor end
chr14	103000000	104000000	chr17	0	1000000	one anchor end
chr14	103000000	104000000	chr20	0	1000000	one anchor end
chr14	103000000	104000000	chr6	0	1000000	one anchor end
chr14	103000000	104000000	chr7	0	1000000	one anchor end
chr14	104000000	105000000	chr16	0	1000000	one anchor end
chr14	104000000	105000000	chr17	0	1000000	one anchor end
chr14	104000000	105000000	chr19	0	1000000	one anchor end
chr14	104000000	105000000	chr20	0	1000000	one anchor end
chr14	104000000	105000000	chr7	0	1000000	one anchor end
chr14	105000000	106000000	chr16	0	1000000	one anchor end
chr14	105000000	106000000	chr17	0	1000000	one anchor end
chr14	105000000	106000000	chr19	0	1000000	one anchor end
chr14	105000000	106000000	chr20	0	1000000	one anchor end
chr14	105000000	106000000	chr4	0	1000000	one anchor end
chr14	105000000	106000000	chr6	0	1000000	one anchor end
chr14	105000000	106000000	chr7	0	1000000	one anchor end
chr14	20000000	21000000	chr20	0	1000000	one anchor end
chr14	21000000	22000000	chr4	0	1000000	one anchor end
chr14	22000000	23000000	chr20	0	1000000	one anchor end
chr14	24000000	25000000	chr18	0	1000000	one anchor end
chr14	25000000	26000000	chr18	0	1000000	one anchor end
chr14	26000000	27000000	chr18	0	1000000	one anchor end
chr14	27000000	28000000	chr18	0	1000000	one anchor end
chr14	70000000	71000000	chr20	0	1000000	one anchor end
chr14	71000000	72000000	chr20	0	1000000	one anchor end
chr14	72000000	73000000	chr20	0	1000000	one anchor end
chr14	73000000	74000000	chr17	0	1000000	one anchor end
chr14	73000000	74000000	chr20	0	1000000	one anchor end
chr14	73000000	74000000	chr6	0	1000000	one anchor end
chr14	74000000	75000000	chr17	0	1000000	one anchor end
chr14	74000000	75000000	chr20	0	1000000	one anchor end
chr14	74000000	75000000	chr6	0	1000000	one anchor end
chr14	75000000	76000000	chr6	0	1000000	one anchor end
chr15	22000000	23000000	chr18	0	1000000	one anchor end
chr15	23000000	24000000	chr18	0	1000000	one anchor end
chr15	24000000	25000000	chr18	0	1000000	one anchor end
chr15	25000000	26000000	chr18	0	1000000	one anchor end
chr15	26000000	27000000	chr18	0	1000000	one anchor end
chr15	27000000	28000000	chr18	0	1000000	one anchor end
chr15	28000000	29000000	chr18	0	1000000	one anchor end
chr15	41000000	42000000	chr16	0	1000000	one anchor end
chr15	41000000	42000000	chr19	0	1000000	one anchor end
chr15	41000000	42000000	chr20	0	1000000	one anchor end
chr15	42000000	43000000	chr17	0	1000000	one anchor end
chr15	42000000	43000000	chr20	0	1000000	one anchor end
chr15	43000000	44000000	chr17	0	1000000	one anchor end
chr15	43000000	44000000	chr20	0	1000000	one anchor end
chr15	44000000	45000000	chr20	0	1000000	one anchor end
chr15	45000000	46000000	chr18	0	1000000	one anchor end
chr15	46000000	47000000	chr18	0	1000000	one anchor end
chr15	63000000	64000000	chr20	0	1000000	one anchor end
chr15	64000000	65000000	chr20	0	1000000	one anchor end
chr15	65000000	66000000	chr17	0	1000000	one anchor end
chr15	65000000	66000000	chr20	0	1000000	one anchor end
chr15	66000000	67000000	chr17	0	1000000	one anchor end
chr15	66000000	67000000	chr20	0	1000000	one anchor end
chr15	67000000	68000000	chr17	0	1000000	one anchor end
chr15	67000000	68000000	chr20	0	1000000	one anchor end
chr15	67000000	68000000	chr6	0	1000000	one anchor end
chr15	68000000	69000000	chr20	0	1000000	one anchor end
chr15	68000000	69000000	chr6	0	1000000	one anchor end
chr15	69000000	70000000	chr20	0	1000000	one anchor end
chr15	69000000	70000000	chr6	0	1000000	one anchor end
chr15	70000000	71000000	chr20	0	1000000	one anchor end
chr15	71000000	72000000	chr20	0	1000000	one anchor end
chr15	72000000	73000000	chr20	0	1000000	one anchor end
chr15	73000000	74000000	chr17	0	1000000	one anchor end
chr15	73000000	74000000	chr20	0	1000000	one anchor end
chr15	73000000	74000000	chr6	0	1000000	one anchor end
chr15	74000000	75000000	chr17	0	1000000	one anchor end
chr15	74000000	75000000	chr20	0	1000000	one anchor end
chr15	75000000	76000000	chr17	0	1000000	one anchor end
chr15	75000000	76000000	chr20	0	1000000	one anchor end
chr15	76000000	77000000	chr17	0	1000000	one anchor end
chr15	76000000	77000000	chr20	0	1000000	one anchor end
chr15	77000000	78000000	chr17	0	1000000	one anchor end
chr15	77000000	78000000	chr20	0	1000000	one anchor end
chr15	77000000	78000000	chr6	0	1000000	one anchor end
chr15	78000000	79000000	chr20	0	1000000	one anchor end
chr15	78000000	79000000	chr6	0	1000000	one anchor end
chr15	79000000	80000000	chr20	0	1000000	one anchor end
chr15	79000000	80000000	chr6	0	1000000	one anchor end
chr15	80000000	81000000	chr20	0	1000000	one anchor end
chr15	80000000	81000000	chr6	0	1000000	one anchor end
chr15	81000000	82000000	chr20	0	1000000	one anchor end
chr16	0	1000000	chr17	1000000	2000000	one anchor end
chr16	0	1000000	chr17	17000000	18000000	one anchor end
chr16	0	1000000	chr17	2000000	3000000	one anchor end
chr16	0	1000000	chr17	29000000	30000000	one anchor end
chr16	0	1000000	chr17	3000000	4000000	one anchor end
chr16	0	1000000	chr17	30000000	31000000	one anchor end
chr16	0	1000000	chr17	31000000	32000000	one anchor end
chr16	0	1000000	chr17	36000000	37000000	one anchor end
chr16	0	1000000	chr17	37000000	38000000	one anchor end
chr16	0	1000000	chr17	38000000	39000000	one anchor end
chr16	0	1000000	chr17	39000000	40000000	one anchor end
chr16	0	1000000	chr17	4000000	5000000	one anchor end
chr16	0	1000000	chr17	40000000	41000000	one anchor end
chr16	0	1000000	chr17	41000000	42000000	one anchor end
chr16	0	1000000	chr17	42000000	43000000	one anchor end
chr16	0	1000000	chr17	43000000	44000000	one anchor end
chr16	0	1000000	chr17	44000000	45000000	one anchor end
chr16	0	1000000	chr17	45000000	46000000	one anchor end
chr16	0	1000000	chr17	46000000	47000000	one anchor end
chr16	0	1000000	chr17	47000000	48000000	one anchor end
chr16	0	1000000	chr17	48000000	49000000	one anchor end
chr16	0	1000000	chr17	49000000	50000000	one anchor end
chr16	0	1000000	chr17	5000000	6000000	one anchor end
chr16	0	1000000	chr17	6000000	7000000	one anchor end
chr16	0	1000000	chr17	7000000	8000000	one anchor end
chr16	0	1000000	chr17	75000000	76000000	one anchor end
chr16	0	1000000	chr17	76000000	77000000	one anchor end
chr16	0	1000000	chr17	77000000	78000000	one anchor end
chr16	0	1000000	chr17	78000000	79000000	one anchor end
chr16	0	1000000	chr17	79000000	80000000	one anchor end
chr16	0	1000000	chr17	8000000	9000000	one anchor end
chr16	0	1000000	chr17	80000000	81000000	one anchor end
chr16	0	1000000	chr17	81000000	82000000	one anchor end
chr16	0	1000000	chr19	1000000	2000000	one anchor end
chr16	0	1000000	chr19	10000000	11000000	one anchor end
chr16	0	1000000	chr19	11000000	12000000	one anchor end
chr16	0	1000000	chr19	12000000	13000000	one anchor end
chr16	0	1000000	chr19	13000000	14000000	one anchor end
chr16	0	1000000	chr19	14000000	15000000	one anchor end
chr16	0	1000000	chr19	15000000	16000000	one anchor end
chr16	0	1000000	chr19	16000000	17000000	one anchor end
chr16	0	1000000	chr19	17000000	18000000	one anchor end
chr16	0	1000000	chr19	18000000	19000000	one anchor end
chr16	0	1000000	chr19	2000000	3000000	one anchor end
chr16	0	1000000	chr19	3000000	4000000	one anchor end
chr16	0	1000000	chr19	33000000	34000000	one anchor end
chr16	0	1000000	chr19	34000000	35000000	one anchor end
chr16	0	1000000	chr19	35000000	36000000	one anchor end
chr16	0	1000000	chr19	36000000	37000000	one anchor end
chr16	0	1000000	chr19	38000000	39000000	one anchor end
chr16	0	1000000	chr19	39000000	40000000	one anchor end
chr16	0	1000000	chr19	4000000	5000000	one anchor end
chr16	0	1000000	chr19	40000000	41000000	one anchor end
chr16	0	1000000	chr19	41000000	42000000	one anchor end
chr16	0	1000000	chr19	42000000	43000000	one anchor end
chr16	0	1000000	chr19	43000000	44000000	one anchor end
chr16	0	1000000	chr19	44000000	45000000	one anchor end
chr16	0	1000000	chr19	45000000	46000000	one anchor end
chr16	0	1000000	chr19	46000000	47000000	one anchor end
chr16	0	1000000	chr19	47000000	48000000	one anchor end
chr16	0	1000000	chr19	48000000	49000000	one anchor end
chr16	0	1000000	chr19	49000000	50000000	one anchor end
chr16	0	1000000	chr19	5000000	6000000	one anchor end
chr16	0	1000000	chr19	50000000	51000000	one anchor end
chr16	0	1000000	chr19	52000000	53000000	one anchor end
chr16	0	1000000	chr19	53000000	54000000	one anchor end
chr16	0	1000000	chr19	54000000	55000000	one anchor end
chr16	0	1000000	chr19	6000000	7000000	one anchor end
chr16	0	1000000	chr19	7000000	8000000	one anchor end
chr16	0	1000000	chr19	8000000	9000000	one anchor end
chr16	0	1000000	chr19	9000000	10000000	one anchor end
chr16	0	1000000	chr20	1000000	2000000	one anchor end
chr16	0	1000000	chr20	2000000	3000000	one anchor end
chr16	0	1000000	chr20	33000000	34000000	one anchor end
chr16	0	1000000	chr20	34000000	35000000	one anchor end
chr16	0	1000000	chr20	35000000	36000000	one anchor end
chr16	0	1000000	chr20	36000000	37000000	one anchor end
chr16	0	1000000	chr20	37000000	38000000	one anchor end
chr16	0	1000000	chr20	45000000	46000000	one anchor end
chr16	0	1000000	chr20	46000000	47000000	one anchor end
chr16	0	1000000	chr20	47000000	48000000	one anchor end
chr16	0	1000000	chr20	48000000	49000000	one anchor end
chr16	0	1000000	chr20	63000000	64000000	one anchor end
chr16	0	1000000	chr21	43000000	44000000	one anchor end
chr16	0	1000000	chr21	44000000	45000000	one anchor end
chr16	0	1000000	chr21	45000000	46000000	one anchor end
chr16	0	1000000	chr22	19000000	20000000	one anchor end
chr16	0	1000000	chr22	20000000	21000000	one anchor end
chr16	0	1000000	chr22	21000000	22000000	one anchor end
chr16	0	1000000	chr22	22000000	23000000	one anchor end
chr16	0	1000000	chr22	23000000	24000000	one anchor end
chr16	0	1000000	chr22	30000000	31000000	one anchor end
chr16	0	1000000	chr22	31000000	32000000	one anchor end
chr16	0	1000000	chr22	36000000	37000000	one anchor end
chr16	0	1000000	chr22	37000000	38000000	one anchor end
chr16	0	1000000	chr22	38000000	39000000	one anchor end
chr16	0	1000000	chr22	39000000	40000000	one anchor end
chr16	0	1000000	chr22	40000000	41000000	one anchor end
chr16	0	1000000	chr22	41000000	42000000	one anchor end
chr16	0	1000000	chr22	42000000	43000000	one anchor end
chr16	0	1000000	chr22	43000000	44000000	one anchor end
chr16	0	1000000	chr22	44000000	45000000	one anchor end
chr16	0	1000000	chr22	45000000	46000000	one anchor end
chr16	0	1000000	chr22	46000000	47000000	one anchor end
chr16	0	1000000	chr22	47000000	48000000	one anchor end
chr16	0	1000000	chr22	48000000	49000000	one anchor end
chr16	0	1000000	chr22	49000000	50000000	one anchor end
chr16	0	1000000	chr3	47000000	48000000	one anchor end
chr16	0	1000000	chr3	48000000	49000000	one anchor end
chr16	0	1000000	chr3	49000000	50000000	one anchor end
chr16	0	1000000	chr3	50000000	51000000	one anchor end
chr16	0	1000000	chr3	51000000	52000000	one anchor end
chr16	0	1000000	chr4	1000000	2000000	one anchor end
chr16	0	1000000	chr4	2000000	3000000	one anchor end
chr16	0	1000000	chr5	177000000	178000000	one anchor end
chr16	0	1000000	chr6	30000000	31000000	one anchor end
chr16	0	1000000	chr6	31000000	32000000	one anchor end
chr16	0	1000000	chr6	32000000	33000000	one anchor end
chr16	0	1000000	chr6	33000000	34000000	one anchor end
chr16	0	1000000	chr6	34000000	35000000	one anchor end
chr16	0	1000000	chr6	35000000	36000000	one anchor end
chr16	0	1000000	chr7	1000000	2000000	one anchor end
chr16	0	1000000	chr7	100000000	101000000	one anchor end
chr16	0	1000000	chr8	142000000	143000000	one anchor end
chr16	0	1000000	chr8	143000000	144000000	one anchor end
chr16	0	1000000	chr9	128000000	129000000	one anchor end
chr16	0	1000000	chr9	129000000	130000000	one anchor end
chr16	0	1000000	chr9	130000000	131000000	one anchor end
chr16	0	1000000	chr9	131000000	132000000	one anchor end
chr16	0	1000000	chr9	132000000	133000000	one anchor end
chr16	0	1000000	chr9	133000000	134000000	one anchor end
chr16	0	1000000	chr9	134000000	135000000	one anchor end
chr16	0	1000000	chr9	135000000	136000000	one anchor end
chr16	0	1000000	chr9	136000000	137000000	one anchor end
chr16	0	1000000	chr9	137000000	138000000	one anchor end
chr16	1000000	2000000	chr17	0	1000000	one anchor end
chr16	1000000	2000000	chr19	0	1000000	one anchor end
chr16	1000000	2000000	chr20	0	1000000	one anchor end
chr16	1000000	2000000	chr4	0	1000000	one anchor end
chr16	1000000	2000000	chr7	0	1000000	one anchor end
chr16	10000000	11000000	chr20	0	1000000	one anchor end
chr16	11000000	12000000	chr20	0	1000000	one anchor end
chr16	12000000	13000000	chr20	0	1000000	one anchor end
chr16	13000000	14000000	chr20	0	1000000	one anchor end
chr16	14000000	15000000	chr17	0	1000000	one anchor end
chr16	14000000	15000000	chr20	0	1000000	one anchor end
chr16	15000000	16000000	chr17	0	1000000	one anchor end
chr16	15000000	16000000	chr20	0	1000000	one anchor end
chr16	16000000	17000000	chr20	0	1000000	one anchor end
chr16	16000000	17000000	chr6	0	1000000	one anchor end
chr16	17000000	18000000	chr17	0	1000000	one anchor end
chr16	17000000	18000000	chr20	0	1000000	one anchor end
chr16	18000000	19000000	chr17	0	1000000	one anchor end
chr16	18000000	19000000	chr20	0	1000000	one anchor end
chr16	19000000	20000000	chr20	0	1000000	one anchor end
chr16	19000000	20000000	chr6	0	1000000	one anchor end
chr16	2000000	3000000	chr17	0	1000000	one anchor end
chr16	2000000	3000000	chr19	0	1000000	one anchor end
chr16	2000000	3000000	chr20	0	1000000	one anchor end
chr16	2000000	3000000	chr4	0	1000000	one anchor end
chr16	2000000	3000000	chr7	0	1000000	one anchor end
chr16	20000000	21000000	chr17	0	1000000	one anchor end
chr16	20000000	21000000	chr20	0	1000000	one anchor end
chr16	20000000	21000000	chr6	0	1000000	one anchor end
chr16	21000000	22000000	chr17	0	1000000	one anchor end
chr16	21000000	22000000	chr20	0	1000000	one anchor end
chr16	21000000	22000000	chr6	0	1000000	one anchor end
chr16	21000000	22000000	chr7	0	1000000	one anchor end
chr16	22000000	23000000	chr17	0	1000000	one anchor end
chr16	22000000	23000000	chr19	0	1000000	one anchor end
chr16	22000000	23000000	chr20	0	1000000	one anchor end
chr16	22000000	23000000	chr7	0	1000000	one anchor end
chr16	23000000	24000000	chr17	0	1000000	one anchor end
chr16	23000000	24000000	chr20	0	1000000	one anchor end
chr16	23000000	24000000	chr6	0	1000000	one anchor end
chr16	24000000	25000000	chr20	0	1000000	one anchor end
chr16	25000000	26000000	chr18	0	1000000	one anchor end
chr16	25000000	26000000	chr20	0	1000000	one anchor end
chr16	25000000	26000000	chr6	0	1000000	one anchor end
chr16	26000000	27000000	chr20	0	1000000	one anchor end
chr16	27000000	28000000	chr17	0	1000000	one anchor end
chr16	27000000	28000000	chr20	0	1000000	one anchor end
chr16	28000000	29000000	chr17	0	1000000	one anchor end
chr16	28000000	29000000	chr19	0	1000000	one anchor end
chr16	28000000	29000000	chr20	0	1000000	one anchor end
chr16	29000000	30000000	chr17	0	1000000	one anchor end
chr16	29000000	30000000	chr19	0	1000000	one anchor end
chr16	29000000	30000000	chr20	0	1000000	one anchor end
chr16	3000000	4000000	chr17	0	1000000	one anchor end
chr16	3000000	4000000	chr19	0	1000000	one anchor end
chr16	3000000	4000000	chr20	0	1000000	one anchor end
chr16	3000000	4000000	chr4	0	1000000	one anchor end
chr16	3000000	4000000	chr7	0	1000000	one anchor end
chr16	32000000	33000000	chr18	0	1000000	one anchor end
chr16	32000000	33000000	chrX	0	1000000	one anchor end
chr16	33000000	34000000	chr18	0	1000000	one anchor end
chr16	33000000	34000000	chr4	0	1000000	one anchor end
chr16	33000000	34000000	chr6	0	1000000	one anchor end
chr16	33000000	34000000	chrX	0	1000000	one anchor end
chr16	5000000	6000000	chr18	0	1000000	one anchor end
chr16	6000000	7000000	chr18	0	1000000	one anchor end
chr16	6000000	7000000	chrX	0	1000000	one anchor end
chr16	68000000	69000000	chr17	0	1000000	one anchor end
chr16	68000000	69000000	chr20	0	1000000	one anchor end
chr16	69000000	70000000	chr17	0	1000000	one anchor end
chr16	69000000	70000000	chr20	0	1000000	one anchor end
chr16	7000000	8000000	chr18	0	1000000	one anchor end
chr16	7000000	8000000	chrX	0	1000000	one anchor end
chr16	70000000	71000000	chr20	0	1000000	one anchor end
chr16	84000000	85000000	chr20	0	1000000	one anchor end
chr16	84000000	85000000	chr7	0	1000000	one anchor end
chr16	85000000	86000000	chr17	0	1000000	one anchor end
chr16	85000000	86000000	chr20	0	1000000	one anchor end
chr16	85000000	86000000	chr6	0	1000000	one anchor end
chr16	85000000	86000000	chr7	0	1000000	one anchor end
chr16	86000000	87000000	chr17	0	1000000	one anchor end
chr16	86000000	87000000	chr19	0	1000000	one anchor end
chr16	86000000	87000000	chr20	0	1000000	one anchor end
chr16	86000000	87000000	chr6	0	1000000	one anchor end
chr16	86000000	87000000	chr7	0	1000000	one anchor end
chr16	87000000	88000000	chr17	0	1000000	one anchor end
chr16	87000000	88000000	chr19	0	1000000	one anchor end
chr16	87000000	88000000	chr20	0	1000000	one anchor end
chr16	87000000	88000000	chr6	0	1000000	one anchor end
chr16	87000000	88000000	chr7	0	1000000	one anchor end
chr16	88000000	89000000	chr17	0	1000000	one anchor end
chr16	88000000	89000000	chr19	0	1000000	one anchor end
chr16	88000000	89000000	chr20	0	1000000	one anchor end
chr16	88000000	89000000	chr7	0	1000000	one anchor end
chr16	89000000	90000000	chr17	0	1000000	one anchor end
chr16	89000000	90000000	chr7	0	1000000	one anchor end
chr17	0	1000000	chr19	1000000	2000000	one anchor end
chr17	0	1000000	chr19	10000000	11000000	one anchor end
chr17	0	1000000	chr19	11000000	12000000	one anchor end
chr17	0	1000000	chr19	12000000	13000000	one anchor end
chr17	0	1000000	chr19	13000000	14000000	one anchor end
chr17	0	1000000	chr19	14000000	15000000	one anchor end
chr17	0	1000000	chr19	15000000	16000000	one anchor end
chr17	0	1000000	chr19	16000000	17000000	one anchor end
chr17	0	1000000	chr19	17000000	18000000	one anchor end
chr17	0	1000000	chr19	18000000	19000000	one anchor end
chr17	0	1000000	chr19	2000000	3000000	one anchor end
chr17	0	1000000	chr19	3000000	4000000	one anchor end
chr17	0	1000000	chr19	33000000	34000000	one anchor end
chr17	0	1000000	chr19	34000000	35000000	one anchor end
chr17	0	1000000	chr19	39000000	40000000	one anchor end
chr17	0	1000000	chr19	4000000	5000000	one anchor end
chr17	0	1000000	chr19	40000000	41000000	one anchor end
chr17	0	1000000	chr19	41000000	42000000	one anchor end
chr17	0	1000000	chr19	42000000	43000000	one anchor end
chr17	0	1000000	chr19	43000000	44000000	one anchor end
chr17	0	1000000	chr19	44000000	45000000	one anchor end
chr17	0	1000000	chr19	45000000	46000000	one anchor end
chr17	0	1000000	chr19	46000000	47000000	one anchor end
chr17	0	1000000	chr19	47000000	48000000	one anchor end
chr17	0	1000000	chr19	48000000	49000000	one anchor end
chr17	0	1000000	chr19	49000000	50000000	one anchor end
chr17	0	1000000	chr19	5000000	6000000	one anchor end
chr17	0	1000000	chr19	6000000	7000000	one anchor end
chr17	0	1000000	chr19	7000000	8000000	one anchor end
chr17	0	1000000	chr19	9000000	10000000	one anchor end
chr17	0	1000000	chr20	1000000	2000000	one anchor end
chr17	0	1000000	chr20	2000000	3000000	one anchor end
chr17	0	1000000	chr20	3000000	4000000	one anchor end
chr17	0	1000000	chr20	33000000	34000000	one anchor end
chr17	0	1000000	chr20	34000000	35000000	one anchor end
chr17	0	1000000	chr20	35000000	36000000	one anchor end
chr17	0	1000000	chr20	36000000	37000000	one anchor end
chr17	0	1000000	chr20	37000000	38000000	one anchor end
chr17	0	1000000	chr20	44000000	45000000	one anchor end
chr17	0	1000000	chr20	45000000	46000000	one anchor end
chr17	0	1000000	chr20	46000000	47000000	one anchor end
chr17	0	1000000	chr20	47000000	48000000	one anchor end
chr17	0	1000000	chr20	48000000	49000000	one anchor end
chr17	0	1000000	chr20	49000000	50000000	one anchor end
chr17	0	1000000	chr20	63000000	64000000	one anchor end
chr17	0	1000000	chr21	42000000	43000000	one anchor end
chr17	0	1000000	chr21	43000000	44000000	one anchor end
chr17	0	1000000	chr21	44000000	45000000	one anchor end
chr17	0	1000000	chr21	45000000	46000000	one anchor end
chr17	0	1000000	chr22	18000000	19000000	one anchor end
chr17	0	1000000	chr22	19000000	20000000	one anchor end
chr17	0	1000000	chr22	20000000	21000000	one anchor end
chr17	0	1000000	chr22	21000000	22000000	one anchor end
chr17	0	1000000	chr22	22000000	23000000	one anchor end
chr17	0	1000000	chr22	23000000	24000000	one anchor end
chr17	0	1000000	chr22	24000000	25000000	one anchor end
chr17	0	1000000	chr22	25000000	26000000	one anchor end
chr17	0	1000000	chr22	27000000	28000000	one anchor end
chr17	0	1000000	chr22	28000000	29000000	one anchor end
chr17	0	1000000	chr22	29000000	30000000	one anchor end
chr17	0	1000000	chr22	30000000	31000000	one anchor end
chr17	0	1000000	chr22	34000000	35000000	one anchor end
chr17	0	1000000	chr22	35000000	36000000	one anchor end
chr17	0	1000000	chr22	36000000	37000000	one anchor end
chr17	0	1000000	chr22	37000000	38000000	one anchor end
chr17	0	1000000	chr22	38000000	39000000	one anchor end
chr17	0	1000000	chr22	39000000	40000000	one anchor end
chr17	0	1000000	chr22	40000000	41000000	one anchor end
chr17	0	1000000	chr22	41000000	42000000	one anchor end
chr17	0	1000000	chr22	42000000	43000000	one anchor end
chr17	0	1000000	chr22	43000000	44000000	one anchor end
chr17	0	1000000	chr22	44000000	45000000	one anchor end
chr17	0	1000000	chr22	45000000	46000000	one anchor end
chr17	0	1000000	chr22	48000000	49000000	one anchor end
chr17	0	1000000	chr22	49000000	50000000	one anchor end
chr17	0	1000000	chr2	239000000	240000000	one anchor end
chr17	0	1000000	chr2	240000000	241000000	one anchor end
chr17	0	1000000	chr2	26000000	27000000	one anchor end
chr17	0	1000000	chr3	196000000	197000000	one anchor end
chr17	0	1000000	chr3	47000000	48000000	one anchor end
chr17	0	1000000	chr3	48000000	49000000	one anchor end
chr17	0	1000000	chr3	49000000	50000000	one anchor end
chr17	0	1000000	chr3	50000000	51000000	one anchor end
chr17	0	1000000	chr3	51000000	52000000	one anchor end
chr17	0	1000000	chr3	52000000	53000000	one anchor end
chr17	0	1000000	chr4	1000000	2000000	one anchor end
chr17	0	1000000	chr4	2000000	3000000	one anchor end
chr17	0	1000000	chr5	176000000	177000000	one anchor end
chr17	0	1000000	chr5	177000000	178000000	one anchor end
chr17	0	1000000	chr5	178000000	179000000	one anchor end
chr17	0	1000000	chr5	179000000	180000000	one anchor end
chr17	0	1000000	chr5	180000000	181000000	one anchor end
chr17	0	1000000	chr6	30000000	31000000	one anchor end
chr17	0	1000000	chr6	31000000	32000000	one anchor end
chr17	0	1000000	chr6	32000000	33000000	one anchor end
chr17	0	1000000	chr6	33000000	34000000	one anchor end
chr17	0	1000000	chr6	34000000	35000000	one anchor end
chr17	0	1000000	chr6	35000000	36000000	one anchor end
chr17	0	1000000	chr6	36000000	37000000	one anchor end
chr17	0	1000000	chr6	42000000	43000000	one anchor end
chr17	0	1000000	chr7	1000000	2000000	one anchor end
chr17	0	1000000	chr7	100000000	101000000	one anchor end
chr17	0	1000000	chr7	101000000	102000000	one anchor end
chr17	0	1000000	chr8	142000000	143000000	one anchor end
chr17	0	1000000	chr8	143000000	144000000	one anchor end
chr17	0	1000000	chr9	126000000	127000000	one anchor end
chr17	0	1000000	chr9	127000000	128000000	one anchor end
chr17	0	1000000	chr9	128000000	129000000	one anchor end
chr17	0	1000000	chr9	129000000	130000000	one anchor end
chr17	0	1000000	chr9	130000000	131000000	one anchor end
chr17	0	1000000	chr9	131000000	132000000	one anchor end
chr17	0	1000000	chr9	132000000	133000000	one anchor end
chr17	0	1000000	chr9	133000000	134000000	one anchor end
chr17	0	1000000	chr9	134000000	135000000	one anchor end
chr17	0	1000000	chr9	135000000	136000000	one anchor end
chr17	0	1000000	chr9	136000000	137000000	one anchor end
chr17	0	1000000	chr9	137000000	138000000	one anchor end
chr17	0	1000000	chr9	35000000	36000000	one anchor end
chr17	0	1000000	chr9	36000000	37000000	one anchor end
chr17	1000000	2000000	chr19	0	1000000	one anchor end
chr17	1000000	2000000	chr20	0	1000000	one anchor end
chr17	1000000	2000000	chr4	0	1000000	one anchor end
chr17	1000000	2000000	chr6	0	1000000	one anchor end
chr17	1000000	2000000	chr7	0	1000000	one anchor end
chr17	10000000	11000000	chr18	0	1000000	one anchor end
chr17	11000000	12000000	chr18	0	1000000	one anchor end
chr17	12000000	13000000	chr18	0	1000000	one anchor end
chr17	13000000	14000000	chr18	0	1000000	one anchor end
chr17	14000000	15000000	chr18	0	1000000	one anchor end
chr17	15000000	16000000	chr4	0	1000000	one anchor end
chr17	16000000	17000000	chr20	0	1000000	one anchor end
chr17	17000000	18000000	chr20	0	1000000	one anchor end
chr17	18000000	19000000	chr20	0	1000000	one anchor end
chr17	19000000	20000000	chr20	0	1000000	one anchor end
chr17	2000000	3000000	chr19	0	1000000	one anchor end
chr17	2000000	3000000	chr20	0	1000000	one anchor end
chr17	2000000	3000000	chr4	0	1000000	one anchor end
chr17	2000000	3000000	chr6	0	1000000	one anchor end
chr17	2000000	3000000	chr7	0	1000000	one anchor end
chr17	20000000	21000000	chr18	0	1000000	one anchor end
chr17	21000000	22000000	chr18	0	1000000	one anchor end
chr17	27000000	28000000	chr20	0	1000000	one anchor end
chr17	27000000	28000000	chr4	0	1000000	one anchor end
chr17	28000000	29000000	chr20	0	1000000	one anchor end
chr17	29000000	30000000	chr19	0	1000000	one anchor end
chr17	29000000	30000000	chr20	0	1000000	one anchor end
chr17	3000000	4000000	chr19	0	1000000	one anchor end
chr17	3000000	4000000	chr20	0	1000000	one anchor end
chr17	3000000	4000000	chr4	0	1000000	one anchor end
chr17	3000000	4000000	chr7	0	1000000	one anchor end
chr17	30000000	31000000	chr19	0	1000000	one anchor end
chr17	30000000	31000000	chr20	0	1000000	one anchor end
chr17	31000000	32000000	chr19	0	1000000	one anchor end
chr17	31000000	32000000	chr20	0	1000000	one anchor end
chr17	32000000	33000000	chr20	0	1000000	one anchor end
chr17	33000000	34000000	chr20	0	1000000	one anchor end
chr17	33000000	34000000	chr6	0	1000000	one anchor end
chr17	34000000	35000000	chr20	0	1000000	one anchor end
chr17	34000000	35000000	chr6	0	1000000	one anchor end
chr17	35000000	36000000	chr20	0	1000000	one anchor end
chr17	35000000	36000000	chr6	0	1000000	one anchor end
chr17	36000000	37000000	chr19	0	1000000	one anchor end
chr17	36000000	37000000	chr20	0	1000000	one anchor end
chr17	36000000	37000000	chr6	0	1000000	one anchor end
chr17	37000000	38000000	chr19	0	1000000	one anchor end
chr17	37000000	38000000	chr20	0	1000000	one anchor end
chr17	38000000	39000000	chr19	0	1000000	one anchor end
chr17	38000000	39000000	chr20	0	1000000	one anchor end
chr17	39000000	40000000	chr19	0	1000000	one anchor end
chr17	39000000	40000000	chr20	0	1000000	one anchor end
chr17	39000000	40000000	chr6	0	1000000	one anchor end
chr17	4000000	5000000	chr19	0	1000000	one anchor end
chr17	4000000	5000000	chr20	0	1000000	one anchor end
chr17	4000000	5000000	chr4	0	1000000	one anchor end
chr17	4000000	5000000	chr7	0	1000000	one anchor end
chr17	40000000	41000000	chr19	0	1000000	one anchor end
chr17	40000000	41000000	chr20	0	1000000	one anchor end
chr17	40000000	41000000	chr6	0	1000000	one anchor end
chr17	41000000	42000000	chr19	0	1000000	one anchor end
chr17	41000000	42000000	chr20	0	1000000	one anchor end
chr17	42000000	43000000	chr19	0	1000000	one anchor end
chr17	42000000	43000000	chr20	0	1000000	one anchor end
chr17	42000000	43000000	chr7	0	1000000	one anchor end
chr17	43000000	44000000	chr19	0	1000000	one anchor end
chr17	43000000	44000000	chr20	0	1000000	one anchor end
chr17	43000000	44000000	chr7	0	1000000	one anchor end
chr17	44000000	45000000	chr19	0	1000000	one anchor end
chr17	44000000	45000000	chr20	0	1000000	one anchor end
chr17	44000000	45000000	chr7	0	1000000	one anchor end
chr17	45000000	46000000	chr19	0	1000000	one anchor end
chr17	45000000	46000000	chr20	0	1000000	one anchor end
chr17	45000000	46000000	chr7	0	1000000	one anchor end
chr17	46000000	47000000	chr19	0	1000000	one anchor end
chr17	46000000	47000000	chr20	0	1000000	one anchor end
chr17	47000000	48000000	chr19	0	1000000	one anchor end
chr17	47000000	48000000	chr20	0	1000000	one anchor end
chr17	48000000	49000000	chr19	0	1000000	one anchor end
chr17	48000000	49000000	chr20	0	1000000	one anchor end
chr17	49000000	50000000	chr19	0	1000000	one anchor end
chr17	49000000	50000000	chr20	0	1000000	one anchor end
chr17	5000000	6000000	chr19	0	1000000	one anchor end
chr17	5000000	6000000	chr20	0	1000000	one anchor end
chr17	5000000	6000000	chr4	0	1000000	one anchor end
chr17	5000000	6000000	chr7	0	1000000	one anchor end
chr17	51000000	52000000	chr18	0	1000000	one anchor end
chr17	52000000	53000000	chr18	0	1000000	one anchor end
chr17	53000000	54000000	chr18	0	1000000	one anchor end
chr17	57000000	58000000	chr20	0	1000000	one anchor end
chr17	58000000	59000000	chr20	0	1000000	one anchor end
chr17	59000000	60000000	chr20	0	1000000	one anchor end
chr17	6000000	7000000	chr19	0	1000000	one anchor end
chr17	6000000	7000000	chr20	0	1000000	one anchor end
chr17	6000000	7000000	chr4	0	1000000	one anchor end
chr17	6000000	7000000	chr7	0	1000000	one anchor end
chr17	60000000	61000000	chr20	0	1000000	one anchor end
chr17	61000000	62000000	chr20	0	1000000	one anchor end
chr17	62000000	63000000	chr20	0	1000000	one anchor end
chr17	62000000	63000000	chr6	0	1000000	one anchor end
chr17	63000000	64000000	chr20	0	1000000	one anchor end
chr17	64000000	65000000	chr20	0	1000000	one anchor end
chr17	65000000	66000000	chr20	0	1000000	one anchor end
chr17	66000000	67000000	chr20	0	1000000	one anchor end
chr17	7000000	8000000	chr19	0	1000000	one anchor end
chr17	7000000	8000000	chr20	0	1000000	one anchor end
chr17	7000000	8000000	chr4	0	1000000	one anchor end
chr17	7000000	8000000	chr7	0	1000000	one anchor end
chr17	73000000	74000000	chr20	0	1000000	one anchor end
chr17	74000000	75000000	chr20	0	1000000	one anchor end
chr17	75000000	76000000	chr19	0	1000000	one anchor end
chr17	75000000	76000000	chr20	0	1000000	one anchor end
chr17	76000000	77000000	chr19	0	1000000	one anchor end
chr17	76000000	77000000	chr20	0	1000000	one anchor end
chr17	77000000	78000000	chr19	0	1000000	one anchor end
chr17	77000000	78000000	chr20	0	1000000	one anchor end
chr17	78000000	79000000	chr19	0	1000000	one anchor end
chr17	78000000	79000000	chr20	0	1000000	one anchor end
chr17	78000000	79000000	chr7	0	1000000	one anchor end
chr17	79000000	80000000	chr19	0	1000000	one anchor end
chr17	79000000	80000000	chr20	0	1000000	one anchor end
chr17	79000000	80000000	chr7	0	1000000	one anchor end
chr17	8000000	9000000	chr20	0	1000000	one anchor end
chr17	80000000	81000000	chr19	0	1000000	one anchor end
chr17	80000000	81000000	chr7	0	1000000	one anchor end
chr17	81000000	82000000	chr19	0	1000000	one anchor end
chr17	81000000	82000000	chr20	0	1000000	one anchor end
chr17	81000000	82000000	chr7	0	1000000	one anchor end
chr17	9000000	10000000	chr18	0	1000000	one anchor end
chr17	9000000	10000000	chr20	0	1000000	one anchor end
chr18	0	1000000	chr19	29000000	30000000	one anchor end
chr18	0	1000000	chr19	30000000	31000000	one anchor end
chr18	0	1000000	chr19	31000000	32000000	one anchor end
chr18	0	1000000	chr20	10000000	11000000	one anchor end
chr18	0	1000000	chr20	11000000	12000000	one anchor end
chr18	0	1000000	chr20	12000000	13000000	one anchor end
chr18	0	1000000	chr20	13000000	14000000	one anchor end
chr18	0	1000000	chr20	14000000	15000000	one anchor end
chr18	0	1000000	chr20	20000000	21000000	one anchor end
chr18	0	1000000	chr20	21000000	22000000	one anchor end
chr18	0	1000000	chr20	22000000	23000000	one anchor end
chr18	0	1000000	chr20	28000000	29000000	one anchor end
chr18	0	1000000	chr20	29000000	30000000	one anchor end
chr18	0	1000000	chr20	30000000	31000000	one anchor end
chr18	0	1000000	chr20	41000000	42000000	one anchor end
chr18	0	1000000	chr20	5000000	6000000	one anchor end
chr18	0	1000000	chr20	51000000	52000000	one anchor end
chr18	0	1000000	chr20	53000000	54000000	one anchor end
chr18	0	1000000	chr20	54000000	55000000	one anchor end
chr18	0	1000000	chr20	55000000	56000000	one anchor end
chr18	0	1000000	chr20	59000000	60000000	one anchor end
chr18	0	1000000	chr20	7000000	8000000	one anchor end
chr18	0	1000000	chr21	14000000	15000000	one anchor end
chr18	0	1000000	chr21	15000000	16000000	one anchor end
chr18	0	1000000	chr21	16000000	17000000	one anchor end
chr18	0	1000000	chr21	17000000	18000000	one anchor end
chr18	0	1000000	chr21	18000000	19000000	one anchor end
chr18	0	1000000	chr21	19000000	20000000	one anchor end
chr18	0	1000000	chr21	24000000	25000000	one anchor end
chr18	0	1000000	chr21	25000000	26000000	one anchor end
chr18	0	1000000	chr21	26000000	27000000	one anchor end
chr18	0	1000000	chr21	27000000	28000000	one anchor end
chr18	0	1000000	chr21	28000000	29000000	one anchor end
chr18	0	1000000	chr21	29000000	30000000	one anchor end
chr18	0	1000000	chr21	30000000	31000000	one anchor end
chr18	0	1000000	chr21	37000000	38000000	one anchor end
chr18	0	1000000	chr21	38000000	39000000	one anchor end
chr18	0	1000000	chr21	39000000	40000000	one anchor end
chr18	0	1000000	chr21	6000000	7000000	one anchor end
chr18	0	1000000	chr21	7000000	8000000	one anchor end
chr18	0	1000000	chr21	8000000	9000000	one anchor end
chr18	0	1000000	chr21	9000000	10000000	one anchor end
chr18	0	1000000	chr22	11000000	12000000	one anchor end
chr18	0	1000000	chr22	17000000	18000000	one anchor end
chr18	0	1000000	chr9	41000000	42000000	one anchor end
chr18	10000000	11000000	chr20	0	1000000	one anchor end
chr18	11000000	12000000	chr20	0	1000000	one anchor end
chr18	22000000	23000000	chr20	0	1000000	one anchor end
chr18	48000000	49000000	chr20	0	1000000	one anchor end
chr18	49000000	50000000	chr20	0	1000000	one anchor end
chr19	0	1000000	chr20	1000000	2000000	one anchor end
chr19	0	1000000	chr20	2000000	3000000	one anchor end
chr19	0	1000000	chr20	33000000	34000000	one anchor end
chr19	0	1000000	chr20	34000000	35000000	one anchor end
chr19	0	1000000	chr20	35000000	36000000	one anchor end
chr19	0	1000000	chr20	36000000	37000000	one anchor end
chr19	0	1000000	chr20	46000000	47000000	one anchor end
chr19	0	1000000	chr20	48000000	49000000	one anchor end
chr19	0	1000000	chr20	49000000	50000000	one anchor end
chr19	0	1000000	chr20	63000000	64000000	one anchor end
chr19	0	1000000	chr21	43000000	44000000	one anchor end
chr19	0	1000000	chr21	44000000	45000000	one anchor end
chr19	0	1000000	chr21	45000000	46000000	one anchor end
chr19	0	1000000	chr22	21000000	22000000	one anchor end
chr19	0	1000000	chr22	22000000	23000000	one anchor end
chr19	0	1000000	chr22	23000000	24000000	one anchor end
chr19	0	1000000	chr22	28000000	29000000	one anchor end
chr19	0	1000000	chr22	29000000	30000000	one anchor end
chr19	0	1000000	chr22	30000000	31000000	one anchor end
chr19	0	1000000	chr22	36000000	37000000	one anchor end
chr19	0	1000000	chr22	37000000	38000000	one anchor end
chr19	0	1000000	chr22	38000000	39000000	one anchor end
chr19	0	1000000	chr22	39000000	40000000	one anchor end
chr19	0	1000000	chr22	40000000	41000000	one anchor end
chr19	0	1000000	chr22	41000000	42000000	one anchor end
chr19	0	1000000	chr22	42000000	43000000	one anchor end
chr19	0	1000000	chr22	44000000	45000000	one anchor end
chr19	0	1000000	chr22	45000000	46000000	one anchor end
chr19	0	1000000	chr22	48000000	49000000	one anchor end
chr19	0	1000000	chr22	49000000	50000000	one anchor end
chr19	0	1000000	chr3	195000000	196000000	one anchor end
chr19	0	1000000	chr3	196000000	197000000	one anchor end
chr19	0	1000000	chr3	47000000	48000000	one anchor end
chr19	0	1000000	chr3	48000000	49000000	one anchor end
chr19	0	1000000	chr3	49000000	50000000	one anchor end
chr19	0	1000000	chr3	50000000	51000000	one anchor end
chr19	0	1000000	chr3	51000000	52000000	one anchor end
chr19	0	1000000	chr4	1000000	2000000	one anchor end
chr19	0	1000000	chr6	30000000	31000000	one anchor end
chr19	0	1000000	chr6	31000000	32000000	one anchor end
chr19	0	1000000	chr6	32000000	33000000	one anchor end
chr19	0	1000000	chr6	33000000	34000000	one anchor end
chr19	0	1000000	chr6	34000000	35000000	one anchor end
chr19	0	1000000	chr6	35000000	36000000	one anchor end
chr19	0	1000000	chr6	36000000	37000000	one anchor end
chr19	0	1000000	chr7	100000000	101000000	one anchor end
chr19	0	1000000	chr7	101000000	102000000	one anchor end
chr19	0	1000000	chr8	143000000	144000000	one anchor end
chr19	0	1000000	chr9	128000000	129000000	one anchor end
chr19	0	1000000	chr9	129000000	130000000	one anchor end
chr19	0	1000000	chr9	130000000	131000000	one anchor end
chr19	0	1000000	chr9	131000000	132000000	one anchor end
chr19	0	1000000	chr9	132000000	133000000	one anchor end
chr19	0	1000000	chr9	133000000	134000000	one anchor end
chr19	0	1000000	chr9	134000000	135000000	one anchor end
chr19	0	1000000	chr9	135000000	136000000	one anchor end
chr19	0	1000000	chr9	136000000	137000000	one anchor end
chr19	1000000	2000000	chr4	0	1000000	one anchor end
chr19	1000000	2000000	chr7	0	1000000	one anchor end
chr19	10000000	11000000	chr4	0	1000000	one anchor end
chr19	11000000	12000000	chr4	0	1000000	one anchor end
chr19	11000000	12000000	chr7	0	1000000	one anchor end
chr19	12000000	13000000	chr20	0	1000000	one anchor end
chr19	12000000	13000000	chr4	0	1000000	one anchor end
chr19	13000000	14000000	chr20	0	1000000	one anchor end
chr19	13000000	14000000	chr4	0	1000000	one anchor end
chr19	14000000	15000000	chr20	0	1000000	one anchor end
chr19	14000000	15000000	chr4	0	1000000	one anchor end
chr19	14000000	15000000	chr7	0	1000000	one anchor end
chr19	15000000	16000000	chr20	0	1000000	one anchor end
chr19	15000000	16000000	chr4	0	1000000	one anchor end
chr19	15000000	16000000	chr7	0	1000000	one anchor end
chr19	16000000	17000000	chr20	0	1000000	one anchor end
chr19	16000000	17000000	chr4	0	1000000	one anchor end
chr19	16000000	17000000	chr7	0	1000000	one anchor end
chr19	17000000	18000000	chr20	0	1000000	one anchor end
chr19	17000000	18000000	chr7	0	1000000	one anchor end
chr19	2000000	3000000	chr20	0	1000000	one anchor end
chr19	2000000	3000000	chr4	0	1000000	one anchor end
chr19	2000000	3000000	chr7	0	1000000	one anchor end
chr19	22000000	23000000	chrX	0	1000000	one anchor end
chr19	28000000	29000000	chr4	0	1000000	one anchor end
chr19	29000000	30000000	chr4	0	1000000	one anchor end
chr19	3000000	4000000	chr20	0	1000000	one anchor end
chr19	3000000	4000000	chr4	0	1000000	one anchor end
chr19	3000000	4000000	chr7	0	1000000	one anchor end
chr19	31000000	32000000	chr4	0	1000000	one anchor end
chr19	31000000	32000000	chrX	0	1000000	one anchor end
chr19	32000000	33000000	chr4	0	1000000	one anchor end
chr19	33000000	34000000	chr20	0	1000000	one anchor end
chr19	33000000	34000000	chr4	0	1000000	one anchor end
chr19	34000000	35000000	chr4	0	1000000	one anchor end
chr19	34000000	35000000	chr7	0	1000000	one anchor end
chr19	35000000	36000000	chr4	0	1000000	one anchor end
chr19	36000000	37000000	chr4	0	1000000	one anchor end
chr19	38000000	39000000	chr20	0	1000000	one anchor end
chr19	38000000	39000000	chr4	0	1000000	one anchor end
chr19	39000000	40000000	chr20	0	1000000	one anchor end
chr19	39000000	40000000	chr4	0	1000000	one anchor end
chr19	4000000	5000000	chr20	0	1000000	one anchor end
chr19	4000000	5000000	chr4	0	1000000	one anchor end
chr19	4000000	5000000	chr7	0	1000000	one anchor end
chr19	40000000	41000000	chr20	0	1000000	one anchor end
chr19	40000000	41000000	chr4	0	1000000	one anchor end
chr19	40000000	41000000	chr7	0	1000000	one anchor end
chr19	41000000	42000000	chr20	0	1000000	one anchor end
chr19	41000000	42000000	chr4	0	1000000	one anchor end
chr19	41000000	42000000	chr7	0	1000000	one anchor end
chr19	42000000	43000000	chr20	0	1000000	one anchor end
chr19	42000000	43000000	chr4	0	1000000	one anchor end
chr19	43000000	44000000	chr20	0	1000000	one anchor end
chr19	43000000	44000000	chr4	0	1000000	one anchor end
chr19	44000000	45000000	chr20	0	1000000	one anchor end
chr19	44000000	45000000	chr4	0	1000000	one anchor end
chr19	44000000	45000000	chr7	0	1000000	one anchor end
chr19	45000000	46000000	chr20	0	1000000	one anchor end
chr19	45000000	46000000	chr4	0	1000000	one anchor end
chr19	45000000	46000000	chr7	0	1000000	one anchor end
chr19	46000000	47000000	chr20	0	1000000	one anchor end
chr19	46000000	47000000	chr4	0	1000000	one anchor end
chr19	46000000	47000000	chr7	0	1000000	one anchor end
chr19	47000000	48000000	chr20	0	1000000	one anchor end
chr19	47000000	48000000	chr4	0	1000000	one anchor end
chr19	47000000	48000000	chr7	0	1000000	one anchor end
chr19	48000000	49000000	chr20	0	1000000	one anchor end
chr19	48000000	49000000	chr4	0	1000000	one anchor end
chr19	48000000	49000000	chr7	0	1000000	one anchor end
chr19	49000000	50000000	chr20	0	1000000	one anchor end
chr19	49000000	50000000	chr4	0	1000000	one anchor end
chr19	49000000	50000000	chr7	0	1000000	one anchor end
chr19	5000000	6000000	chr20	0	1000000	one anchor end
chr19	5000000	6000000	chr4	0	1000000	one anchor end
chr19	5000000	6000000	chr7	0	1000000	one anchor end
chr19	50000000	51000000	chr20	0	1000000	one anchor end
chr19	50000000	51000000	chr4	0	1000000	one anchor end
chr19	51000000	52000000	chr4	0	1000000	one anchor end
chr19	52000000	53000000	chr4	0	1000000	one anchor end
chr19	53000000	54000000	chr4	0	1000000	one anchor end
chr19	54000000	55000000	chr4	0	1000000	one anchor end
chr19	54000000	55000000	chrX	0	1000000	one anchor end
chr19	55000000	56000000	chr4	0	1000000	one anchor end
chr19	55000000	56000000	chrX	0	1000000	one anchor end
chr19	56000000	57000000	chr4	0	1000000	one anchor end
chr19	56000000	57000000	chrX	0	1000000	one anchor end
chr19	6000000	7000000	chr20	0	1000000	one anchor end
chr19	6000000	7000000	chr4	0	1000000	one anchor end
chr19	6000000	7000000	chr7	0	1000000	one anchor end
chr19	7000000	8000000	chr4	0	1000000	one anchor end
chr19	8000000	9000000	chr4	0	1000000	one anchor end
chr19	9000000	10000000	chr4	0	1000000	one anchor end
chr19	9000000	10000000	chrX	0	1000000	one anchor end
chr1	0	1000000	chr11	1000000	2000000	one anchor end
chr1	0	1000000	chr11	2000000	3000000	one anchor end
chr1	0	1000000	chr11	62000000	63000000	one anchor end
chr1	0	1000000	chr11	63000000	64000000	one anchor end
chr1	0	1000000	chr11	64000000	65000000	one anchor end
chr1	0	1000000	chr11	65000000	66000000	one anchor end
chr1	0	1000000	chr11	66000000	67000000	one anchor end
chr1	0	1000000	chr11	67000000	68000000	one anchor end
chr1	0	1000000	chr11	68000000	69000000	one anchor end
chr1	0	1000000	chr11	70000000	71000000	one anchor end
chr1	0	1000000	chr11	71000000	72000000	one anchor end
chr1	0	1000000	chr11	72000000	73000000	one anchor end
chr1	0	1000000	chr12	1000000	2000000	one anchor end
chr1	0	1000000	chr12	110000000	111000000	one anchor end
chr1	0	1000000	chr12	111000000	112000000	one anchor end
chr1	0	1000000	chr12	3000000	4000000	one anchor end
chr1	0	1000000	chr12	5000000	6000000	one anchor end
chr1	0	1000000	chr12	6000000	7000000	one anchor end
chr1	0	1000000	chr14	102000000	103000000	one anchor end
chr1	0	1000000	chr14	103000000	104000000	one anchor end
chr1	0	1000000	chr14	104000000	105000000	one anchor end
chr1	0	1000000	chr14	105000000	106000000	one anchor end
chr1	0	1000000	chr16	1000000	2000000	one anchor end
chr1	0	1000000	chr16	2000000	3000000	one anchor end
chr1	0	1000000	chr16	22000000	23000000	one anchor end
chr1	0	1000000	chr16	3000000	4000000	one anchor end
chr1	0	1000000	chr16	69000000	70000000	one anchor end
chr1	0	1000000	chr16	87000000	88000000	one anchor end
chr1	0	1000000	chr16	88000000	89000000	one anchor end
chr1	0	1000000	chr16	89000000	90000000	one anchor end
chr1	0	1000000	chr17	1000000	2000000	one anchor end
chr1	0	1000000	chr17	2000000	3000000	one anchor end
chr1	0	1000000	chr17	3000000	4000000	one anchor end
chr1	0	1000000	chr17	30000000	31000000	one anchor end
chr1	0	1000000	chr17	36000000	37000000	one anchor end
chr1	0	1000000	chr17	37000000	38000000	one anchor end
chr1	0	1000000	chr17	38000000	39000000	one anchor end
chr1	0	1000000	chr17	39000000	40000000	one anchor end
chr1	0	1000000	chr17	4000000	5000000	one anchor end
chr1	0	1000000	chr17	40000000	41000000	one anchor end
chr1	0	1000000	chr17	41000000	42000000	one anchor end
chr1	0	1000000	chr17	42000000	43000000	one anchor end
chr1	0	1000000	chr17	43000000	44000000	one anchor end
chr1	0	1000000	chr17	44000000	45000000	one anchor end
chr1	0	1000000	chr17	45000000	46000000	one anchor end
chr1	0	1000000	chr17	48000000	49000000	one anchor end
chr1	0	1000000	chr17	49000000	50000000	one anchor end
chr1	0	1000000	chr17	5000000	6000000	one anchor end
chr1	0	1000000	chr17	6000000	7000000	one anchor end
chr1	0	1000000	chr17	7000000	8000000	one anchor end
chr1	0	1000000	chr17	75000000	76000000	one anchor end
chr1	0	1000000	chr17	76000000	77000000	one anchor end
chr1	0	1000000	chr17	77000000	78000000	one anchor end
chr1	0	1000000	chr17	78000000	79000000	one anchor end
chr1	0	1000000	chr17	79000000	80000000	one anchor end
chr1	0	1000000	chr17	80000000	81000000	one anchor end
chr1	0	1000000	chr17	81000000	82000000	one anchor end
chr1	0	1000000	chr19	1000000	2000000	one anchor end
chr1	0	1000000	chr19	10000000	11000000	one anchor end
chr1	0	1000000	chr19	11000000	12000000	one anchor end
chr1	0	1000000	chr19	12000000	13000000	one anchor end
chr1	0	1000000	chr19	13000000	14000000	one anchor end
chr1	0	1000000	chr19	14000000	15000000	one anchor end
chr1	0	1000000	chr19	15000000	16000000	one anchor end
chr1	0	1000000	chr19	16000000	17000000	one anchor end
chr1	0	1000000	chr19	17000000	18000000	one anchor end
chr1	0	1000000	chr19	18000000	19000000	one anchor end
chr1	0	1000000	chr19	2000000	3000000	one anchor end
chr1	0	1000000	chr19	3000000	4000000	one anchor end
chr1	0	1000000	chr19	39000000	40000000	one anchor end
chr1	0	1000000	chr19	4000000	5000000	one anchor end
chr1	0	1000000	chr19	40000000	41000000	one anchor end
chr1	0	1000000	chr19	41000000	42000000	one anchor end
chr1	0	1000000	chr19	42000000	43000000	one anchor end
chr1	0	1000000	chr19	43000000	44000000	one anchor end
chr1	0	1000000	chr19	44000000	45000000	one anchor end
chr1	0	1000000	chr19	45000000	46000000	one anchor end
chr1	0	1000000	chr19	46000000	47000000	one anchor end
chr1	0	1000000	chr19	47000000	48000000	one anchor end
chr1	0	1000000	chr19	48000000	49000000	one anchor end
chr1	0	1000000	chr19	49000000	50000000	one anchor end
chr1	0	1000000	chr19	5000000	6000000	one anchor end
chr1	0	1000000	chr19	56000000	57000000	one anchor end
chr1	0	1000000	chr19	6000000	7000000	one anchor end
chr1	0	1000000	chr19	7000000	8000000	one anchor end
chr1	0	1000000	chr19	9000000	10000000	one anchor end
chr1	0	1000000	chr20	1000000	2000000	one anchor end
chr1	0	1000000	chr20	2000000	3000000	one anchor end
chr1	0	1000000	chr20	32000000	33000000	one anchor end
chr1	0	1000000	chr20	33000000	34000000	one anchor end
chr1	0	1000000	chr20	34000000	35000000	one anchor end
chr1	0	1000000	chr20	35000000	36000000	one anchor end
chr1	0	1000000	chr20	36000000	37000000	one anchor end
chr1	0	1000000	chr20	44000000	45000000	one anchor end
chr1	0	1000000	chr20	63000000	64000000	one anchor end
chr1	0	1000000	chr21	45000000	46000000	one anchor end
chr1	0	1000000	chr22	37000000	38000000	one anchor end
chr1	0	1000000	chr22	38000000	39000000	one anchor end
chr1	0	1000000	chr22	39000000	40000000	one anchor end
chr1	0	1000000	chr22	40000000	41000000	one anchor end
chr1	0	1000000	chr22	41000000	42000000	one anchor end
chr1	0	1000000	chr22	42000000	43000000	one anchor end
chr1	0	1000000	chr22	43000000	44000000	one anchor end
chr1	0	1000000	chr22	44000000	45000000	one anchor end
chr1	0	1000000	chr22	45000000	46000000	one anchor end
chr1	0	1000000	chr22	47000000	48000000	one anchor end
chr1	0	1000000	chr2	239000000	240000000	one anchor end
chr1	0	1000000	chr2	240000000	241000000	one anchor end
chr1	0	1000000	chr3	195000000	196000000	one anchor end
chr1	0	1000000	chr3	196000000	197000000	one anchor end
chr1	0	1000000	chr3	48000000	49000000	one anchor end
chr1	0	1000000	chr3	49000000	50000000	one anchor end
chr1	0	1000000	chr3	50000000	51000000	one anchor end
chr1	0	1000000	chr3	51000000	52000000	one anchor end
chr1	0	1000000	chr4	1000000	2000000	one anchor end
chr1	0	1000000	chr5	175000000	176000000	one anchor end
chr1	0	1000000	chr5	176000000	177000000	one anchor end
chr1	0	1000000	chr5	177000000	178000000	one anchor end
chr1	0	1000000	chr5	178000000	179000000	one anchor end
chr1	0	1000000	chr5	179000000	180000000	one anchor end
chr1	0	1000000	chr5	180000000	181000000	one anchor end
chr1	0	1000000	chr6	169000000	170000000	one anchor end
chr1	0	1000000	chr6	30000000	31000000	one anchor end
chr1	0	1000000	chr6	31000000	32000000	one anchor end
chr1	0	1000000	chr6	32000000	33000000	one anchor end
chr1	0	1000000	chr6	33000000	34000000	one anchor end
chr1	0	1000000	chr6	34000000	35000000	one anchor end
chr1	0	1000000	chr7	1000000	2000000	one anchor end
chr1	0	1000000	chr8	142000000	143000000	one anchor end
chr1	0	1000000	chr8	143000000	144000000	one anchor end
chr1	0	1000000	chr9	126000000	127000000	one anchor end
chr1	0	1000000	chr9	127000000	128000000	one anchor end
chr1	0	1000000	chr9	128000000	129000000	one anchor end
chr1	0	1000000	chr9	129000000	130000000	one anchor end
chr1	0	1000000	chr9	130000000	131000000	one anchor end
chr1	0	1000000	chr9	131000000	132000000	one anchor end
chr1	0	1000000	chr9	132000000	133000000	one anchor end
chr1	0	1000000	chr9	133000000	134000000	one anchor end
chr1	0	1000000	chr9	134000000	135000000	one anchor end
chr1	0	1000000	chr9	135000000	136000000	one anchor end
chr1	0	1000000	chr9	136000000	137000000	one anchor end
chr1	0	1000000	chr9	137000000	138000000	one anchor end
chr1	1000000	2000000	chr11	0	1000000	one anchor end
chr1	1000000	2000000	chr16	0	1000000	one anchor end
chr1	1000000	2000000	chr17	0	1000000	one anchor end
chr1	1000000	2000000	chr19	0	1000000	one anchor end
chr1	1000000	2000000	chr4	0	1000000	one anchor end
chr1	1000000	2000000	chr7	0	1000000	one anchor end
chr1	10000000	11000000	chr11	0	1000000	one anchor end
chr1	10000000	11000000	chr12	0	1000000	one anchor end
chr1	10000000	11000000	chr16	0	1000000	one anchor end
chr1	10000000	11000000	chr17	0	1000000	one anchor end
chr1	10000000	11000000	chr19	0	1000000	one anchor end
chr1	11000000	12000000	chr11	0	1000000	one anchor end
chr1	11000000	12000000	chr12	0	1000000	one anchor end
chr1	11000000	12000000	chr16	0	1000000	one anchor end
chr1	11000000	12000000	chr17	0	1000000	one anchor end
chr1	11000000	12000000	chr6	0	1000000	one anchor end
chr1	110000000	111000000	chr12	0	1000000	one anchor end
chr1	111000000	112000000	chr20	0	1000000	one anchor end
chr1	12000000	13000000	chr12	0	1000000	one anchor end
chr1	12000000	13000000	chr20	0	1000000	one anchor end
chr1	12000000	13000000	chr6	0	1000000	one anchor end
chr1	122000000	123000000	chr18	0	1000000	one anchor end
chr1	122000000	123000000	chrX	0	1000000	one anchor end
chr1	123000000	124000000	chr18	0	1000000	one anchor end
chr1	123000000	124000000	chrX	0	1000000	one anchor end
chr1	124000000	125000000	chrX	0	1000000	one anchor end
chr1	13000000	14000000	chr17	0	1000000	one anchor end
chr1	13000000	14000000	chr20	0	1000000	one anchor end
chr1	14000000	15000000	chr12	0	1000000	one anchor end
chr1	14000000	15000000	chr17	0	1000000	one anchor end
chr1	14000000	15000000	chr20	0	1000000	one anchor end
chr1	146000000	147000000	chr20	0	1000000	one anchor end
chr1	147000000	148000000	chr20	0	1000000	one anchor end
chr1	15000000	16000000	chr12	0	1000000	one anchor end
chr1	15000000	16000000	chr17	0	1000000	one anchor end
chr1	15000000	16000000	chr20	0	1000000	one anchor end
chr1	150000000	151000000	chr12	0	1000000	one anchor end
chr1	151000000	152000000	chr12	0	1000000	one anchor end
chr1	151000000	152000000	chr6	0	1000000	one anchor end
chr1	152000000	153000000	chr17	0	1000000	one anchor end
chr1	152000000	153000000	chr20	0	1000000	one anchor end
chr1	152000000	153000000	chr6	0	1000000	one anchor end
chr1	153000000	154000000	chr17	0	1000000	one anchor end
chr1	154000000	155000000	chr16	0	1000000	one anchor end
chr1	154000000	155000000	chr17	0	1000000	one anchor end
chr1	155000000	156000000	chr12	0	1000000	one anchor end
chr1	155000000	156000000	chr16	0	1000000	one anchor end
chr1	155000000	156000000	chr17	0	1000000	one anchor end
chr1	156000000	157000000	chr12	0	1000000	one anchor end
chr1	16000000	17000000	chr11	0	1000000	one anchor end
chr1	16000000	17000000	chr12	0	1000000	one anchor end
chr1	16000000	17000000	chr16	0	1000000	one anchor end
chr1	16000000	17000000	chr20	0	1000000	one anchor end
chr1	16000000	17000000	chr6	0	1000000	one anchor end
chr1	17000000	18000000	chr11	0	1000000	one anchor end
chr1	17000000	18000000	chr12	0	1000000	one anchor end
chr1	17000000	18000000	chr20	0	1000000	one anchor end
chr1	17000000	18000000	chr7	0	1000000	one anchor end
chr1	18000000	19000000	chr12	0	1000000	one anchor end
chr1	18000000	19000000	chr17	0	1000000	one anchor end
chr1	18000000	19000000	chr20	0	1000000	one anchor end
chr1	18000000	19000000	chr7	0	1000000	one anchor end
chr1	19000000	20000000	chr12	0	1000000	one anchor end
chr1	19000000	20000000	chr16	0	1000000	one anchor end
chr1	19000000	20000000	chr17	0	1000000	one anchor end
chr1	19000000	20000000	chr20	0	1000000	one anchor end
chr1	19000000	20000000	chr6	0	1000000	one anchor end
chr1	19000000	20000000	chr7	0	1000000	one anchor end
chr1	2000000	3000000	chr11	0	1000000	one anchor end
chr1	2000000	3000000	chr12	0	1000000	one anchor end
chr1	2000000	3000000	chr16	0	1000000	one anchor end
chr1	2000000	3000000	chr4	0	1000000	one anchor end
chr1	2000000	3000000	chr7	0	1000000	one anchor end
chr1	20000000	21000000	chr11	0	1000000	one anchor end
chr1	20000000	21000000	chr12	0	1000000	one anchor end
chr1	20000000	21000000	chr16	0	1000000	one anchor end
chr1	20000000	21000000	chr17	0	1000000	one anchor end
chr1	20000000	21000000	chr20	0	1000000	one anchor end
chr1	203000000	204000000	chr20	0	1000000	one anchor end
chr1	204000000	205000000	chr12	0	1000000	one anchor end
chr1	204000000	205000000	chr20	0	1000000	one anchor end
chr1	205000000	206000000	chr12	0	1000000	one anchor end
chr1	21000000	22000000	chr11	0	1000000	one anchor end
chr1	21000000	22000000	chr12	0	1000000	one anchor end
chr1	21000000	22000000	chr20	0	1000000	one anchor end
chr1	21000000	22000000	chr7	0	1000000	one anchor end
chr1	22000000	23000000	chr12	0	1000000	one anchor end
chr1	22000000	23000000	chr16	0	1000000	one anchor end
chr1	22000000	23000000	chr19	0	1000000	one anchor end
chr1	22000000	23000000	chr20	0	1000000	one anchor end
chr1	23000000	24000000	chr12	0	1000000	one anchor end
chr1	23000000	24000000	chr17	0	1000000	one anchor end
chr1	23000000	24000000	chr19	0	1000000	one anchor end
chr1	23000000	24000000	chr20	0	1000000	one anchor end
chr1	24000000	25000000	chr12	0	1000000	one anchor end
chr1	24000000	25000000	chr16	0	1000000	one anchor end
chr1	24000000	25000000	chr17	0	1000000	one anchor end
chr1	24000000	25000000	chr19	0	1000000	one anchor end
chr1	24000000	25000000	chr20	0	1000000	one anchor end
chr1	25000000	26000000	chr12	0	1000000	one anchor end
chr1	25000000	26000000	chr16	0	1000000	one anchor end
chr1	25000000	26000000	chr17	0	1000000	one anchor end
chr1	25000000	26000000	chr20	0	1000000	one anchor end
chr1	26000000	27000000	chr16	0	1000000	one anchor end
chr1	26000000	27000000	chr17	0	1000000	one anchor end
chr1	26000000	27000000	chr20	0	1000000	one anchor end
chr1	27000000	28000000	chr11	0	1000000	one anchor end
chr1	27000000	28000000	chr12	0	1000000	one anchor end
chr1	27000000	28000000	chr16	0	1000000	one anchor end
chr1	27000000	28000000	chr17	0	1000000	one anchor end
chr1	27000000	28000000	chr19	0	1000000	one anchor end
chr1	28000000	29000000	chr11	0	1000000	one anchor end
chr1	28000000	29000000	chr12	0	1000000	one anchor end
chr1	28000000	29000000	chr16	0	1000000	one anchor end
chr1	28000000	29000000	chr17	0	1000000	one anchor end
chr1	28000000	29000000	chr20	0	1000000	one anchor end
chr1	29000000	30000000	chr11	0	1000000	one anchor end
chr1	29000000	30000000	chr12	0	1000000	one anchor end
chr1	29000000	30000000	chr16	0	1000000	one anchor end
chr1	29000000	30000000	chr20	0	1000000	one anchor end
chr1	29000000	30000000	chr6	0	1000000	one anchor end
chr1	3000000	4000000	chr11	0	1000000	one anchor end
chr1	30000000	31000000	chr12	0	1000000	one anchor end
chr1	30000000	31000000	chr16	0	1000000	one anchor end
chr1	30000000	31000000	chr17	0	1000000	one anchor end
chr1	30000000	31000000	chr20	0	1000000	one anchor end
chr1	31000000	32000000	chr12	0	1000000	one anchor end
chr1	31000000	32000000	chr17	0	1000000	one anchor end
chr1	31000000	32000000	chr19	0	1000000	one anchor end
chr1	32000000	33000000	chr11	0	1000000	one anchor end
chr1	32000000	33000000	chr12	0	1000000	one anchor end
chr1	32000000	33000000	chr17	0	1000000	one anchor end
chr1	33000000	34000000	chr12	0	1000000	one anchor end
chr1	33000000	34000000	chr7	0	1000000	one anchor end
chr1	34000000	35000000	chr12	0	1000000	one anchor end
chr1	34000000	35000000	chr17	0	1000000	one anchor end
chr1	34000000	35000000	chr20	0	1000000	one anchor end
chr1	34000000	35000000	chr7	0	1000000	one anchor end
chr1	35000000	36000000	chr12	0	1000000	one anchor end
chr1	35000000	36000000	chr17	0	1000000	one anchor end
chr1	35000000	36000000	chr20	0	1000000	one anchor end
chr1	36000000	37000000	chr11	0	1000000	one anchor end
chr1	36000000	37000000	chr12	0	1000000	one anchor end
chr1	36000000	37000000	chr16	0	1000000	one anchor end
chr1	36000000	37000000	chr17	0	1000000	one anchor end
chr1	36000000	37000000	chr19	0	1000000	one anchor end
chr1	36000000	37000000	chr20	0	1000000	one anchor end
chr1	37000000	38000000	chr12	0	1000000	one anchor end
chr1	37000000	38000000	chr16	0	1000000	one anchor end
chr1	37000000	38000000	chr17	0	1000000	one anchor end
chr1	37000000	38000000	chr20	0	1000000	one anchor end
chr1	37000000	38000000	chr7	0	1000000	one anchor end
chr1	38000000	39000000	chr12	0	1000000	one anchor end
chr1	38000000	39000000	chr16	0	1000000	one anchor end
chr1	38000000	39000000	chr17	0	1000000	one anchor end
chr1	38000000	39000000	chr19	0	1000000	one anchor end
chr1	38000000	39000000	chr20	0	1000000	one anchor end
chr1	39000000	40000000	chr12	0	1000000	one anchor end
chr1	39000000	40000000	chr17	0	1000000	one anchor end
chr1	40000000	41000000	chr12	0	1000000	one anchor end
chr1	40000000	41000000	chr16	0	1000000	one anchor end
chr1	41000000	42000000	chr12	0	1000000	one anchor end
chr1	41000000	42000000	chr16	0	1000000	one anchor end
chr1	41000000	42000000	chr20	0	1000000	one anchor end
chr1	42000000	43000000	chr16	0	1000000	one anchor end
chr1	42000000	43000000	chr17	0	1000000	one anchor end
chr1	42000000	43000000	chr20	0	1000000	one anchor end
chr1	43000000	44000000	chr11	0	1000000	one anchor end
chr1	43000000	44000000	chr12	0	1000000	one anchor end
chr1	43000000	44000000	chr16	0	1000000	one anchor end
chr1	43000000	44000000	chr17	0	1000000	one anchor end
chr1	43000000	44000000	chr19	0	1000000	one anchor end
chr1	43000000	44000000	chr20	0	1000000	one anchor end
chr1	43000000	44000000	chr7	0	1000000	one anchor end
chr1	44000000	45000000	chr17	0	1000000	one anchor end
chr1	44000000	45000000	chr19	0	1000000	one anchor end
chr1	45000000	46000000	chr20	0	1000000	one anchor end
chr1	45000000	46000000	chr7	0	1000000	one anchor end
chr1	5000000	6000000	chr17	0	1000000	one anchor end
chr1	5000000	6000000	chr7	0	1000000	one anchor end
chr1	6000000	7000000	chr7	0	1000000	one anchor end
chr1	7000000	8000000	chr12	0	1000000	one anchor end
chr1	7000000	8000000	chr17	0	1000000	one anchor end
chr1	7000000	8000000	chr19	0	1000000	one anchor end
chr1	7000000	8000000	chr20	0	1000000	one anchor end
chr1	8000000	9000000	chr12	0	1000000	one anchor end
chr1	8000000	9000000	chr16	0	1000000	one anchor end
chr1	8000000	9000000	chr17	0	1000000	one anchor end
chr1	8000000	9000000	chr19	0	1000000	one anchor end
chr1	8000000	9000000	chr20	0	1000000	one anchor end
chr1	9000000	10000000	chr11	0	1000000	one anchor end
chr1	9000000	10000000	chr12	0	1000000	one anchor end
chr1	9000000	10000000	chr16	0	1000000	one anchor end
chr1	9000000	10000000	chr17	0	1000000	one anchor end
chr1	9000000	10000000	chr19	0	1000000	one anchor end
chr20	0	1000000	chr21	32000000	33000000	one anchor end
chr20	0	1000000	chr21	33000000	34000000	one anchor end
chr20	0	1000000	chr21	34000000	35000000	one anchor end
chr20	0	1000000	chr21	35000000	36000000	one anchor end
chr20	0	1000000	chr21	36000000	37000000	one anchor end
chr20	0	1000000	chr21	37000000	38000000	one anchor end
chr20	0	1000000	chr21	40000000	41000000	one anchor end
chr20	0	1000000	chr21	41000000	42000000	one anchor end
chr20	0	1000000	chr21	42000000	43000000	one anchor end
chr20	0	1000000	chr21	43000000	44000000	one anchor end
chr20	0	1000000	chr21	44000000	45000000	one anchor end
chr20	0	1000000	chr21	45000000	46000000	one anchor end
chr20	0	1000000	chr21	6000000	7000000	one anchor end
chr20	0	1000000	chr21	7000000	8000000	one anchor end
chr20	0	1000000	chr21	8000000	9000000	one anchor end
chr20	0	1000000	chr22	16000000	17000000	one anchor end
chr20	0	1000000	chr22	17000000	18000000	one anchor end
chr20	0	1000000	chr22	18000000	19000000	one anchor end
chr20	0	1000000	chr22	19000000	20000000	one anchor end
chr20	0	1000000	chr22	20000000	21000000	one anchor end
chr20	0	1000000	chr22	21000000	22000000	one anchor end
chr20	0	1000000	chr22	22000000	23000000	one anchor end
chr20	0	1000000	chr22	23000000	24000000	one anchor end
chr20	0	1000000	chr22	24000000	25000000	one anchor end
chr20	0	1000000	chr22	25000000	26000000	one anchor end
chr20	0	1000000	chr22	26000000	27000000	one anchor end
chr20	0	1000000	chr22	27000000	28000000	one anchor end
chr20	0	1000000	chr22	28000000	29000000	one anchor end
chr20	0	1000000	chr22	29000000	30000000	one anchor end
chr20	0	1000000	chr22	30000000	31000000	one anchor end
chr20	0	1000000	chr22	31000000	32000000	one anchor end
chr20	0	1000000	chr22	32000000	33000000	one anchor end
chr20	0	1000000	chr22	33000000	34000000	one anchor end
chr20	0	1000000	chr22	34000000	35000000	one anchor end
chr20	0	1000000	chr22	35000000	36000000	one anchor end
chr20	0	1000000	chr22	36000000	37000000	one anchor end
chr20	0	1000000	chr22	37000000	38000000	one anchor end
chr20	0	1000000	chr22	38000000	39000000	one anchor end
chr20	0	1000000	chr22	39000000	40000000	one anchor end
chr20	0	1000000	chr22	40000000	41000000	one anchor end
chr20	0	1000000	chr22	41000000	42000000	one anchor end
chr20	0	1000000	chr22	42000000	43000000	one anchor end
chr20	0	1000000	chr22	43000000	44000000	one anchor end
chr20	0	1000000	chr22	44000000	45000000	one anchor end
chr20	0	1000000	chr22	45000000	46000000	one anchor end
chr20	0	1000000	chr22	46000000	47000000	one anchor end
chr20	0	1000000	chr22	47000000	48000000	one anchor end
chr20	0	1000000	chr22	48000000	49000000	one anchor end
chr20	0	1000000	chr22	49000000	50000000	one anchor end
chr20	0	1000000	chr3	126000000	127000000	one anchor end
chr20	0	1000000	chr3	127000000	128000000	one anchor end
chr20	0	1000000	chr3	128000000	129000000	one anchor end
chr20	0	1000000	chr3	196000000	197000000	one anchor end
chr20	0	1000000	chr3	46000000	47000000	one anchor end
chr20	0	1000000	chr3	47000000	48000000	one anchor end
chr20	0	1000000	chr3	48000000	49000000	one anchor end
chr20	0	1000000	chr3	49000000	50000000	one anchor end
chr20	0	1000000	chr3	50000000	51000000	one anchor end
chr20	0	1000000	chr3	52000000	53000000	one anchor end
chr20	0	1000000	chr4	1000000	2000000	one anchor end
chr20	0	1000000	chr4	2000000	3000000	one anchor end
chr20	0	1000000	chr4	3000000	4000000	one anchor end
chr20	0	1000000	chr4	4000000	5000000	one anchor end
chr20	0	1000000	chr4	5000000	6000000	one anchor end
chr20	0	1000000	chr4	6000000	7000000	one anchor end
chr20	0	1000000	chr5	180000000	181000000	one anchor end
chr20	0	1000000	chr6	1000000	2000000	one anchor end
chr20	0	1000000	chr6	2000000	3000000	one anchor end
chr20	0	1000000	chr6	29000000	30000000	one anchor end
chr20	0	1000000	chr6	34000000	35000000	one anchor end
chr20	0	1000000	chr6	35000000	36000000	one anchor end
chr20	0	1000000	chr6	38000000	39000000	one anchor end
chr20	0	1000000	chr6	39000000	40000000	one anchor end
chr20	0	1000000	chr6	40000000	41000000	one anchor end
chr20	0	1000000	chr6	41000000	42000000	one anchor end
chr20	0	1000000	chr6	43000000	44000000	one anchor end
chr20	0	1000000	chr7	1000000	2000000	one anchor end
chr20	0	1000000	chr7	100000000	101000000	one anchor end
chr20	0	1000000	chr7	101000000	102000000	one anchor end
chr20	0	1000000	chr7	2000000	3000000	one anchor end
chr20	0	1000000	chr8	142000000	143000000	one anchor end
chr20	0	1000000	chr8	143000000	144000000	one anchor end
chr20	0	1000000	chr9	122000000	123000000	one anchor end
chr20	0	1000000	chr9	125000000	126000000	one anchor end
chr20	0	1000000	chr9	126000000	127000000	one anchor end
chr20	0	1000000	chr9	127000000	128000000	one anchor end
chr20	0	1000000	chr9	128000000	129000000	one anchor end
chr20	0	1000000	chr9	129000000	130000000	one anchor end
chr20	0	1000000	chr9	130000000	131000000	one anchor end
chr20	0	1000000	chr9	131000000	132000000	one anchor end
chr20	0	1000000	chr9	132000000	133000000	one anchor end
chr20	0	1000000	chr9	133000000	134000000	one anchor end
chr20	0	1000000	chr9	134000000	135000000	one anchor end
chr20	0	1000000	chr9	135000000	136000000	one anchor end
chr20	0	1000000	chr9	136000000	137000000	one anchor end
chr20	0	1000000	chr9	137000000	138000000	one anchor end
chr20	0	1000000	chr9	34000000	35000000	one anchor end
chr20	0	1000000	chr9	35000000	36000000	one anchor end
chr20	0	1000000	chr9	36000000	37000000	one anchor end
chr20	0	1000000	chr9	95000000	96000000	one anchor end
chr20	1000000	2000000	chr4	0	1000000	one anchor end
chr20	1000000	2000000	chr6	0	1000000	one anchor end
chr20	1000000	2000000	chr7	0	1000000	one anchor end
chr20	1000000	2000000	chr9	0	1000000	one anchor end
chr20	2000000	3000000	chr6	0	1000000	one anchor end
chr20	2000000	3000000	chr7	0	1000000	one anchor end
chr20	3000000	4000000	chr6	0	1000000	one anchor end
chr20	3000000	4000000	chr7	0	1000000	one anchor end
chr20	3000000	4000000	chr9	0	1000000	one anchor end
chr20	30000000	31000000	chrX	0	1000000	one anchor end
chr20	31000000	32000000	chr4	0	1000000	one anchor end
chr20	34000000	35000000	chr7	0	1000000	one anchor end
chr20	36000000	37000000	chr6	0	1000000	one anchor end
chr20	37000000	38000000	chr7	0	1000000	one anchor end
chr20	4000000	5000000	chr9	0	1000000	one anchor end
chr20	46000000	47000000	chr6	0	1000000	one anchor end
chr20	46000000	47000000	chr7	0	1000000	one anchor end
chr20	47000000	48000000	chr6	0	1000000	one anchor end
chr20	47000000	48000000	chr7	0	1000000	one anchor end
chr20	61000000	62000000	chr4	0	1000000	one anchor end
chr20	61000000	62000000	chrX	0	1000000	one anchor end
chr20	62000000	63000000	chr4	0	1000000	one anchor end
chr20	63000000	64000000	chr4	0	1000000	one anchor end
chr20	63000000	64000000	chr7	0	1000000	one anchor end
chr21	34000000	35000000	chr9	0	1000000	one anchor end
chr21	35000000	36000000	chr9	0	1000000	one anchor end
chr21	36000000	37000000	chr9	0	1000000	one anchor end
chr21	37000000	38000000	chr9	0	1000000	one anchor end
chr21	38000000	39000000	chr9	0	1000000	one anchor end
chr21	40000000	41000000	chr4	0	1000000	one anchor end
chr21	41000000	42000000	chr4	0	1000000	one anchor end
chr21	43000000	44000000	chr7	0	1000000	one anchor end
chr21	44000000	45000000	chr7	0	1000000	one anchor end
chr21	45000000	46000000	chr4	0	1000000	one anchor end
chr21	45000000	46000000	chr6	0	1000000	one anchor end
chr21	45000000	46000000	chr7	0	1000000	one anchor end
chr21	7000000	8000000	chr4	0	1000000	one anchor end
chr21	8000000	9000000	chr4	0	1000000	one anchor end
chr21	8000000	9000000	chrX	0	1000000	one anchor end
chr21	9000000	10000000	chr9	0	1000000	one anchor end
chr21	9000000	10000000	chrX	0	1000000	one anchor end
chr22	11000000	12000000	chrX	0	1000000	one anchor end
chr22	16000000	17000000	chr4	0	1000000	one anchor end
chr22	17000000	18000000	chr4	0	1000000	one anchor end
chr22	17000000	18000000	chr9	0	1000000	one anchor end
chr22	17000000	18000000	chrX	0	1000000	one anchor end
chr22	18000000	19000000	chr4	0	1000000	one anchor end
chr22	19000000	20000000	chr4	0	1000000	one anchor end
chr22	19000000	20000000	chr7	0	1000000	one anchor end
chr22	20000000	21000000	chr4	0	1000000	one anchor end
chr22	20000000	21000000	chr7	0	1000000	one anchor end
chr22	21000000	22000000	chr7	0	1000000	one anchor end
chr22	22000000	23000000	chr7	0	1000000	one anchor end
chr22	23000000	24000000	chr6	0	1000000	one anchor end
chr22	23000000	24000000	chr7	0	1000000	one anchor end
chr22	24000000	25000000	chr6	0	1000000	one anchor end
chr22	24000000	25000000	chr7	0	1000000	one anchor end
chr22	25000000	26000000	chr6	0	1000000	one anchor end
chr22	26000000	27000000	chr6	0	1000000	one anchor end
chr22	27000000	28000000	chr4	0	1000000	one anchor end
chr22	27000000	28000000	chr7	0	1000000	one anchor end
chr22	28000000	29000000	chr4	0	1000000	one anchor end
chr22	28000000	29000000	chr7	0	1000000	one anchor end
chr22	29000000	30000000	chr7	0	1000000	one anchor end
chr22	30000000	31000000	chr7	0	1000000	one anchor end
chr22	31000000	32000000	chr7	0	1000000	one anchor end
chr22	32000000	33000000	chr6	0	1000000	one anchor end
chr22	33000000	34000000	chr6	0	1000000	one anchor end
chr22	35000000	36000000	chr7	0	1000000	one anchor end
chr22	36000000	37000000	chr7	0	1000000	one anchor end
chr22	37000000	38000000	chr7	0	1000000	one anchor end
chr22	38000000	39000000	chr7	0	1000000	one anchor end
chr22	39000000	40000000	chr7	0	1000000	one anchor end
chr22	40000000	41000000	chr7	0	1000000	one anchor end
chr22	41000000	42000000	chr7	0	1000000	one anchor end
chr22	42000000	43000000	chr7	0	1000000	one anchor end
chr22	43000000	44000000	chr6	0	1000000	one anchor end
chr22	43000000	44000000	chr7	0	1000000	one anchor end
chr22	44000000	45000000	chr6	0	1000000	one anchor end
chr22	44000000	45000000	chr7	0	1000000	one anchor end
chr22	45000000	46000000	chr6	0	1000000	one anchor end
chr22	45000000	46000000	chr7	0	1000000	one anchor end
chr22	46000000	47000000	chr6	0	1000000	one anchor end
chr22	46000000	47000000	chr7	0	1000000	one anchor end
chr22	47000000	48000000	chr4	0	1000000	one anchor end
chr22	47000000	48000000	chr6	0	1000000	one anchor end
chr22	47000000	48000000	chr7	0	1000000	one anchor end
chr22	48000000	49000000	chr4	0	1000000	one anchor end
chr22	48000000	49000000	chr6	0	1000000	one anchor end
chr22	48000000	49000000	chr7	0	1000000	one anchor end
chr22	49000000	50000000	chr4	0	1000000	one anchor end
chr22	49000000	50000000	chr7	0	1000000	one anchor end
chr2	232000000	233000000	chr6	0	1000000	one anchor end
chr2	233000000	234000000	chr6	0	1000000	one anchor end
chr2	234000000	235000000	chr6	0	1000000	one anchor end
chr2	235000000	236000000	chr6	0	1000000	one anchor end
chr2	236000000	237000000	chr6	0	1000000	one anchor end
chr2	237000000	238000000	chr6	0	1000000	one anchor end
chr2	238000000	239000000	chr6	0	1000000	one anchor end
chr2	238000000	239000000	chr7	0	1000000	one anchor end
chr2	239000000	240000000	chr6	0	1000000	one anchor end
chr2	239000000	240000000	chr7	0	1000000	one anchor end
chr2	240000000	241000000	chr6	0	1000000	one anchor end
chr2	240000000	241000000	chr7	0	1000000	one anchor end
chr2	27000000	28000000	chr20	0	1000000	one anchor end
chr3	11000000	12000000	chr6	0	1000000	one anchor end
chr3	12000000	13000000	chr6	0	1000000	one anchor end
chr3	13000000	14000000	chr6	0	1000000	one anchor end
chr3	196000000	197000000	chr6	0	1000000	one anchor end
chr3	196000000	197000000	chr7	0	1000000	one anchor end
chr3	49000000	50000000	chr6	0	1000000	one anchor end
chr3	49000000	50000000	chr7	0	1000000	one anchor end
chr3	50000000	51000000	chr6	0	1000000	one anchor end
chr3	50000000	51000000	chr7	0	1000000	one anchor end
chr3	51000000	52000000	chr7	0	1000000	one anchor end
chr4	0	1000000	chr5	179000000	180000000	one anchor end
chr4	0	1000000	chr6	30000000	31000000	one anchor end
chr4	0	1000000	chr7	1000000	2000000	one anchor end
chr4	0	1000000	chr7	2000000	3000000	one anchor end
chr4	0	1000000	chr8	143000000	144000000	one anchor end
chr4	0	1000000	chr9	136000000	137000000	one anchor end
chr4	0	1000000	chr9	137000000	138000000	one anchor end
chr4	1000000	2000000	chr7	0	1000000	one anchor end
chr4	1000000	2000000	chrX	0	1000000	one anchor end
chr4	2000000	3000000	chr6	0	1000000	one anchor end
chr4	2000000	3000000	chr7	0	1000000	one anchor end
chr4	3000000	4000000	chr6	0	1000000	one anchor end
chr4	3000000	4000000	chr7	0	1000000	one anchor end
chr4	4000000	5000000	chr6	0	1000000	one anchor end
chr4	5000000	6000000	chr7	0	1000000	one anchor end
chr4	6000000	7000000	chr7	0	1000000	one anchor end
chr5	173000000	174000000	chr6	0	1000000	one anchor end
chr5	177000000	178000000	chr7	0	1000000	one anchor end
chr5	178000000	179000000	chr7	0	1000000	one anchor end
chr5	179000000	180000000	chr6	0	1000000	one anchor end
chr5	179000000	180000000	chr7	0	1000000	one anchor end
chr5	179000000	180000000	chrX	0	1000000	one anchor end
chr5	180000000	181000000	chr6	0	1000000	one anchor end
chr5	180000000	181000000	chr7	0	1000000	one anchor end
chr6	0	1000000	chr8	141000000	142000000	one anchor end
chr6	0	1000000	chr8	142000000	143000000	one anchor end
chr6	0	1000000	chr8	143000000	144000000	one anchor end
chr6	0	1000000	chr9	124000000	125000000	one anchor end
chr6	0	1000000	chr9	125000000	126000000	one anchor end
chr6	0	1000000	chr9	126000000	127000000	one anchor end
chr6	0	1000000	chr9	129000000	130000000	one anchor end
chr6	0	1000000	chr9	133000000	134000000	one anchor end
chr6	0	1000000	chr9	134000000	135000000	one anchor end
chr6	0	1000000	chr9	136000000	137000000	one anchor end
chr6	0	1000000	chr9	137000000	138000000	one anchor end
chr6	1000000	2000000	chr7	0	1000000	one anchor end
chr6	1000000	2000000	chr9	0	1000000	one anchor end
chr6	30000000	31000000	chr7	0	1000000	one anchor end
chr6	31000000	32000000	chr7	0	1000000	one anchor end
chr6	34000000	35000000	chr7	0	1000000	one anchor end
chr7	0	1000000	chr8	142000000	143000000	one anchor end
chr7	0	1000000	chr8	143000000	144000000	one anchor end
chr7	0	1000000	chr9	127000000	128000000	one anchor end
chr7	0	1000000	chr9	128000000	129000000	one anchor end
chr7	0	1000000	chr9	129000000	130000000	one anchor end
chr7	0	1000000	chr9	130000000	131000000	one anchor end
chr7	0	1000000	chr9	131000000	132000000	one anchor end
chr7	0	1000000	chr9	132000000	133000000	one anchor end
chr7	0	1000000	chr9	133000000	134000000	one anchor end
chr7	0	1000000	chr9	134000000	135000000	one anchor end
chr7	0	1000000	chr9	135000000	136000000	one anchor end
[truncated: 2 more rows]
