# Supplementary material for: High-throughput Pore-C reveals the single-allele topology and cell type-specificity of 3D genome folding
Source: Nat Commun. 2023 Mar 6;14:1250. doi: 10.1038/s41467-023-36899-x (PMC9988853; doi:10.1038/s41467-023-36899-x)
Supplement: Supplementary file 6 — Supplementary Data 3 [file 41467_2023_36899_MOESM6_ESM.xlsx]

## Sheet: Sheet1
Supplementary Data 3. The significant enrichment of interchromosomal interactions involving centromeres. (related to Fig.3e and Supplementary Fig. 3c)
chrom1	start1	end1	chrom2	start2	end2	Type
chr13	17000000	18000000	chr16	35000000	36000000	both anchor ends
chr13	17000000	18000000	chr19	28000000	29000000	both anchor ends
chr13	17000000	18000000	chr20	28000000	29000000	both anchor ends
chr13	17000000	18000000	chr20	29000000	30000000	both anchor ends
chr13	17000000	18000000	chr20	30000000	31000000	both anchor ends
chr13	17000000	18000000	chr22	16000000	17000000	both anchor ends
chr13	17000000	18000000	chr22	17000000	18000000	both anchor ends
chr13	18000000	19000000	chr19	28000000	29000000	both anchor ends
chr13	18000000	19000000	chr20	28000000	29000000	both anchor ends
chr13	18000000	19000000	chr20	29000000	30000000	both anchor ends
chr13	18000000	19000000	chr20	30000000	31000000	both anchor ends
chr13	18000000	19000000	chr22	16000000	17000000	both anchor ends
chr13	18000000	19000000	chr22	17000000	18000000	both anchor ends
chr13	18000000	19000000	chr9	42000000	43000000	both anchor ends
chr16	35000000	36000000	chr19	28000000	29000000	both anchor ends
chr16	35000000	36000000	chr20	28000000	29000000	both anchor ends
chr16	35000000	36000000	chr20	29000000	30000000	both anchor ends
chr16	35000000	36000000	chr20	30000000	31000000	both anchor ends
chr17	27000000	28000000	chr19	28000000	29000000	both anchor ends
chr17	27000000	28000000	chr20	30000000	31000000	both anchor ends
chr17	27000000	28000000	chr22	16000000	17000000	both anchor ends
chr17	27000000	28000000	chr22	17000000	18000000	both anchor ends
chr19	28000000	29000000	chr20	29000000	30000000	both anchor ends
chr19	28000000	29000000	chr20	30000000	31000000	both anchor ends
chr19	28000000	29000000	chr22	16000000	17000000	both anchor ends
chr19	28000000	29000000	chr22	17000000	18000000	both anchor ends
chr1	122000000	123000000	chr13	17000000	18000000	both anchor ends
chr1	122000000	123000000	chr13	18000000	19000000	both anchor ends
chr1	122000000	123000000	chr16	35000000	36000000	both anchor ends
chr1	122000000	123000000	chr19	28000000	29000000	both anchor ends
chr1	122000000	123000000	chr20	28000000	29000000	both anchor ends
chr1	122000000	123000000	chr20	29000000	30000000	both anchor ends
chr1	122000000	123000000	chr20	30000000	31000000	both anchor ends
chr1	122000000	123000000	chr22	16000000	17000000	both anchor ends
chr1	122000000	123000000	chr22	17000000	18000000	both anchor ends
chr1	122000000	123000000	chr9	42000000	43000000	both anchor ends
chr1	123000000	124000000	chr13	17000000	18000000	both anchor ends
chr1	123000000	124000000	chr13	18000000	19000000	both anchor ends
chr1	123000000	124000000	chr16	35000000	36000000	both anchor ends
chr1	123000000	124000000	chr19	28000000	29000000	both anchor ends
chr1	123000000	124000000	chr20	25000000	26000000	both anchor ends
chr1	123000000	124000000	chr20	28000000	29000000	both anchor ends
chr1	123000000	124000000	chr20	29000000	30000000	both anchor ends
chr1	123000000	124000000	chr20	30000000	31000000	both anchor ends
chr1	123000000	124000000	chr22	16000000	17000000	both anchor ends
chr1	123000000	124000000	chr22	17000000	18000000	both anchor ends
chr1	123000000	124000000	chr9	42000000	43000000	both anchor ends
chr1	124000000	125000000	chr13	17000000	18000000	both anchor ends
chr1	124000000	125000000	chr13	18000000	19000000	both anchor ends
chr1	124000000	125000000	chr16	35000000	36000000	both anchor ends
chr1	124000000	125000000	chr19	28000000	29000000	both anchor ends
chr1	124000000	125000000	chr20	25000000	26000000	both anchor ends
chr1	124000000	125000000	chr20	28000000	29000000	both anchor ends
chr1	124000000	125000000	chr20	29000000	30000000	both anchor ends
chr1	124000000	125000000	chr20	30000000	31000000	both anchor ends
chr1	124000000	125000000	chr22	17000000	18000000	both anchor ends
chr1	124000000	125000000	chr9	42000000	43000000	both anchor ends
chr20	25000000	26000000	chr22	17000000	18000000	both anchor ends
chr20	25000000	26000000	chr9	42000000	43000000	both anchor ends
chr20	28000000	29000000	chr22	17000000	18000000	both anchor ends
chr20	28000000	29000000	chr9	42000000	43000000	both anchor ends
chr20	29000000	30000000	chr22	16000000	17000000	both anchor ends
chr20	29000000	30000000	chr22	17000000	18000000	both anchor ends
chr20	29000000	30000000	chr9	42000000	43000000	both anchor ends
chr20	30000000	31000000	chr22	16000000	17000000	both anchor ends
chr20	30000000	31000000	chr22	17000000	18000000	both anchor ends
chr20	30000000	31000000	chr9	42000000	43000000	both anchor ends
chr22	17000000	18000000	chr9	42000000	43000000	both anchor ends
chr10	42000000	43000000	chr20	28000000	29000000	one anchor end
chr10	42000000	43000000	chr20	29000000	30000000	one anchor end
chr10	42000000	43000000	chr20	30000000	31000000	one anchor end
chr10	42000000	43000000	chr22	16000000	17000000	one anchor end
chr10	42000000	43000000	chr22	17000000	18000000	one anchor end
chr12	4000000	5000000	chr22	17000000	18000000	one anchor end
chr12	5000000	6000000	chr22	17000000	18000000	one anchor end
chr12	6000000	7000000	chr22	17000000	18000000	one anchor end
chr12	7000000	8000000	chr22	17000000	18000000	one anchor end
chr13	17000000	18000000	chr14	19000000	20000000	one anchor end
chr13	17000000	18000000	chr14	24000000	25000000	one anchor end
chr13	17000000	18000000	chr14	25000000	26000000	one anchor end
chr13	17000000	18000000	chr14	26000000	27000000	one anchor end
chr13	17000000	18000000	chr14	27000000	28000000	one anchor end
chr13	17000000	18000000	chr15	26000000	27000000	one anchor end
chr13	17000000	18000000	chr15	27000000	28000000	one anchor end
chr13	17000000	18000000	chr16	33000000	34000000	one anchor end
chr13	17000000	18000000	chr16	34000000	35000000	one anchor end
chr13	17000000	18000000	chr16	7000000	8000000	one anchor end
chr13	17000000	18000000	chr18	0	1000000	one anchor end
chr13	17000000	18000000	chr19	21000000	22000000	one anchor end
chr13	17000000	18000000	chr19	22000000	23000000	one anchor end
chr13	17000000	18000000	chr19	31000000	32000000	one anchor end
chr13	17000000	18000000	chr21	14000000	15000000	one anchor end
chr13	17000000	18000000	chr21	15000000	16000000	one anchor end
chr13	17000000	18000000	chr21	17000000	18000000	one anchor end
chr13	17000000	18000000	chr21	18000000	19000000	one anchor end
chr13	17000000	18000000	chr21	19000000	20000000	one anchor end
chr13	17000000	18000000	chr21	27000000	28000000	one anchor end
chr13	17000000	18000000	chr21	28000000	29000000	one anchor end
chr13	17000000	18000000	chr21	29000000	30000000	one anchor end
chr13	17000000	18000000	chr21	31000000	32000000	one anchor end
chr13	17000000	18000000	chr21	40000000	41000000	one anchor end
chr13	17000000	18000000	chr21	6000000	7000000	one anchor end
chr13	17000000	18000000	chr21	7000000	8000000	one anchor end
chr13	17000000	18000000	chr21	8000000	9000000	one anchor end
chr13	17000000	18000000	chr21	9000000	10000000	one anchor end
chr13	17000000	18000000	chr22	11000000	12000000	one anchor end
chr13	17000000	18000000	chr22	18000000	19000000	one anchor end
chr13	17000000	18000000	chr22	19000000	20000000	one anchor end
chr13	17000000	18000000	chr22	20000000	21000000	one anchor end
chr13	17000000	18000000	chr22	21000000	22000000	one anchor end
chr13	17000000	18000000	chr22	22000000	23000000	one anchor end
chr13	17000000	18000000	chr22	23000000	24000000	one anchor end
chr13	17000000	18000000	chr22	24000000	25000000	one anchor end
chr13	17000000	18000000	chr22	25000000	26000000	one anchor end
chr13	17000000	18000000	chr22	26000000	27000000	one anchor end
chr13	17000000	18000000	chr22	27000000	28000000	one anchor end
chr13	17000000	18000000	chr22	33000000	34000000	one anchor end
chr13	17000000	18000000	chr22	48000000	49000000	one anchor end
chr13	17000000	18000000	chr2	90000000	91000000	one anchor end
chr13	17000000	18000000	chr9	41000000	42000000	one anchor end
chr13	17000000	18000000	chr9	63000000	64000000	one anchor end
chr13	17000000	18000000	chr9	64000000	65000000	one anchor end
chr13	18000000	19000000	chr14	19000000	20000000	one anchor end
chr13	18000000	19000000	chr14	20000000	21000000	one anchor end
chr13	18000000	19000000	chr15	21000000	22000000	one anchor end
chr13	18000000	19000000	chr15	27000000	28000000	one anchor end
chr13	18000000	19000000	chr15	28000000	29000000	one anchor end
chr13	18000000	19000000	chr16	33000000	34000000	one anchor end
chr13	18000000	19000000	chr17	12000000	13000000	one anchor end
chr13	18000000	19000000	chr18	1000000	2000000	one anchor end
chr13	18000000	19000000	chr19	22000000	23000000	one anchor end
chr13	18000000	19000000	chr19	29000000	30000000	one anchor end
chr13	18000000	19000000	chr21	16000000	17000000	one anchor end
chr13	18000000	19000000	chr21	24000000	25000000	one anchor end
chr13	18000000	19000000	chr21	26000000	27000000	one anchor end
chr13	18000000	19000000	chr21	27000000	28000000	one anchor end
chr13	18000000	19000000	chr21	28000000	29000000	one anchor end
chr13	18000000	19000000	chr21	30000000	31000000	one anchor end
chr13	18000000	19000000	chr21	32000000	33000000	one anchor end
chr13	18000000	19000000	chr21	39000000	40000000	one anchor end
chr13	18000000	19000000	chr21	40000000	41000000	one anchor end
chr13	18000000	19000000	chr21	6000000	7000000	one anchor end
chr13	18000000	19000000	chr21	7000000	8000000	one anchor end
chr13	18000000	19000000	chr21	8000000	9000000	one anchor end
chr13	18000000	19000000	chr21	9000000	10000000	one anchor end
chr13	18000000	19000000	chr22	11000000	12000000	one anchor end
chr13	18000000	19000000	chr22	25000000	26000000	one anchor end
chr13	18000000	19000000	chr2	90000000	91000000	one anchor end
chr13	18000000	19000000	chr9	41000000	42000000	one anchor end
chr13	18000000	19000000	chr9	63000000	64000000	one anchor end
chr13	18000000	19000000	chr9	64000000	65000000	one anchor end
chr13	19000000	20000000	chr17	27000000	28000000	one anchor end
chr13	19000000	20000000	chr20	29000000	30000000	one anchor end
chr13	19000000	20000000	chr20	30000000	31000000	one anchor end
chr13	19000000	20000000	chr22	16000000	17000000	one anchor end
chr13	19000000	20000000	chr22	17000000	18000000	one anchor end
chr14	101000000	102000000	chr22	16000000	17000000	one anchor end
chr14	102000000	103000000	chr22	17000000	18000000	one anchor end
chr14	19000000	20000000	chr17	27000000	28000000	one anchor end
chr14	19000000	20000000	chr19	28000000	29000000	one anchor end
chr14	19000000	20000000	chr20	29000000	30000000	one anchor end
chr14	19000000	20000000	chr20	30000000	31000000	one anchor end
chr14	19000000	20000000	chr22	16000000	17000000	one anchor end
chr14	19000000	20000000	chr22	17000000	18000000	one anchor end
chr14	20000000	21000000	chr17	27000000	28000000	one anchor end
chr14	20000000	21000000	chr19	28000000	29000000	one anchor end
chr14	20000000	21000000	chr20	29000000	30000000	one anchor end
chr14	20000000	21000000	chr20	30000000	31000000	one anchor end
chr14	20000000	21000000	chr22	16000000	17000000	one anchor end
chr14	20000000	21000000	chr22	17000000	18000000	one anchor end
chr14	21000000	22000000	chr17	27000000	28000000	one anchor end
chr14	21000000	22000000	chr20	29000000	30000000	one anchor end
chr14	21000000	22000000	chr20	30000000	31000000	one anchor end
chr14	21000000	22000000	chr22	16000000	17000000	one anchor end
chr14	21000000	22000000	chr22	17000000	18000000	one anchor end
chr14	22000000	23000000	chr17	27000000	28000000	one anchor end
chr14	22000000	23000000	chr20	29000000	30000000	one anchor end
chr14	22000000	23000000	chr20	30000000	31000000	one anchor end
chr14	22000000	23000000	chr22	17000000	18000000	one anchor end
chr14	23000000	24000000	chr20	29000000	30000000	one anchor end
chr14	23000000	24000000	chr20	30000000	31000000	one anchor end
chr14	24000000	25000000	chr20	29000000	30000000	one anchor end
chr14	24000000	25000000	chr20	30000000	31000000	one anchor end
chr14	24000000	25000000	chr22	16000000	17000000	one anchor end
chr14	25000000	26000000	chr20	29000000	30000000	one anchor end
chr14	25000000	26000000	chr20	30000000	31000000	one anchor end
chr14	25000000	26000000	chr22	17000000	18000000	one anchor end
chr14	26000000	27000000	chr20	29000000	30000000	one anchor end
chr14	26000000	27000000	chr20	30000000	31000000	one anchor end
chr14	26000000	27000000	chr9	42000000	43000000	one anchor end
chr14	27000000	28000000	chr20	29000000	30000000	one anchor end
chr14	27000000	28000000	chr20	30000000	31000000	one anchor end
chr14	27000000	28000000	chr22	16000000	17000000	one anchor end
chr15	21000000	22000000	chr20	29000000	30000000	one anchor end
chr15	21000000	22000000	chr20	30000000	31000000	one anchor end
chr15	21000000	22000000	chr22	16000000	17000000	one anchor end
chr15	22000000	23000000	chr20	29000000	30000000	one anchor end
chr15	22000000	23000000	chr20	30000000	31000000	one anchor end
chr15	22000000	23000000	chr22	16000000	17000000	one anchor end
chr15	22000000	23000000	chr22	17000000	18000000	one anchor end
chr15	23000000	24000000	chr20	29000000	30000000	one anchor end
chr15	23000000	24000000	chr20	30000000	31000000	one anchor end
chr15	23000000	24000000	chr22	17000000	18000000	one anchor end
chr15	24000000	25000000	chr19	28000000	29000000	one anchor end
chr15	24000000	25000000	chr20	29000000	30000000	one anchor end
chr15	24000000	25000000	chr20	30000000	31000000	one anchor end
chr15	24000000	25000000	chr22	16000000	17000000	one anchor end
chr15	25000000	26000000	chr19	28000000	29000000	one anchor end
chr15	25000000	26000000	chr20	29000000	30000000	one anchor end
chr15	25000000	26000000	chr20	30000000	31000000	one anchor end
chr15	25000000	26000000	chr22	17000000	18000000	one anchor end
chr15	26000000	27000000	chr19	28000000	29000000	one anchor end
chr15	26000000	27000000	chr20	29000000	30000000	one anchor end
chr15	26000000	27000000	chr20	30000000	31000000	one anchor end
chr15	27000000	28000000	chr19	28000000	29000000	one anchor end
chr15	27000000	28000000	chr20	29000000	30000000	one anchor end
chr15	27000000	28000000	chr20	30000000	31000000	one anchor end
chr15	27000000	28000000	chr22	16000000	17000000	one anchor end
chr15	28000000	29000000	chr19	28000000	29000000	one anchor end
chr15	28000000	29000000	chr20	29000000	30000000	one anchor end
chr15	28000000	29000000	chr20	30000000	31000000	one anchor end
chr15	28000000	29000000	chr22	16000000	17000000	one anchor end
chr15	28000000	29000000	chr22	17000000	18000000	one anchor end
chr15	29000000	30000000	chr17	27000000	28000000	one anchor end
chr15	29000000	30000000	chr20	29000000	30000000	one anchor end
chr15	29000000	30000000	chr20	30000000	31000000	one anchor end
chr15	29000000	30000000	chr22	17000000	18000000	one anchor end
chr15	30000000	31000000	chr17	27000000	28000000	one anchor end
chr15	30000000	31000000	chr20	29000000	30000000	one anchor end
chr15	30000000	31000000	chr20	30000000	31000000	one anchor end
chr15	30000000	31000000	chr22	17000000	18000000	one anchor end
chr15	31000000	32000000	chr20	29000000	30000000	one anchor end
chr15	31000000	32000000	chr20	30000000	31000000	one anchor end
chr15	31000000	32000000	chr22	17000000	18000000	one anchor end
chr15	32000000	33000000	chr17	27000000	28000000	one anchor end
chr15	32000000	33000000	chr22	17000000	18000000	one anchor end
chr15	33000000	34000000	chr17	27000000	28000000	one anchor end
chr15	33000000	34000000	chr20	30000000	31000000	one anchor end
chr15	33000000	34000000	chr22	17000000	18000000	one anchor end
chr15	38000000	39000000	chr17	27000000	28000000	one anchor end
chr15	38000000	39000000	chr20	30000000	31000000	one anchor end
chr15	38000000	39000000	chr22	17000000	18000000	one anchor end
chr15	39000000	40000000	chr17	27000000	28000000	one anchor end
chr15	39000000	40000000	chr22	17000000	18000000	one anchor end
chr15	46000000	47000000	chr20	29000000	30000000	one anchor end
chr15	46000000	47000000	chr20	30000000	31000000	one anchor end
chr15	58000000	59000000	chr17	27000000	28000000	one anchor end
chr16	10000000	11000000	chr17	27000000	28000000	one anchor end
chr16	10000000	11000000	chr22	17000000	18000000	one anchor end
chr16	11000000	12000000	chr22	17000000	18000000	one anchor end
chr16	13000000	14000000	chr22	17000000	18000000	one anchor end
chr16	14000000	15000000	chr22	17000000	18000000	one anchor end
chr16	16000000	17000000	chr22	17000000	18000000	one anchor end
chr16	17000000	18000000	chr22	17000000	18000000	one anchor end
chr16	18000000	19000000	chr22	17000000	18000000	one anchor end
chr16	19000000	20000000	chr22	17000000	18000000	one anchor end
chr16	20000000	21000000	chr22	17000000	18000000	one anchor end
chr16	21000000	22000000	chr22	17000000	18000000	one anchor end
chr16	26000000	27000000	chr17	27000000	28000000	one anchor end
chr16	26000000	27000000	chr22	17000000	18000000	one anchor end
chr16	27000000	28000000	chr17	27000000	28000000	one anchor end
chr16	27000000	28000000	chr22	17000000	18000000	one anchor end
chr16	28000000	29000000	chr22	17000000	18000000	one anchor end
chr16	32000000	33000000	chr20	30000000	31000000	one anchor end
chr16	32000000	33000000	chr22	17000000	18000000	one anchor end
chr16	32000000	33000000	chr9	42000000	43000000	one anchor end
chr16	33000000	34000000	chr17	27000000	28000000	one anchor end
chr16	33000000	34000000	chr19	28000000	29000000	one anchor end
chr16	33000000	34000000	chr20	29000000	30000000	one anchor end
chr16	33000000	34000000	chr20	30000000	31000000	one anchor end
chr16	33000000	34000000	chr22	16000000	17000000	one anchor end
chr16	33000000	34000000	chr22	17000000	18000000	one anchor end
chr16	33000000	34000000	chr9	42000000	43000000	one anchor end
chr16	34000000	35000000	chr20	29000000	30000000	one anchor end
chr16	34000000	35000000	chr20	30000000	31000000	one anchor end
chr16	34000000	35000000	chr22	17000000	18000000	one anchor end
chr16	34000000	35000000	chr9	42000000	43000000	one anchor end
chr16	35000000	36000000	chr17	21000000	22000000	one anchor end
chr16	35000000	36000000	chr18	14000000	15000000	one anchor end
chr16	35000000	36000000	chr19	21000000	22000000	one anchor end
chr16	35000000	36000000	chr19	22000000	23000000	one anchor end
chr16	35000000	36000000	chr19	30000000	31000000	one anchor end
chr16	35000000	36000000	chr21	7000000	8000000	one anchor end
chr16	35000000	36000000	chr21	8000000	9000000	one anchor end
chr16	35000000	36000000	chr21	9000000	10000000	one anchor end
chr16	35000000	36000000	chr22	11000000	12000000	one anchor end
chr16	35000000	36000000	chr2	90000000	91000000	one anchor end
chr16	35000000	36000000	chr9	63000000	64000000	one anchor end
chr16	35000000	36000000	chr9	64000000	65000000	one anchor end
chr16	47000000	48000000	chr22	16000000	17000000	one anchor end
chr16	47000000	48000000	chr22	17000000	18000000	one anchor end
chr16	6000000	7000000	chr20	29000000	30000000	one anchor end
chr16	6000000	7000000	chr20	30000000	31000000	one anchor end
chr16	7000000	8000000	chr19	28000000	29000000	one anchor end
chr16	7000000	8000000	chr20	29000000	30000000	one anchor end
chr16	7000000	8000000	chr20	30000000	31000000	one anchor end
chr16	7000000	8000000	chr22	16000000	17000000	one anchor end
chr16	8000000	9000000	chr20	30000000	31000000	one anchor end
chr16	8000000	9000000	chr22	16000000	17000000	one anchor end
chr16	8000000	9000000	chr22	17000000	18000000	one anchor end
chr16	82000000	83000000	chr22	17000000	18000000	one anchor end
chr16	83000000	84000000	chr17	27000000	28000000	one anchor end
chr16	83000000	84000000	chr22	17000000	18000000	one anchor end
chr16	84000000	85000000	chr22	17000000	18000000	one anchor end
chr16	9000000	10000000	chr17	27000000	28000000	one anchor end
chr16	9000000	10000000	chr22	16000000	17000000	one anchor end
chr16	9000000	10000000	chr22	17000000	18000000	one anchor end
chr17	10000000	11000000	chr20	25000000	26000000	one anchor end
chr17	10000000	11000000	chr22	17000000	18000000	one anchor end
chr17	10000000	11000000	chr9	42000000	43000000	one anchor end
chr17	11000000	12000000	chr20	30000000	31000000	one anchor end
chr17	11000000	12000000	chr22	17000000	18000000	one anchor end
chr17	12000000	13000000	chr19	28000000	29000000	one anchor end
chr17	12000000	13000000	chr20	29000000	30000000	one anchor end
chr17	12000000	13000000	chr20	30000000	31000000	one anchor end
chr17	12000000	13000000	chr22	16000000	17000000	one anchor end
chr17	12000000	13000000	chr22	17000000	18000000	one anchor end
chr17	13000000	14000000	chr19	28000000	29000000	one anchor end
chr17	13000000	14000000	chr20	29000000	30000000	one anchor end
chr17	13000000	14000000	chr20	30000000	31000000	one anchor end
chr17	13000000	14000000	chr22	16000000	17000000	one anchor end
chr17	13000000	14000000	chr22	17000000	18000000	one anchor end
chr17	14000000	15000000	chr20	29000000	30000000	one anchor end
chr17	14000000	15000000	chr20	30000000	31000000	one anchor end
chr17	14000000	15000000	chr22	16000000	17000000	one anchor end
chr17	14000000	15000000	chr22	17000000	18000000	one anchor end
chr17	15000000	16000000	chr20	30000000	31000000	one anchor end
chr17	15000000	16000000	chr22	16000000	17000000	one anchor end
chr17	15000000	16000000	chr22	17000000	18000000	one anchor end
chr17	16000000	17000000	chr22	17000000	18000000	one anchor end
chr17	21000000	22000000	chr20	25000000	26000000	one anchor end
chr17	21000000	22000000	chr20	29000000	30000000	one anchor end
chr17	21000000	22000000	chr20	30000000	31000000	one anchor end
chr17	21000000	22000000	chr22	17000000	18000000	one anchor end
chr17	21000000	22000000	chr9	42000000	43000000	one anchor end
chr17	27000000	28000000	chr18	22000000	23000000	one anchor end
chr17	27000000	28000000	chr19	31000000	32000000	one anchor end
chr17	27000000	28000000	chr19	32000000	33000000	one anchor end
chr17	27000000	28000000	chr19	33000000	34000000	one anchor end
chr17	27000000	28000000	chr19	34000000	35000000	one anchor end
chr17	27000000	28000000	chr19	38000000	39000000	one anchor end
chr17	27000000	28000000	chr19	43000000	44000000	one anchor end
chr17	27000000	28000000	chr19	44000000	45000000	one anchor end
chr17	27000000	28000000	chr19	53000000	54000000	one anchor end
chr17	27000000	28000000	chr19	54000000	55000000	one anchor end
chr17	27000000	28000000	chr19	9000000	10000000	one anchor end
chr17	27000000	28000000	chr20	0	1000000	one anchor end
chr17	27000000	28000000	chr20	1000000	2000000	one anchor end
chr17	27000000	28000000	chr20	17000000	18000000	one anchor end
chr17	27000000	28000000	chr20	31000000	32000000	one anchor end
chr17	27000000	28000000	chr20	40000000	41000000	one anchor end
chr17	27000000	28000000	chr20	42000000	43000000	one anchor end
chr17	27000000	28000000	chr20	43000000	44000000	one anchor end
chr17	27000000	28000000	chr20	44000000	45000000	one anchor end
chr17	27000000	28000000	chr20	57000000	58000000	one anchor end
chr17	27000000	28000000	chr20	58000000	59000000	one anchor end
chr17	27000000	28000000	chr20	61000000	62000000	one anchor end
chr17	27000000	28000000	chr20	62000000	63000000	one anchor end
chr17	27000000	28000000	chr21	31000000	32000000	one anchor end
chr17	27000000	28000000	chr21	32000000	33000000	one anchor end
chr17	27000000	28000000	chr21	33000000	34000000	one anchor end
chr17	27000000	28000000	chr21	36000000	37000000	one anchor end
chr17	27000000	28000000	chr21	40000000	41000000	one anchor end
chr17	27000000	28000000	chr21	41000000	42000000	one anchor end
chr17	27000000	28000000	chr21	42000000	43000000	one anchor end
chr17	27000000	28000000	chr21	7000000	8000000	one anchor end
chr17	27000000	28000000	chr21	8000000	9000000	one anchor end
chr17	27000000	28000000	chr22	18000000	19000000	one anchor end
chr17	27000000	28000000	chr22	19000000	20000000	one anchor end
chr17	27000000	28000000	chr22	21000000	22000000	one anchor end
chr17	27000000	28000000	chr22	22000000	23000000	one anchor end
chr17	27000000	28000000	chr22	27000000	28000000	one anchor end
chr17	27000000	28000000	chr22	28000000	29000000	one anchor end
chr17	27000000	28000000	chr22	29000000	30000000	one anchor end
chr17	27000000	28000000	chr22	34000000	35000000	one anchor end
chr17	27000000	28000000	chr22	35000000	36000000	one anchor end
chr17	27000000	28000000	chr22	48000000	49000000	one anchor end
chr17	27000000	28000000	chr22	49000000	50000000	one anchor end
chr17	27000000	28000000	chr4	0	1000000	one anchor end
chr17	28000000	29000000	chr22	17000000	18000000	one anchor end
chr17	53000000	54000000	chr20	29000000	30000000	one anchor end
chr17	53000000	54000000	chr20	30000000	31000000	one anchor end
chr17	54000000	55000000	chr22	16000000	17000000	one anchor end
chr17	55000000	56000000	chr22	16000000	17000000	one anchor end
chr17	55000000	56000000	chr22	17000000	18000000	one anchor end
chr17	56000000	57000000	chr22	17000000	18000000	one anchor end
chr17	57000000	58000000	chr22	17000000	18000000	one anchor end
chr18	0	1000000	chr20	28000000	29000000	one anchor end
chr18	0	1000000	chr20	29000000	30000000	one anchor end
chr18	0	1000000	chr20	30000000	31000000	one anchor end
chr18	0	1000000	chr22	17000000	18000000	one anchor end
chr18	1000000	2000000	chr19	28000000	29000000	one anchor end
chr18	1000000	2000000	chr20	28000000	29000000	one anchor end
chr18	1000000	2000000	chr20	29000000	30000000	one anchor end
chr18	1000000	2000000	chr20	30000000	31000000	one anchor end
chr18	1000000	2000000	chr22	16000000	17000000	one anchor end
chr18	10000000	11000000	chr22	17000000	18000000	one anchor end
chr18	11000000	12000000	chr22	17000000	18000000	one anchor end
chr18	12000000	13000000	chr22	17000000	18000000	one anchor end
chr18	13000000	14000000	chr20	25000000	26000000	one anchor end
chr18	13000000	14000000	chr20	30000000	31000000	one anchor end
chr18	13000000	14000000	chr22	17000000	18000000	one anchor end
chr18	13000000	14000000	chr9	42000000	43000000	one anchor end
chr18	14000000	15000000	chr20	25000000	26000000	one anchor end
chr18	14000000	15000000	chr20	30000000	31000000	one anchor end
chr18	14000000	15000000	chr22	17000000	18000000	one anchor end
chr18	14000000	15000000	chr9	42000000	43000000	one anchor end
chr18	2000000	3000000	chr20	30000000	31000000	one anchor end
chr18	2000000	3000000	chr22	16000000	17000000	one anchor end
chr18	2000000	3000000	chr22	17000000	18000000	one anchor end
chr18	22000000	23000000	chr22	17000000	18000000	one anchor end
chr18	3000000	4000000	chr22	17000000	18000000	one anchor end
chr18	5000000	6000000	chr20	30000000	31000000	one anchor end
chr18	5000000	6000000	chr22	17000000	18000000	one anchor end
chr18	6000000	7000000	chr20	30000000	31000000	one anchor end
chr18	6000000	7000000	chr22	17000000	18000000	one anchor end
chr18	7000000	8000000	chr20	30000000	31000000	one anchor end
chr18	8000000	9000000	chr20	30000000	31000000	one anchor end
chr18	8000000	9000000	chr22	16000000	17000000	one anchor end
chr18	8000000	9000000	chr22	17000000	18000000	one anchor end
chr18	9000000	10000000	chr22	17000000	18000000	one anchor end
chr19	10000000	11000000	chr22	17000000	18000000	one anchor end
chr19	20000000	21000000	chr22	16000000	17000000	one anchor end
chr19	20000000	21000000	chr22	17000000	18000000	one anchor end
chr19	21000000	22000000	chr20	29000000	30000000	one anchor end
chr19	21000000	22000000	chr22	17000000	18000000	one anchor end
chr19	22000000	23000000	chr20	29000000	30000000	one anchor end
chr19	28000000	29000000	chr20	61000000	62000000	one anchor end
chr19	28000000	29000000	chr21	14000000	15000000	one anchor end
chr19	28000000	29000000	chr21	27000000	28000000	one anchor end
chr19	28000000	29000000	chr21	29000000	30000000	one anchor end
chr19	28000000	29000000	chr21	31000000	32000000	one anchor end
chr19	28000000	29000000	chr21	40000000	41000000	one anchor end
chr19	28000000	29000000	chr21	41000000	42000000	one anchor end
chr19	28000000	29000000	chr21	8000000	9000000	one anchor end
chr19	28000000	29000000	chr21	9000000	10000000	one anchor end
chr19	28000000	29000000	chr22	11000000	12000000	one anchor end
chr19	28000000	29000000	chr22	49000000	50000000	one anchor end
chr19	28000000	29000000	chr4	0	1000000	one anchor end
chr19	29000000	30000000	chr20	29000000	30000000	one anchor end
chr19	29000000	30000000	chr20	30000000	31000000	one anchor end
chr19	29000000	30000000	chr22	16000000	17000000	one anchor end
chr19	29000000	30000000	chr22	17000000	18000000	one anchor end
chr19	30000000	31000000	chr20	25000000	26000000	one anchor end
chr19	30000000	31000000	chr20	29000000	30000000	one anchor end
chr19	30000000	31000000	chr20	30000000	31000000	one anchor end
chr19	30000000	31000000	chr22	17000000	18000000	one anchor end
chr19	31000000	32000000	chr20	29000000	30000000	one anchor end
chr19	31000000	32000000	chr20	30000000	31000000	one anchor end
chr19	31000000	32000000	chr22	16000000	17000000	one anchor end
chr19	32000000	33000000	chr20	30000000	31000000	one anchor end
chr19	32000000	33000000	chr22	16000000	17000000	one anchor end
chr19	32000000	33000000	chr22	17000000	18000000	one anchor end
chr19	33000000	34000000	chr20	29000000	30000000	one anchor end
chr19	33000000	34000000	chr22	16000000	17000000	one anchor end
chr19	33000000	34000000	chr22	17000000	18000000	one anchor end
chr19	34000000	35000000	chr22	17000000	18000000	one anchor end
chr19	35000000	36000000	chr22	17000000	18000000	one anchor end
chr19	38000000	39000000	chr22	17000000	18000000	one anchor end
chr19	43000000	44000000	chr20	30000000	31000000	one anchor end
chr19	44000000	45000000	chr22	17000000	18000000	one anchor end
chr19	45000000	46000000	chr22	17000000	18000000	one anchor end
chr19	52000000	53000000	chr22	17000000	18000000	one anchor end
chr19	53000000	54000000	chr20	30000000	31000000	one anchor end
chr19	53000000	54000000	chr22	17000000	18000000	one anchor end
chr19	54000000	55000000	chr20	29000000	30000000	one anchor end
chr19	54000000	55000000	chr22	16000000	17000000	one anchor end
chr19	54000000	55000000	chr22	17000000	18000000	one anchor end
chr19	55000000	56000000	chr20	30000000	31000000	one anchor end
chr19	55000000	56000000	chr22	17000000	18000000	one anchor end
chr19	56000000	57000000	chr20	30000000	31000000	one anchor end
chr19	9000000	10000000	chr22	17000000	18000000	one anchor end
chr1	122000000	123000000	chr10	42000000	43000000	one anchor end
chr1	122000000	123000000	chr14	19000000	20000000	one anchor end
chr1	122000000	123000000	chr14	26000000	27000000	one anchor end
chr1	122000000	123000000	chr15	21000000	22000000	one anchor end
chr1	122000000	123000000	chr15	22000000	23000000	one anchor end
chr1	122000000	123000000	chr15	24000000	25000000	one anchor end
chr1	122000000	123000000	chr15	25000000	26000000	one anchor end
chr1	122000000	123000000	chr15	26000000	27000000	one anchor end
chr1	122000000	123000000	chr15	27000000	28000000	one anchor end
chr1	122000000	123000000	chr15	28000000	29000000	one anchor end
chr1	122000000	123000000	chr16	32000000	33000000	one anchor end
chr1	122000000	123000000	chr16	33000000	34000000	one anchor end
chr1	122000000	123000000	chr16	34000000	35000000	one anchor end
chr1	122000000	123000000	chr16	6000000	7000000	one anchor end
chr1	122000000	123000000	chr16	7000000	8000000	one anchor end
chr1	122000000	123000000	chr17	11000000	12000000	one anchor end
chr1	122000000	123000000	chr17	12000000	13000000	one anchor end
chr1	122000000	123000000	chr17	13000000	14000000	one anchor end
chr1	122000000	123000000	chr17	14000000	15000000	one anchor end
chr1	122000000	123000000	chr17	21000000	22000000	one anchor end
chr1	122000000	123000000	chr17	52000000	53000000	one anchor end
chr1	122000000	123000000	chr17	53000000	54000000	one anchor end
chr1	122000000	123000000	chr18	0	1000000	one anchor end
chr1	122000000	123000000	chr19	10000000	11000000	one anchor end
chr1	122000000	123000000	chr19	11000000	12000000	one anchor end
chr1	122000000	123000000	chr19	12000000	13000000	one anchor end
chr1	122000000	123000000	chr19	13000000	14000000	one anchor end
chr1	122000000	123000000	chr19	14000000	15000000	one anchor end
chr1	122000000	123000000	chr19	15000000	16000000	one anchor end
chr1	122000000	123000000	chr19	16000000	17000000	one anchor end
chr1	122000000	123000000	chr19	17000000	18000000	one anchor end
chr1	122000000	123000000	chr19	18000000	19000000	one anchor end
chr1	122000000	123000000	chr19	20000000	21000000	one anchor end
chr1	122000000	123000000	chr19	21000000	22000000	one anchor end
chr1	122000000	123000000	chr19	22000000	23000000	one anchor end
chr1	122000000	123000000	chr19	29000000	30000000	one anchor end
chr1	122000000	123000000	chr19	30000000	31000000	one anchor end
chr1	122000000	123000000	chr19	31000000	32000000	one anchor end
chr1	122000000	123000000	chr19	32000000	33000000	one anchor end
chr1	122000000	123000000	chr19	33000000	34000000	one anchor end
chr1	122000000	123000000	chr19	34000000	35000000	one anchor end
chr1	122000000	123000000	chr19	35000000	36000000	one anchor end
chr1	122000000	123000000	chr19	36000000	37000000	one anchor end
chr1	122000000	123000000	chr19	38000000	39000000	one anchor end
chr1	122000000	123000000	chr19	39000000	40000000	one anchor end
chr1	122000000	123000000	chr19	40000000	41000000	one anchor end
chr1	122000000	123000000	chr19	41000000	42000000	one anchor end
chr1	122000000	123000000	chr19	42000000	43000000	one anchor end
chr1	122000000	123000000	chr19	43000000	44000000	one anchor end
chr1	122000000	123000000	chr19	44000000	45000000	one anchor end
chr1	122000000	123000000	chr19	45000000	46000000	one anchor end
chr1	122000000	123000000	chr19	46000000	47000000	one anchor end
chr1	122000000	123000000	chr19	48000000	49000000	one anchor end
chr1	122000000	123000000	chr19	51000000	52000000	one anchor end
chr1	122000000	123000000	chr19	52000000	53000000	one anchor end
chr1	122000000	123000000	chr19	53000000	54000000	one anchor end
chr1	122000000	123000000	chr19	54000000	55000000	one anchor end
chr1	122000000	123000000	chr19	55000000	56000000	one anchor end
chr1	122000000	123000000	chr19	56000000	57000000	one anchor end
chr1	122000000	123000000	chr19	6000000	7000000	one anchor end
chr1	122000000	123000000	chr19	8000000	9000000	one anchor end
chr1	122000000	123000000	chr19	9000000	10000000	one anchor end
chr1	122000000	123000000	chr20	24000000	25000000	one anchor end
chr1	122000000	123000000	chr21	14000000	15000000	one anchor end
chr1	122000000	123000000	chr21	15000000	16000000	one anchor end
chr1	122000000	123000000	chr21	16000000	17000000	one anchor end
chr1	122000000	123000000	chr21	18000000	19000000	one anchor end
chr1	122000000	123000000	chr21	27000000	28000000	one anchor end
chr1	122000000	123000000	chr21	31000000	32000000	one anchor end
chr1	122000000	123000000	chr21	40000000	41000000	one anchor end
chr1	122000000	123000000	chr21	8000000	9000000	one anchor end
chr1	122000000	123000000	chr21	9000000	10000000	one anchor end
chr1	122000000	123000000	chr22	11000000	12000000	one anchor end
chr1	122000000	123000000	chr22	48000000	49000000	one anchor end
chr1	122000000	123000000	chr2	90000000	91000000	one anchor end
chr1	122000000	123000000	chr9	41000000	42000000	one anchor end
chr1	122000000	123000000	chr9	64000000	65000000	one anchor end
chr1	122000000	123000000	chrX	0	1000000	one anchor end
chr1	123000000	124000000	chr10	42000000	43000000	one anchor end
chr1	123000000	124000000	chr12	129000000	130000000	one anchor end
chr1	123000000	124000000	chr14	26000000	27000000	one anchor end
chr1	123000000	124000000	chr14	27000000	28000000	one anchor end
chr1	123000000	124000000	chr15	21000000	22000000	one anchor end
chr1	123000000	124000000	chr15	22000000	23000000	one anchor end
chr1	123000000	124000000	chr15	23000000	24000000	one anchor end
chr1	123000000	124000000	chr15	24000000	25000000	one anchor end
chr1	123000000	124000000	chr15	25000000	26000000	one anchor end
chr1	123000000	124000000	chr15	26000000	27000000	one anchor end
chr1	123000000	124000000	chr15	27000000	28000000	one anchor end
chr1	123000000	124000000	chr15	28000000	29000000	one anchor end
chr1	123000000	124000000	chr15	46000000	47000000	one anchor end
chr1	123000000	124000000	chr16	32000000	33000000	one anchor end
chr1	123000000	124000000	chr16	33000000	34000000	one anchor end
chr1	123000000	124000000	chr16	34000000	35000000	one anchor end
chr1	123000000	124000000	chr16	6000000	7000000	one anchor end
chr1	123000000	124000000	chr16	7000000	8000000	one anchor end
chr1	123000000	124000000	chr17	11000000	12000000	one anchor end
chr1	123000000	124000000	chr17	12000000	13000000	one anchor end
chr1	123000000	124000000	chr17	13000000	14000000	one anchor end
chr1	123000000	124000000	chr17	14000000	15000000	one anchor end
chr1	123000000	124000000	chr17	21000000	22000000	one anchor end
chr1	123000000	124000000	chr17	52000000	53000000	one anchor end
chr1	123000000	124000000	chr17	53000000	54000000	one anchor end
chr1	123000000	124000000	chr18	0	1000000	one anchor end
chr1	123000000	124000000	chr18	14000000	15000000	one anchor end
chr1	123000000	124000000	chr18	5000000	6000000	one anchor end
chr1	123000000	124000000	chr18	7000000	8000000	one anchor end
chr1	123000000	124000000	chr19	10000000	11000000	one anchor end
chr1	123000000	124000000	chr19	11000000	12000000	one anchor end
chr1	123000000	124000000	chr19	12000000	13000000	one anchor end
chr1	123000000	124000000	chr19	13000000	14000000	one anchor end
chr1	123000000	124000000	chr19	14000000	15000000	one anchor end
chr1	123000000	124000000	chr19	15000000	16000000	one anchor end
chr1	123000000	124000000	chr19	16000000	17000000	one anchor end
chr1	123000000	124000000	chr19	17000000	18000000	one anchor end
chr1	123000000	124000000	chr19	18000000	19000000	one anchor end
chr1	123000000	124000000	chr19	20000000	21000000	one anchor end
chr1	123000000	124000000	chr19	21000000	22000000	one anchor end
chr1	123000000	124000000	chr19	22000000	23000000	one anchor end
chr1	123000000	124000000	chr19	29000000	30000000	one anchor end
chr1	123000000	124000000	chr19	3000000	4000000	one anchor end
chr1	123000000	124000000	chr19	30000000	31000000	one anchor end
chr1	123000000	124000000	chr19	31000000	32000000	one anchor end
chr1	123000000	124000000	chr19	32000000	33000000	one anchor end
chr1	123000000	124000000	chr19	33000000	34000000	one anchor end
chr1	123000000	124000000	chr19	34000000	35000000	one anchor end
chr1	123000000	124000000	chr19	35000000	36000000	one anchor end
chr1	123000000	124000000	chr19	36000000	37000000	one anchor end
chr1	123000000	124000000	chr19	38000000	39000000	one anchor end
chr1	123000000	124000000	chr19	39000000	40000000	one anchor end
chr1	123000000	124000000	chr19	4000000	5000000	one anchor end
chr1	123000000	124000000	chr19	40000000	41000000	one anchor end
chr1	123000000	124000000	chr19	41000000	42000000	one anchor end
chr1	123000000	124000000	chr19	42000000	43000000	one anchor end
chr1	123000000	124000000	chr19	43000000	44000000	one anchor end
chr1	123000000	124000000	chr19	44000000	45000000	one anchor end
chr1	123000000	124000000	chr19	45000000	46000000	one anchor end
chr1	123000000	124000000	chr19	46000000	47000000	one anchor end
chr1	123000000	124000000	chr19	47000000	48000000	one anchor end
chr1	123000000	124000000	chr19	48000000	49000000	one anchor end
chr1	123000000	124000000	chr19	49000000	50000000	one anchor end
chr1	123000000	124000000	chr19	5000000	6000000	one anchor end
chr1	123000000	124000000	chr19	50000000	51000000	one anchor end
chr1	123000000	124000000	chr19	51000000	52000000	one anchor end
chr1	123000000	124000000	chr19	52000000	53000000	one anchor end
chr1	123000000	124000000	chr19	53000000	54000000	one anchor end
chr1	123000000	124000000	chr19	54000000	55000000	one anchor end
chr1	123000000	124000000	chr19	55000000	56000000	one anchor end
chr1	123000000	124000000	chr19	56000000	57000000	one anchor end
chr1	123000000	124000000	chr19	6000000	7000000	one anchor end
chr1	123000000	124000000	chr19	7000000	8000000	one anchor end
chr1	123000000	124000000	chr19	8000000	9000000	one anchor end
chr1	123000000	124000000	chr19	9000000	10000000	one anchor end
chr1	123000000	124000000	chr20	10000000	11000000	one anchor end
chr1	123000000	124000000	chr20	11000000	12000000	one anchor end
chr1	123000000	124000000	chr20	22000000	23000000	one anchor end
chr1	123000000	124000000	chr20	23000000	24000000	one anchor end
chr1	123000000	124000000	chr20	24000000	25000000	one anchor end
chr1	123000000	124000000	chr20	55000000	56000000	one anchor end
chr1	123000000	124000000	chr21	14000000	15000000	one anchor end
chr1	123000000	124000000	chr21	15000000	16000000	one anchor end
chr1	123000000	124000000	chr21	16000000	17000000	one anchor end
chr1	123000000	124000000	chr21	17000000	18000000	one anchor end
chr1	123000000	124000000	chr21	18000000	19000000	one anchor end
chr1	123000000	124000000	chr21	19000000	20000000	one anchor end
chr1	123000000	124000000	chr21	24000000	25000000	one anchor end
chr1	123000000	124000000	chr21	26000000	27000000	one anchor end
chr1	123000000	124000000	chr21	27000000	28000000	one anchor end
chr1	123000000	124000000	chr21	28000000	29000000	one anchor end
chr1	123000000	124000000	chr21	39000000	40000000	one anchor end
chr1	123000000	124000000	chr21	40000000	41000000	one anchor end
chr1	123000000	124000000	chr21	8000000	9000000	one anchor end
chr1	123000000	124000000	chr21	9000000	10000000	one anchor end
chr1	123000000	124000000	chr22	11000000	12000000	one anchor end
chr1	123000000	124000000	chr2	90000000	91000000	one anchor end
chr1	123000000	124000000	chr5	179000000	180000000	one anchor end
chr1	123000000	124000000	chr5	77000000	78000000	one anchor end
chr1	123000000	124000000	chr5	78000000	79000000	one anchor end
chr1	123000000	124000000	chr9	41000000	42000000	one anchor end
chr1	123000000	124000000	chr9	63000000	64000000	one anchor end
chr1	123000000	124000000	chr9	64000000	65000000	one anchor end
chr1	123000000	124000000	chrX	0	1000000	one anchor end
chr1	124000000	125000000	chr10	42000000	43000000	one anchor end
chr1	124000000	125000000	chr14	26000000	27000000	one anchor end
chr1	124000000	125000000	chr14	27000000	28000000	one anchor end
chr1	124000000	125000000	chr15	22000000	23000000	one anchor end
chr1	124000000	125000000	chr15	23000000	24000000	one anchor end
chr1	124000000	125000000	chr15	24000000	25000000	one anchor end
chr1	124000000	125000000	chr15	25000000	26000000	one anchor end
chr1	124000000	125000000	chr15	26000000	27000000	one anchor end
chr1	124000000	125000000	chr16	32000000	33000000	one anchor end
chr1	124000000	125000000	chr16	33000000	34000000	one anchor end
chr1	124000000	125000000	chr16	34000000	35000000	one anchor end
chr1	124000000	125000000	chr16	6000000	7000000	one anchor end
chr1	124000000	125000000	chr16	7000000	8000000	one anchor end
chr1	124000000	125000000	chr17	11000000	12000000	one anchor end
chr1	124000000	125000000	chr17	12000000	13000000	one anchor end
chr1	124000000	125000000	chr17	13000000	14000000	one anchor end
chr1	124000000	125000000	chr17	14000000	15000000	one anchor end
chr1	124000000	125000000	chr17	52000000	53000000	one anchor end
chr1	124000000	125000000	chr17	53000000	54000000	one anchor end
chr1	124000000	125000000	chr18	14000000	15000000	one anchor end
chr1	124000000	125000000	chr18	6000000	7000000	one anchor end
chr1	124000000	125000000	chr19	11000000	12000000	one anchor end
chr1	124000000	125000000	chr19	18000000	19000000	one anchor end
chr1	124000000	125000000	chr19	20000000	21000000	one anchor end
chr1	124000000	125000000	chr19	21000000	22000000	one anchor end
chr1	124000000	125000000	chr19	22000000	23000000	one anchor end
chr1	124000000	125000000	chr19	29000000	30000000	one anchor end
chr1	124000000	125000000	chr19	30000000	31000000	one anchor end
chr1	124000000	125000000	chr19	31000000	32000000	one anchor end
chr1	124000000	125000000	chr19	33000000	34000000	one anchor end
chr1	124000000	125000000	chr19	35000000	36000000	one anchor end
chr1	124000000	125000000	chr19	36000000	37000000	one anchor end
chr1	124000000	125000000	chr19	43000000	44000000	one anchor end
chr1	124000000	125000000	chr19	50000000	51000000	one anchor end
chr1	124000000	125000000	chr19	51000000	52000000	one anchor end
chr1	124000000	125000000	chr19	52000000	53000000	one anchor end
chr1	124000000	125000000	chr19	53000000	54000000	one anchor end
chr1	124000000	125000000	chr19	54000000	55000000	one anchor end
chr1	124000000	125000000	chr19	55000000	56000000	one anchor end
chr1	124000000	125000000	chr19	56000000	57000000	one anchor end
chr1	124000000	125000000	chr19	7000000	8000000	one anchor end
chr1	124000000	125000000	chr19	8000000	9000000	one anchor end
chr1	124000000	125000000	chr20	11000000	12000000	one anchor end
chr1	124000000	125000000	chr20	21000000	22000000	one anchor end
chr1	124000000	125000000	chr20	24000000	25000000	one anchor end
chr1	124000000	125000000	chr20	55000000	56000000	one anchor end
chr1	124000000	125000000	chr20	60000000	61000000	one anchor end
chr1	124000000	125000000	chr21	16000000	17000000	one anchor end
chr1	124000000	125000000	chr21	17000000	18000000	one anchor end
chr1	124000000	125000000	chr21	18000000	19000000	one anchor end
chr1	124000000	125000000	chr21	19000000	20000000	one anchor end
chr1	124000000	125000000	chr21	25000000	26000000	one anchor end
chr1	124000000	125000000	chr21	29000000	30000000	one anchor end
chr1	124000000	125000000	chr21	39000000	40000000	one anchor end
chr1	124000000	125000000	chr21	8000000	9000000	one anchor end
chr1	124000000	125000000	chr21	9000000	10000000	one anchor end
chr1	124000000	125000000	chr22	11000000	12000000	one anchor end
chr1	124000000	125000000	chr2	90000000	91000000	one anchor end
chr1	124000000	125000000	chr9	41000000	42000000	one anchor end
chr1	124000000	125000000	chr9	64000000	65000000	one anchor end
chr1	124000000	125000000	chrX	0	1000000	one anchor end
chr1	144000000	145000000	chr17	27000000	28000000	one anchor end
chr1	144000000	145000000	chr22	16000000	17000000	one anchor end
chr1	144000000	145000000	chr22	17000000	18000000	one anchor end
chr20	0	1000000	chr22	16000000	17000000	one anchor end
chr20	0	1000000	chr22	17000000	18000000	one anchor end
chr20	1000000	2000000	chr22	17000000	18000000	one anchor end
chr20	10000000	11000000	chr22	17000000	18000000	one anchor end
chr20	13000000	14000000	chr22	16000000	17000000	one anchor end
chr20	13000000	14000000	chr22	17000000	18000000	one anchor end
chr20	14000000	15000000	chr22	17000000	18000000	one anchor end
chr20	16000000	17000000	chr22	17000000	18000000	one anchor end
chr20	17000000	18000000	chr22	17000000	18000000	one anchor end
chr20	18000000	19000000	chr22	17000000	18000000	one anchor end
chr20	19000000	20000000	chr22	17000000	18000000	one anchor end
chr20	20000000	21000000	chr22	17000000	18000000	one anchor end
chr20	22000000	23000000	chr22	17000000	18000000	one anchor end
chr20	23000000	24000000	chr22	16000000	17000000	one anchor end
chr20	23000000	24000000	chr22	17000000	18000000	one anchor end
chr20	24000000	25000000	chr22	17000000	18000000	one anchor end
chr20	25000000	26000000	chr21	15000000	16000000	one anchor end
chr20	25000000	26000000	chr21	16000000	17000000	one anchor end
chr20	25000000	26000000	chr21	26000000	27000000	one anchor end
chr20	25000000	26000000	chr21	38000000	39000000	one anchor end
chr20	25000000	26000000	chr21	39000000	40000000	one anchor end
chr20	25000000	26000000	chr21	6000000	7000000	one anchor end
chr20	25000000	26000000	chr21	7000000	8000000	one anchor end
chr20	25000000	26000000	chr21	8000000	9000000	one anchor end
chr20	25000000	26000000	chr21	9000000	10000000	one anchor end
chr20	25000000	26000000	chr9	41000000	42000000	one anchor end
chr20	25000000	26000000	chr9	64000000	65000000	one anchor end
chr20	28000000	29000000	chr21	14000000	15000000	one anchor end
chr20	28000000	29000000	chr21	8000000	9000000	one anchor end
chr20	28000000	29000000	chr21	9000000	10000000	one anchor end
chr20	28000000	29000000	chr22	11000000	12000000	one anchor end
chr20	28000000	29000000	chr9	64000000	65000000	one anchor end
chr20	29000000	30000000	chr21	14000000	15000000	one anchor end
chr20	29000000	30000000	chr21	15000000	16000000	one anchor end
chr20	29000000	30000000	chr21	16000000	17000000	one anchor end
chr20	29000000	30000000	chr21	17000000	18000000	one anchor end
chr20	29000000	30000000	chr21	18000000	19000000	one anchor end
chr20	29000000	30000000	chr21	19000000	20000000	one anchor end
chr20	29000000	30000000	chr21	24000000	25000000	one anchor end
chr20	29000000	30000000	chr21	26000000	27000000	one anchor end
chr20	29000000	30000000	chr21	27000000	28000000	one anchor end
chr20	29000000	30000000	chr21	28000000	29000000	one anchor end
chr20	29000000	30000000	chr21	29000000	30000000	one anchor end
chr20	29000000	30000000	chr21	30000000	31000000	one anchor end
chr20	29000000	30000000	chr21	38000000	39000000	one anchor end
chr20	29000000	30000000	chr21	39000000	40000000	one anchor end
chr20	29000000	30000000	chr21	40000000	41000000	one anchor end
chr20	29000000	30000000	chr21	6000000	7000000	one anchor end
chr20	29000000	30000000	chr21	7000000	8000000	one anchor end
chr20	29000000	30000000	chr21	8000000	9000000	one anchor end
chr20	29000000	30000000	chr21	9000000	10000000	one anchor end
chr20	29000000	30000000	chr22	11000000	12000000	one anchor end
chr20	29000000	30000000	chr22	33000000	34000000	one anchor end
chr20	29000000	30000000	chr22	48000000	49000000	one anchor end
chr20	29000000	30000000	chr9	41000000	42000000	one anchor end
chr20	29000000	30000000	chr9	63000000	64000000	one anchor end
chr20	29000000	30000000	chr9	64000000	65000000	one anchor end
chr20	30000000	31000000	chr21	14000000	15000000	one anchor end
chr20	30000000	31000000	chr21	15000000	16000000	one anchor end
chr20	30000000	31000000	chr21	16000000	17000000	one anchor end
chr20	30000000	31000000	chr21	17000000	18000000	one anchor end
chr20	30000000	31000000	chr21	19000000	20000000	one anchor end
chr20	30000000	31000000	chr21	24000000	25000000	one anchor end
chr20	30000000	31000000	chr21	25000000	26000000	one anchor end
chr20	30000000	31000000	chr21	26000000	27000000	one anchor end
chr20	30000000	31000000	chr21	27000000	28000000	one anchor end
chr20	30000000	31000000	chr21	28000000	29000000	one anchor end
chr20	30000000	31000000	chr21	29000000	30000000	one anchor end
chr20	30000000	31000000	chr21	30000000	31000000	one anchor end
chr20	30000000	31000000	chr21	31000000	32000000	one anchor end
chr20	30000000	31000000	chr21	35000000	36000000	one anchor end
chr20	30000000	31000000	chr21	38000000	39000000	one anchor end
chr20	30000000	31000000	chr21	39000000	40000000	one anchor end
chr20	30000000	31000000	chr21	40000000	41000000	one anchor end
chr20	30000000	31000000	chr21	41000000	42000000	one anchor end
chr20	30000000	31000000	chr21	6000000	7000000	one anchor end
chr20	30000000	31000000	chr21	7000000	8000000	one anchor end
chr20	30000000	31000000	chr21	8000000	9000000	one anchor end
chr20	30000000	31000000	chr21	9000000	10000000	one anchor end
chr20	30000000	31000000	chr22	11000000	12000000	one anchor end
chr20	30000000	31000000	chr22	18000000	19000000	one anchor end
chr20	30000000	31000000	chr22	25000000	26000000	one anchor end
chr20	30000000	31000000	chr22	26000000	27000000	one anchor end
chr20	30000000	31000000	chr22	27000000	28000000	one anchor end
chr20	30000000	31000000	chr22	28000000	29000000	one anchor end
chr20	30000000	31000000	chr22	33000000	34000000	one anchor end
chr20	30000000	31000000	chr22	48000000	49000000	one anchor end
chr20	30000000	31000000	chr9	41000000	42000000	one anchor end
chr20	30000000	31000000	chr9	63000000	64000000	one anchor end
chr20	30000000	31000000	chr9	64000000	65000000	one anchor end
chr20	30000000	31000000	chrX	0	1000000	one anchor end
chr20	31000000	32000000	chr22	16000000	17000000	one anchor end
chr20	31000000	32000000	chr22	17000000	18000000	one anchor end
chr20	32000000	33000000	chr22	17000000	18000000	one anchor end
chr20	40000000	41000000	chr22	17000000	18000000	one anchor end
chr20	41000000	42000000	chr22	17000000	18000000	one anchor end
chr20	42000000	43000000	chr22	17000000	18000000	one anchor end
chr20	43000000	44000000	chr22	16000000	17000000	one anchor end
chr20	43000000	44000000	chr22	17000000	18000000	one anchor end
chr20	44000000	45000000	chr22	17000000	18000000	one anchor end
chr20	53000000	54000000	chr22	17000000	18000000	one anchor end
chr20	54000000	55000000	chr22	17000000	18000000	one anchor end
chr20	56000000	57000000	chr22	16000000	17000000	one anchor end
chr20	56000000	57000000	chr22	17000000	18000000	one anchor end
chr20	57000000	58000000	chr22	17000000	18000000	one anchor end
chr20	59000000	60000000	chr22	17000000	18000000	one anchor end
chr20	60000000	61000000	chr22	17000000	18000000	one anchor end
chr20	61000000	62000000	chr22	16000000	17000000	one anchor end
chr20	61000000	62000000	chr22	17000000	18000000	one anchor end
chr20	62000000	63000000	chr22	17000000	18000000	one anchor end
chr20	7000000	8000000	chr22	17000000	18000000	one anchor end
chr21	14000000	15000000	chr22	16000000	17000000	one anchor end
chr21	14000000	15000000	chr22	17000000	18000000	one anchor end
chr21	15000000	16000000	chr22	16000000	17000000	one anchor end
chr21	15000000	16000000	chr22	17000000	18000000	one anchor end
chr21	16000000	17000000	chr22	17000000	18000000	one anchor end
chr21	17000000	18000000	chr22	17000000	18000000	one anchor end
chr21	24000000	25000000	chr22	17000000	18000000	one anchor end
chr21	25000000	26000000	chr22	17000000	18000000	one anchor end
chr21	26000000	27000000	chr22	17000000	18000000	one anchor end
chr21	27000000	28000000	chr22	16000000	17000000	one anchor end
chr21	28000000	29000000	chr22	16000000	17000000	one anchor end
chr21	28000000	29000000	chr22	17000000	18000000	one anchor end
chr21	29000000	30000000	chr22	16000000	17000000	one anchor end
chr21	29000000	30000000	chr22	17000000	18000000	one anchor end
chr21	30000000	31000000	chr22	17000000	18000000	one anchor end
chr21	31000000	32000000	chr22	16000000	17000000	one anchor end
chr21	31000000	32000000	chr22	17000000	18000000	one anchor end
chr21	32000000	33000000	chr22	17000000	18000000	one anchor end
chr21	33000000	34000000	chr22	17000000	18000000	one anchor end
chr21	34000000	35000000	chr22	17000000	18000000	one anchor end
chr21	35000000	36000000	chr22	17000000	18000000	one anchor end
chr21	36000000	37000000	chr22	17000000	18000000	one anchor end
chr21	37000000	38000000	chr22	17000000	18000000	one anchor end
chr21	38000000	39000000	chr22	17000000	18000000	one anchor end
chr21	39000000	40000000	chr22	16000000	17000000	one anchor end
chr21	39000000	40000000	chr22	17000000	18000000	one anchor end
chr21	40000000	41000000	chr22	16000000	17000000	one anchor end
chr21	40000000	41000000	chr22	17000000	18000000	one anchor end
chr21	41000000	42000000	chr22	16000000	17000000	one anchor end
chr21	41000000	42000000	chr22	17000000	18000000	one anchor end
chr21	42000000	43000000	chr22	17000000	18000000	one anchor end
chr21	6000000	7000000	chr22	16000000	17000000	one anchor end
chr21	6000000	7000000	chr22	17000000	18000000	one anchor end
chr21	7000000	8000000	chr22	16000000	17000000	one anchor end
chr21	7000000	8000000	chr22	17000000	18000000	one anchor end
chr21	7000000	8000000	chr9	42000000	43000000	one anchor end
chr21	8000000	9000000	chr22	16000000	17000000	one anchor end
chr21	8000000	9000000	chr22	17000000	18000000	one anchor end
chr21	8000000	9000000	chr9	42000000	43000000	one anchor end
chr21	9000000	10000000	chr22	16000000	17000000	one anchor end
chr21	9000000	10000000	chr22	17000000	18000000	one anchor end
chr21	9000000	10000000	chr9	42000000	43000000	one anchor end
chr22	11000000	12000000	chr9	42000000	43000000	one anchor end
chr22	16000000	17000000	chr4	0	1000000	one anchor end
chr22	16000000	17000000	chr9	41000000	42000000	one anchor end
chr22	16000000	17000000	chr9	63000000	64000000	one anchor end
chr22	16000000	17000000	chr9	64000000	65000000	one anchor end
chr22	17000000	18000000	chr4	0	1000000	one anchor end
chr22	17000000	18000000	chr4	1000000	2000000	one anchor end
chr22	17000000	18000000	chr4	5000000	6000000	one anchor end
chr22	17000000	18000000	chr4	6000000	7000000	one anchor end
chr22	17000000	18000000	chr9	0	1000000	one anchor end
chr22	17000000	18000000	chr9	41000000	42000000	one anchor end
chr22	17000000	18000000	chr9	63000000	64000000	one anchor end
chr22	17000000	18000000	chr9	64000000	65000000	one anchor end
chr22	17000000	18000000	chrX	0	1000000	one anchor end
chr2	90000000	91000000	chr20	28000000	29000000	one anchor end
chr2	90000000	91000000	chr20	29000000	30000000	one anchor end
chr2	90000000	91000000	chr20	30000000	31000000	one anchor end
chr2	90000000	91000000	chr22	16000000	17000000	one anchor end
