# Supplementary material for: High-throughput Pore-C reveals the single-allele topology and cell type-specificity of 3D genome folding
Source: Nat Commun. 2023 Mar 6;14:1250. doi: 10.1038/s41467-023-36899-x (PMC9988853; doi:10.1038/s41467-023-36899-x)
Supplement: Supplementary file 8 — Supplementary Data 5 [file 41467_2023_36899_MOESM8_ESM.xlsx]

## Sheet: Sheet1
Supplementary Data 5. Multiway interaction frequency of gene promoters and enhancers in cell line GM12878. (related to Supplementary Fig. 8)
GeneIDs	GeneNames	readcount	BP	SG	MG	NE	SE	ME
ENSG00000181751.9	C5orf30	309	0.822006	0.113269	0.0647249	0.867314	0.116505	0.0161812
ENSG00000257446.3,ENSG00000257355.1,ENSG00000257446.3,ENSG00000257355.1	ZNF878, AC008770.1, ZNF878, AC008770.1	318	0.610063	0.072327	0.31761	0.883648	0.110063	0.00628931
ENSG00000197647.11	ZNF433	335	0.602985	0.0835821	0.313433	0.886567	0.0955224	0.0179104
ENSG00000164241.13	C5orf63	326	0.766871	0.159509	0.0736196	0.831288	0.150307	0.0184049
ENSG00000220008.3	LINGO3	291	0.532646	0.230241	0.237113	0.701031	0.254296	0.0446735
ENSG00000005206.16,ENSG00000130332.14	SPPL2B, LSM7	315	0.495238	0.253968	0.250794	0.669841	0.263492	0.0666667
ENSG00000272097.1,ENSG00000137210.13,ENSG00000272162.1	AL024498.1, TMEM14B, AL024498.2	320	0.78125	0.084375	0.134375	0.903125	0.08125	0.015625
ENSG00000111843.13	TMEM14C	348	0.75	0.109195	0.140805	0.873563	0.114943	0.0114943
ENSG00000106780.8,ENSG00000106780.8	MEGF9, MEGF9	372	0.798387	0.153226	0.0483871	0.836022	0.126344	0.0376344
ENSG00000147274.14	RBMX	189	0.761905	0.111111	0.126984	0.867725	0.116402	0.015873
ENSG00000113555.5	PCDH12	261	0.773946	0.111111	0.114943	0.8659	0.118774	0.0153257
ENSG00000147316.12,ENSG00000246089.3	MCPH1, AC016065.1	401	0.86783	0.0673317	0.0648379	0.925187	0.0623441	0.0124688
ENSG00000197969.12,ENSG00000232998.2	VPS13A, VPS13A-AS1	263	0.86692	0.0912548	0.0418251	0.904943	0.0722433	0.0228137
ENSG00000196981.3,ENSG00000272758.5,ENSG00000242531.1	WDR5B, AC083798.2, AC083798.1	352	0.630682	0.210227	0.159091	0.721591	0.213068	0.0653409
ENSG00000106683.14	LIMK1	346	0.635838	0.210983	0.153179	0.754335	0.222543	0.0231214
ENSG00000105393.15,ENSG00000269307.1	BABAM1, AC010463.1	355	0.535211	0.11831	0.346479	0.816901	0.146479	0.0366197
ENSG00000105643.9	ARRDC2	378	0.531746	0.206349	0.261905	0.708995	0.230159	0.0608466
ENSG00000182473.21	EXOC7	274	0.569343	0.240876	0.189781	0.715328	0.222628	0.0620438
ENSG00000267298.1,ENSG00000267549.5	AC006116.5, AC006116.8	345	0.765217	0.0753623	0.15942	0.913043	0.0869565	0
ENSG00000118412.12	CASP8AP2	365	0.745205	0.0767123	0.178082	0.90137	0.0931507	0.00547945
ENSG00000179833.4	SERTAD2	458	0.59607	0.255459	0.148472	0.687773	0.262009	0.0502183
ENSG00000255301.1	AP002893.1	334	0.631737	0.176647	0.191617	0.790419	0.185629	0.0239521
ENSG00000196387.9	ZNF140	288	0.673611	0.0902778	0.236111	0.875	0.114583	0.0104167
ENSG00000163933.9	RFT1	388	0.600515	0.270619	0.128866	0.680412	0.260309	0.0592784
ENSG00000147010.17	SH3KBP1	250	0.572	0.356	0.072	0.616	0.236	0.148
ENSG00000235092.5	ID2-AS1	374	0.612299	0.296791	0.0909091	0.681818	0.243316	0.0748663
ENSG00000176472.10,ENSG00000105755.7	ZNF575, ETHE1	386	0.642487	0.124352	0.233161	0.826425	0.145078	0.0284974
ENSG00000117133.10	RPF1	329	0.753799	0.158055	0.0881459	0.832827	0.158055	0.00911854
ENSG00000154370.15,ENSG00000231563.1,ENSG00000154370.15,ENSG00000231563.1	TRIM11, AL670729.1, TRIM11, AL670729.1	207	0.628019	0.202899	0.169082	0.763285	0.217391	0.0193237
ENSG00000121749.15	TBC1D15	293	0.853242	0.0853242	0.0614334	0.911263	0.0819113	0.00682594
ENSG00000232828.1	AC231533.1	276	0.800725	0.0471014	0.152174	0.945652	0.0543478	0
ENSG00000166133.17	RPUSD2	358	0.52514	0.189944	0.284916	0.723464	0.212291	0.0642458
ENSG00000090863.11	GLG1	320	0.775	0.14375	0.08125	0.85	0.128125	0.021875
ENSG00000135148.11	TRAFD1	367	0.517711	0.313351	0.168937	0.610354	0.280654	0.108992
ENSG00000120137.6	PANK3	304	0.713816	0.125	0.161184	0.838816	0.131579	0.0296053
ENSG00000006607.13	FARP2	312	0.464744	0.355769	0.179487	0.570513	0.288462	0.141026
ENSG00000255234.5,ENSG00000137500.9	AP000446.1, CCDC90B	372	0.760753	0.153226	0.0860215	0.825269	0.139785	0.0349462
ENSG00000204681.10	GABBR1	287	0.780488	0.0905923	0.12892	0.878049	0.114983	0.00696864
ENSG00000164609.9,ENSG00000164611.12	SLU7, PTTG1	275	0.56	0.323636	0.116364	0.618182	0.316364	0.0654545
ENSG00000274670.1,ENSG00000185684.14	AC137590.2, EP400P1	285	0.649123	0.235088	0.115789	0.736842	0.214035	0.0491228
ENSG00000176407.17	KCMF1	244	0.635246	0.25	0.114754	0.721311	0.192623	0.0860656
ENSG00000149541.9	B3GAT3	398	0.467337	0.130653	0.40201	0.78392	0.188442	0.0276382
ENSG00000227543.4,ENSG00000076382.16	SPAG5-AS1, SPAG5	318	0.550314	0.144654	0.305031	0.789308	0.191824	0.0188679
ENSG00000144061.12	NPHP1	253	0.826087	0.126482	0.0474308	0.869565	0.110672	0.0197628
ENSG00000276851.1,ENSG00000005882.11	AC002401.4, PDK2	398	0.645729	0.155779	0.198492	0.81407	0.168342	0.0175879
ENSG00000260260.1,ENSG00000131653.12	SNHG19, TRAF7	291	0.412371	0.195876	0.391753	0.701031	0.247423	0.0515464
ENSG00000176396.10	EID2	327	0.544343	0.12844	0.327217	0.801223	0.174312	0.0244648
ENSG00000105202.8	FBL	323	0.668731	0.142415	0.188854	0.817337	0.167183	0.0154799
ENSG00000253210.1	AC040970.1	319	0.54232	0.316614	0.141066	0.626959	0.288401	0.0846395
ENSG00000168137.15,ENSG00000206573.8,ENSG00000168137.15,ENSG00000206573.8	SETD5, THUMPD3-AS1, SETD5, THUMPD3-AS1	347	0.778098	0.092219	0.129683	0.884726	0.106628	0.00864553
ENSG00000197746.13	PSAP	342	0.406433	0.523392	0.0701754	0.429825	0.394737	0.175439
ENSG00000119431.9	HDHD3	379	0.519789	0.311346	0.168865	0.635884	0.308707	0.055409
ENSG00000065518.7,ENSG00000065518.7	NDUFB4, NDUFB4	375	0.826667	0.128	0.0453333	0.866667	0.12	0.0133333
ENSG00000261079.1,ENSG00000214331.8,ENSG00000261079.1,ENSG00000214331.8	AC009053.2, AC009053.1, AC009053.2, AC009053.1	410	0.729268	0.119512	0.15122	0.858537	0.119512	0.0219512
ENSG00000105639.18	JAK3	372	0.567204	0.25	0.182796	0.685484	0.27957	0.0349462
ENSG00000154122.13,ENSG00000272057.1	ANKH, AC016575.1	268	0.843284	0.0932836	0.0634328	0.895522	0.0970149	0.00746269
ENSG00000147649.9	MTDH	352	0.542614	0.309659	0.147727	0.642045	0.286932	0.0710227
ENSG00000174738.12,ENSG00000197885.10,ENSG00000174738.12,ENSG00000197885.10	NR1D2, NKIRAS1, NR1D2, NKIRAS1	386	0.80829	0.101036	0.0906736	0.88342	0.111399	0.00518135
ENSG00000231312.6,ENSG00000011566.14	AC007388.1, MAP4K3	326	0.852761	0.0981595	0.0490798	0.886503	0.101227	0.0122699
ENSG00000166548.15,ENSG00000217555.12,ENSG00000254788.7	TK2, CKLF, CKLF-CMTM1	444	0.664414	0.164414	0.171171	0.790541	0.173423	0.036036
ENSG00000105649.9,ENSG00000268650.3	RAB3A, AC005759.1	347	0.495677	0.193084	0.311239	0.723343	0.233429	0.0432277
ENSG00000106701.11	FSD1L	328	0.75	0.158537	0.0914634	0.820122	0.158537	0.0213415
ENSG00000160767.20	FAM189B	376	0.465426	0.183511	0.351064	0.712766	0.239362	0.0478723
ENSG00000162739.13	SLAMF6	311	0.405145	0.453376	0.141479	0.491961	0.292605	0.215434
ENSG00000153044.9	CENPH	348	0.712644	0.106322	0.181034	0.859195	0.140805	0
ENSG00000140153.17,ENSG00000080824.18	WDR20, HSP90AA1	398	0.698492	0.143216	0.158291	0.824121	0.150754	0.0251256
ENSG00000196968.10	FUT11	253	0.478261	0.27668	0.245059	0.624506	0.284585	0.0909091
ENSG00000172586.7	CHCHD1	350	0.434286	0.265714	0.3	0.605714	0.3	0.0942857
ENSG00000176986.15	SEC24C	337	0.445104	0.335312	0.219585	0.578635	0.302671	0.118694
ENSG00000224897.6,ENSG00000128513.14	POT1-AS1, POT1	358	0.910615	0.0418994	0.047486	0.949721	0.0418994	0.00837989
ENSG00000138767.13	CNOT6L	203	0.802956	0.137931	0.0591133	0.852217	0.128079	0.0197044
ENSG00000148719.14	DNAJB12	315	0.485714	0.409524	0.104762	0.526984	0.32381	0.149206
ENSG00000124356.15	STAMBP	384	0.526042	0.260417	0.213542	0.682292	0.239583	0.078125
ENSG00000226457.1	RPL22P3	320	0.55	0.265625	0.184375	0.65625	0.2625	0.08125
ENSG00000066855.15	MTFR1	426	0.798122	0.100939	0.100939	0.894366	0.0985915	0.00704225
ENSG00000133313.14	CNDP2	373	0.737265	0.176944	0.0857909	0.798928	0.187668	0.0134048
ENSG00000122188.12	LAX1	346	0.618497	0.268786	0.112717	0.708092	0.248555	0.0433526
ENSG00000125835.18	SNRPB	293	0.696246	0.156997	0.146758	0.822526	0.153584	0.0238908
ENSG00000130775.15	THEMIS2	358	0.357542	0.441341	0.201117	0.455307	0.340782	0.203911
ENSG00000149636.15	DSN1	330	0.642424	0.269697	0.0878788	0.706061	0.221212	0.0727273
ENSG00000274937.1	AC090826.2	244	0.47541	0.336066	0.188525	0.586066	0.327869	0.0860656
ENSG00000265491.4,ENSG00000186141.8	RNF115, POLR3C	396	0.542929	0.285354	0.171717	0.689394	0.239899	0.0707071
ENSG00000172500.12,ENSG00000175602.3	FIBP, CCDC85B	258	0.344961	0.193798	0.46124	0.604651	0.302326	0.0930233
ENSG00000168813.16	ZNF507	316	0.781646	0.085443	0.132911	0.89557	0.0917722	0.0126582
ENSG00000112799.8	LY86	355	0.707042	0.230986	0.0619718	0.757746	0.205634	0.0366197
ENSG00000165209.18,ENSG00000165209.18	STRBP, STRBP	260	0.723077	0.203846	0.0730769	0.780769	0.176923	0.0423077
ENSG00000280789.1,ENSG00000281348.1	PAGR1, AC120114.4	326	0.374233	0.266871	0.358896	0.567485	0.328221	0.104294
ENSG00000013364.18,ENSG00000238045.9,ENSG00000238045.9	MVP, AC009133.1, AC009133.1	350	0.42	0.262857	0.317143	0.6	0.32	0.08
ENSG00000143569.18,ENSG00000143612.20	UBAP2L, C1orf43	342	0.570175	0.190058	0.239766	0.72807	0.225146	0.0467836
ENSG00000187624.8	C17orf97	394	0.733503	0.162437	0.104061	0.814721	0.167513	0.0177665
ENSG00000089685.14	BIRC5	277	0.530686	0.310469	0.158845	0.617329	0.310469	0.0722022
ENSG00000267390.1,ENSG00000119537.17	AC036176.1, KDSR	295	0.711864	0.216949	0.0711864	0.762712	0.19322	0.0440678
ENSG00000163704.11	PRRT3	346	0.676301	0.124277	0.199422	0.849711	0.135838	0.0144509
ENSG00000169914.5	OTUD3	293	0.74744	0.163823	0.0887372	0.8157	0.170648	0.0136519
ENSG00000247828.7,ENSG00000164180.13	TMEM161B-AS1, TMEM161B	329	0.808511	0.130699	0.0607903	0.860182	0.118541	0.0212766
ENSG00000276744.1,ENSG00000169375.15	AC105137.2, SIN3A	306	0.611111	0.166667	0.222222	0.784314	0.186275	0.0294118
ENSG00000085760.14	MTIF2	397	0.68262	0.141058	0.176322	0.826196	0.153652	0.0201511
ENSG00000186104.10	CYP2R1	319	0.827586	0.0909091	0.0815047	0.890282	0.0971787	0.0125392
ENSG00000278619.4	MRM1	320	0.703125	0.1	0.196875	0.88125	0.103125	0.015625
ENSG00000074201.8	CLNS1A	365	0.660274	0.235616	0.10411	0.736986	0.216438	0.0465753
ENSG00000094804.10	CDC6	380	0.589474	0.268421	0.142105	0.684211	0.260526	0.0552632
ENSG00000049769.12	PPP1R3F	209	0.727273	0.0526316	0.220096	0.923445	0.0717703	0.00478469
ENSG00000157557.11	ETS2	369	0.840108	0.111111	0.0487805	0.883469	0.105691	0.0108401
ENSG00000272822.1,ENSG00000134287.9	AC073610.3, ARF3	345	0.571014	0.171014	0.257971	0.771014	0.194203	0.0347826
ENSG00000006625.17	GGCT	367	0.686649	0.122616	0.190736	0.844687	0.141689	0.013624
ENSG00000141858.11	SAMD1	282	0.514184	0.223404	0.262411	0.691489	0.262411	0.0460993
ENSG00000173588.14,ENSG00000278916.1	CEP83, CEP83-DT	354	0.567797	0.322034	0.110169	0.646893	0.265537	0.0875706
ENSG00000176381.5	PRR18	205	0.663415	0.243902	0.0926829	0.707317	0.258537	0.0341463
ENSG00000138587.5	MNS1	264	0.80303	0.136364	0.0606061	0.856061	0.136364	0.00757576
ENSG00000053254.15	FOXN3	320	0.6	0.340625	0.059375	0.6375	0.290625	0.071875
ENSG00000127989.13	MTERF1	228	0.815789	0.118421	0.0657895	0.872807	0.118421	0.00877193
ENSG00000072121.15	ZFYVE26	330	0.615152	0.193939	0.190909	0.760606	0.2	0.0393939
ENSG00000130812.10	ANGPTL6	327	0.391437	0.269113	0.33945	0.614679	0.284404	0.100917
ENSG00000225411.3	CR786580.1	658	0.835866	0.0395137	0.12462	0.952888	0.0455927	0.00151976
ENSG00000235636.1	NUS1P1	201	0.711443	0.0945274	0.19403	0.870647	0.129353	0
ENSG00000128272.14	ATF4	335	0.549254	0.197015	0.253731	0.746269	0.21194	0.041791
ENSG00000273432.1,ENSG00000272655.2,ENSG00000214783.9	AC004951.4, POLR2J4, POLR2J4	626	0.567093	0.169329	0.263578	0.769968	0.194888	0.0351438
ENSG00000277368.1,ENSG00000127870.16	AL138966.2, RNF6	316	0.775316	0.0949367	0.129747	0.882911	0.101266	0.0158228
ENSG00000187987.9	ZSCAN23	269	0.765799	0.0855019	0.148699	0.910781	0.0817844	0.00743494
ENSG00000102158.19	MAGT1	264	0.780303	0.0530303	0.166667	0.92803	0.0719697	0
ENSG00000186523.14,ENSG00000255495.1,ENSG00000186523.14,ENSG00000255495.1	FAM86B1, AC145124.1, FAM86B1, AC145124.1	323	0.814241	0.0619195	0.123839	0.925697	0.0712074	0.00309598
ENSG00000009335.17,ENSG00000009335.17	UBE3C, UBE3C	318	0.808176	0.113208	0.0786164	0.883648	0.100629	0.0157233
ENSG00000080546.13,ENSG00000183137.14	SESN1, CEP57L1	379	0.773087	0.129288	0.0976253	0.854881	0.129288	0.0158311
ENSG00000271869.1,ENSG00000104671.7	AC026979.2, DCTN6	390	0.820513	0.0846154	0.0948718	0.9	0.0871795	0.0128205
ENSG00000081154.11	PCNP	320	0.725	0.096875	0.178125	0.875	0.1	0.025
ENSG00000160404.17	TOR2A	234	0.649573	0.132479	0.217949	0.837607	0.153846	0.00854701
ENSG00000095370.19	SH2D3C	321	0.623053	0.130841	0.246106	0.831776	0.158879	0.00934579
ENSG00000103994.17,ENSG00000092531.9	ZNF106, SNAP23	305	0.619672	0.232787	0.147541	0.731148	0.222951	0.0459016
ENSG00000273063.1,ENSG00000115392.11	AC007250.1, FANCL	392	0.734694	0.15051	0.114796	0.834184	0.142857	0.0229592
ENSG00000156136.9	DCK	278	0.694245	0.197842	0.107914	0.784173	0.176259	0.0395683
ENSG00000147439.12	BIN3	262	0.744275	0.118321	0.137405	0.854962	0.133588	0.0114504
ENSG00000172115.8	CYCS	337	0.688427	0.198813	0.11276	0.783383	0.186944	0.0296736
ENSG00000215154.6	AC141586.1	242	0.483471	0.14876	0.367769	0.731405	0.22314	0.0454545
ENSG00000103047.7	TANGO6	377	0.748011	0.143236	0.108753	0.838196	0.145889	0.0159151
ENSG00000114867.20	EIF4G1	418	0.57177	0.105263	0.322967	0.84689	0.141148	0.0119617
ENSG00000110435.11,ENSG00000149089.12	PDHX, APIP	336	0.657738	0.279762	0.0625	0.702381	0.244048	0.0535714
ENSG00000167978.16,ENSG00000205913.6	SRRM2, SRRM2-AS1	315	0.536508	0.136508	0.326984	0.8	0.187302	0.0126984
ENSG00000162076.12	FLYWCH2	333	0.570571	0.0930931	0.336336	0.858859	0.123123	0.018018
ENSG00000184432.9,ENSG00000248932.5	COPB2, AC097103.2	356	0.851124	0.0898876	0.0589888	0.896067	0.0955056	0.00842697
ENSG00000239213.5,ENSG00000158092.6	NCK1-DT, NCK1	353	0.651558	0.300283	0.0481586	0.685552	0.252125	0.0623229
ENSG00000180353.10	HCLS1	259	0.671815	0.239382	0.0888031	0.745174	0.19305	0.0617761
ENSG00000117528.12	ABCD3	354	0.799435	0.124294	0.0762712	0.861582	0.127119	0.0112994
ENSG00000130177.15	CDC16	318	0.578616	0.279874	0.141509	0.666667	0.295597	0.0377358
ENSG00000177409.11	SAMD9L	296	0.807432	0.097973	0.0945946	0.885135	0.101351	0.0135135
ENSG00000198055.10	GRK6	305	0.465574	0.268852	0.265574	0.64918	0.278689	0.0721311
ENSG00000140931.19	CMTM3	327	0.706422	0.119266	0.174312	0.844037	0.143731	0.0122324
ENSG00000117597.17	UTP25	382	0.748691	0.164921	0.0863874	0.816754	0.157068	0.026178
ENSG00000162757.4	C1orf74	277	0.602888	0.281588	0.115523	0.67509	0.245487	0.0794224
ENSG00000169919.16	GUSB	360	0.766667	0.111111	0.122222	0.875	0.111111	0.0138889
ENSG00000179406.7,ENSG00000237310.1	LINC00174, GS1-124K5.4	413	0.765133	0.108959	0.125908	0.861985	0.125908	0.0121065
ENSG00000156170.12,ENSG00000175305.17	NDUFAF6, CCNE2	339	0.696165	0.179941	0.123894	0.79351	0.188791	0.0176991
ENSG00000233184.6,ENSG00000117543.20	AC093157.1, DPH5	309	0.585761	0.317152	0.0970874	0.647249	0.271845	0.0809061
ENSG00000162241.12	SLC25A45	376	0.255319	0.337766	0.406915	0.444149	0.356383	0.199468
ENSG00000215183.4,ENSG00000228843.2	MSMP, AL133410.2	382	0.520942	0.175393	0.303665	0.746073	0.232984	0.0209424
ENSG00000087152.15	ATXN7L3	265	0.430189	0.218868	0.350943	0.698113	0.25283	0.0490566
ENSG00000132825.6	PPP1R3D	220	0.740909	0.159091	0.1	0.827273	0.163636	0.00909091
ENSG00000090263.15	MRPS33	357	0.756303	0.114846	0.128852	0.865546	0.12605	0.00840336
ENSG00000064886.13	CHI3L2	266	0.43609	0.345865	0.218045	0.571429	0.300752	0.12782
ENSG00000246130.1,ENSG00000120889.12	AC107959.2, TNFRSF10B	347	0.775216	0.121037	0.103746	0.867435	0.121037	0.0115274
ENSG00000074657.13	ZNF532	201	0.830846	0.139303	0.0298507	0.860697	0.124378	0.0149254
ENSG00000009307.15	CSDE1	261	0.731801	0.16092	0.10728	0.823755	0.145594	0.0306513
ENSG00000179935.9,ENSG00000273148.1	LINC00652, AL035563.1	329	0.841945	0.106383	0.0516717	0.881459	0.106383	0.0121581
ENSG00000125247.15	TMTC4	315	0.793651	0.0888889	0.11746	0.892063	0.101587	0.00634921
ENSG00000112365.4	ZBTB24	393	0.687023	0.19084	0.122137	0.763359	0.216285	0.0203562
ENSG00000197054.11	ZNF763	298	0.587248	0.100671	0.312081	0.875839	0.110738	0.0134228
ENSG00000196646.11	ZNF136	298	0.560403	0.0738255	0.365772	0.899329	0.0872483	0.0134228
ENSG00000123136.14	DDX39A	334	0.556886	0.164671	0.278443	0.781437	0.200599	0.0179641
ENSG00000264666.1,ENSG00000133027.17	AC020558.1, PEMT	316	0.753165	0.0886076	0.158228	0.89557	0.085443	0.0189873
ENSG00000224292.1,ENSG00000102312.21	AF196972.1, PORCN	216	0.703704	0.0648148	0.231481	0.925926	0.0648148	0.00925926
ENSG00000197362.14	ZNF786	365	0.684932	0.150685	0.164384	0.819178	0.164384	0.0164384
ENSG00000267309.1,ENSG00000186017.14	AC092295.2, ZNF566	351	0.649573	0.0883191	0.262108	0.860399	0.125356	0.014245
ENSG00000113615.12,ENSG00000152700.13	SEC24A, SAR1B	373	0.579088	0.292225	0.128686	0.670241	0.260054	0.0697051
ENSG00000108010.11,ENSG00000108010.11	GLRX3, GLRX3	312	0.717949	0.115385	0.166667	0.871795	0.11859	0.00961538
ENSG00000147548.16,ENSG00000272092.1,ENSG00000165046.12	NSD3, AC087623.2, LETM2	352	0.693182	0.150568	0.15625	0.832386	0.147727	0.0198864
ENSG00000145016.15	RUBCN	295	0.423729	0.389831	0.186441	0.528814	0.342373	0.128814
ENSG00000101695.8,ENSG00000263917.1	RNF125, AC011825.3	366	0.836066	0.0901639	0.0737705	0.901639	0.0928962	0.00546448
ENSG00000163155.11,ENSG00000163155.11	LYSMD1, LYSMD1	337	0.596439	0.163205	0.240356	0.777448	0.195846	0.0267062
ENSG00000136888.6	ATP6V1G1	300	0.673333	0.22	0.106667	0.75	0.206667	0.0433333
ENSG00000163482.11,ENSG00000163481.7	STK36, RNF25	358	0.653631	0.187151	0.159218	0.77095	0.181564	0.047486
ENSG00000162408.10,ENSG00000173662.20	NOL9, TAS1R1	396	0.70202	0.143939	0.15404	0.808081	0.164141	0.0277778
ENSG00000120756.12	PLS1	282	0.762411	0.134752	0.102837	0.858156	0.124113	0.0177305
ENSG00000261136.1,ENSG00000150667.7	AC023908.3, FSIP1	267	0.599251	0.269663	0.131086	0.700375	0.258427	0.0411985
ENSG00000114988.11	LMAN2L	349	0.618911	0.146132	0.234957	0.805158	0.17765	0.017192
ENSG00000110429.13,ENSG00000254508.5,ENSG00000110429.13,ENSG00000254508.5,ENSG00000255272.1	FBXO3, FBXO3-DT, FBXO3, FBXO3-DT, AC113192.5	330	0.709091	0.187879	0.10303	0.772727	0.190909	0.0363636
ENSG00000128609.14	NDUFA5	320	0.8375	0.11875	0.04375	0.878125	0.1125	0.009375
ENSG00000285338.1,ENSG00000255680.1,ENSG00000166340.16	AC091564.7, AC091564.6, TPP1	427	0.566745	0.215457	0.217799	0.728337	0.227166	0.0444965
ENSG00000285382.1,ENSG00000149600.11	FO393400.1, COMMD7	366	0.691257	0.237705	0.0710383	0.740437	0.224044	0.0355191
ENSG00000108106.13	UBE2S	403	0.632754	0.1067	0.260546	0.83871	0.146402	0.0148883
ENSG00000107745.18	MICU1	355	0.729577	0.183099	0.0873239	0.788732	0.185915	0.0253521
ENSG00000107829.13	FBXW4	248	0.475806	0.383065	0.141129	0.576613	0.322581	0.100806
ENSG00000118292.8,ENSG00000117362.12	C1orf54, APH1A	338	0.550296	0.257396	0.192308	0.718935	0.242604	0.0384615
ENSG00000105429.12	MEGF8	398	0.665829	0.138191	0.19598	0.836683	0.138191	0.0251256
ENSG00000155542.11,ENSG00000225230.1	SETD9, AC008937.1	296	0.807432	0.0743243	0.118243	0.922297	0.0777027	0
ENSG00000129932.8	DOHH	371	0.592992	0.123989	0.283019	0.803235	0.167116	0.0296496
ENSG00000186193.8	SAPCD2	340	0.402941	0.197059	0.4	0.664706	0.267647	0.0676471
ENSG00000123595.7	RAB9A	247	0.736842	0.133603	0.129555	0.82996	0.157895	0.0121457
ENSG00000131845.14,ENSG00000268678.1	ZNF304, AC005261.2	297	0.646465	0.037037	0.316498	0.936027	0.0606061	0.003367
ENSG00000261335.1	AC005837.1	321	0.623053	0.246106	0.130841	0.697819	0.255452	0.046729
ENSG00000232453.6	AC105277.1	361	0.637119	0.288089	0.0747922	0.695291	0.246537	0.0581717
ENSG00000129214.14,ENSG00000129245.11	SHBG, FXR2	342	0.517544	0.0964912	0.385965	0.862573	0.122807	0.0146199
ENSG00000169087.10,ENSG00000138463.8	HSPBAP1, DIRC2	386	0.621762	0.26943	0.108808	0.696891	0.251295	0.0518135
ENSG00000007944.14	MYLIP	384	0.736979	0.138021	0.125	0.830729	0.148438	0.0208333
ENSG00000108590.10,ENSG00000256806.5	MED31, C17orf100	280	0.582143	0.110714	0.307143	0.828571	0.157143	0.0142857
ENSG00000100307.12,ENSG00000100307.12	CBX7, CBX7	335	0.534328	0.235821	0.229851	0.716418	0.244776	0.038806
ENSG00000130305.16	NSUN5	386	0.709845	0.139896	0.150259	0.84456	0.139896	0.015544
ENSG00000143515.16	ATP8B2	256	0.648438	0.1875	0.164062	0.765625	0.214844	0.0195312
ENSG00000140553.17	UNC45A	371	0.3531	0.299191	0.347709	0.566038	0.320755	0.113208
ENSG00000227053.1	AC105446.1	229	0.729258	0.100437	0.170306	0.873362	0.100437	0.0262009
ENSG00000254979.5	AP000781.2	293	0.648464	0.139932	0.211604	0.808874	0.1843	0.00682594
ENSG00000260493.1,ENSG00000133740.10,ENSG00000254208.1	AC011773.4, E2F5, AC011773.1	343	0.673469	0.241983	0.0845481	0.746356	0.218659	0.0349854
ENSG00000280594.1,ENSG00000154640.14	BTG3-AS1, BTG3	275	0.8	0.138182	0.0618182	0.843636	0.149091	0.00727273
ENSG00000105364.13	MRPL4	298	0.426174	0.325503	0.248322	0.583893	0.312081	0.104027
ENSG00000079277.20,ENSG00000142961.14	MKNK1, MOB3C	358	0.578212	0.312849	0.108939	0.673184	0.276536	0.0502793
ENSG00000138442.9,ENSG00000144426.18	WDR12, NBEAL1	289	0.733564	0.124567	0.141869	0.854671	0.128028	0.017301
ENSG00000182841.12	RRP7BP	295	0.630508	0.118644	0.250847	0.844068	0.128814	0.0271186
ENSG00000158773.14	USF1	309	0.398058	0.268608	0.333333	0.585761	0.31068	0.10356
ENSG00000164114.18	MAP9	276	0.956522	0.0217391	0.0217391	0.974638	0.0253623	0
ENSG00000158470.5	B4GALT5	324	0.595679	0.29321	0.111111	0.67284	0.268519	0.058642
ENSG00000113140.10	SPARC	317	0.621451	0.315457	0.0630915	0.662461	0.280757	0.0567823
ENSG00000119231.10,ENSG00000119231.10	SENP5, SENP5	393	0.643766	0.226463	0.129771	0.745547	0.208651	0.0458015
ENSG00000163703.17,ENSG00000269894.1	CRELD1, AC018809.1	331	0.740181	0.081571	0.178248	0.900302	0.0936556	0.0060423
ENSG00000261357.1,ENSG00000167186.10,ENSG00000261465.6	AC099518.2, COQ7, AC099518.4	338	0.763314	0.14497	0.091716	0.843195	0.142012	0.0147929
ENSG00000112701.17	SENP6	232	0.836207	0.0948276	0.0689655	0.905172	0.0732759	0.0215517
ENSG00000176125.4	UFSP1	344	0.523256	0.127907	0.348837	0.790698	0.180233	0.0290698
ENSG00000167323.11,ENSG00000229368.1,ENSG00000228661.1	STIM1, AC090587.2, AC090587.1	375	0.472	0.392	0.136	0.554667	0.322667	0.122667
ENSG00000173947.13	PIFO	383	0.694517	0.232376	0.073107	0.744125	0.208877	0.0469974
ENSG00000072042.12	RDH11	287	0.672474	0.209059	0.118467	0.756098	0.212544	0.0313589
ENSG00000268603.1,ENSG00000144591.18	AC053503.5, GMPPA	343	0.755102	0.131195	0.113703	0.860058	0.119534	0.0204082
ENSG00000235366.2,ENSG00000174015.9	LINC01055, SPERT	345	0.655072	0.26087	0.084058	0.718841	0.231884	0.0492754
ENSG00000133935.6,ENSG00000133935.6	ERG28, ERG28	355	0.622535	0.301408	0.0760563	0.673239	0.284507	0.0422535
ENSG00000172578.11	KLHL6	386	0.567358	0.331606	0.101036	0.634715	0.279793	0.0854922
ENSG00000285725.1,ENSG00000243554.1,ENSG00000284707.1	AC004967.2, AC004967.1, AC079781.5	332	0.840361	0.0753012	0.0843373	0.915663	0.0753012	0.00903614
ENSG00000104889.6	RNASEH2A	345	0.486957	0.173913	0.33913	0.718841	0.228986	0.0521739
ENSG00000173875.13,ENSG00000173875.13	ZNF791, ZNF791	383	0.571802	0.114883	0.313316	0.848564	0.138381	0.0130548
ENSG00000010256.10	UQCRC1	259	0.6139	0.135135	0.250965	0.814672	0.173745	0.011583
ENSG00000264522.5	OTUD7B	308	0.561688	0.269481	0.168831	0.678571	0.256494	0.0649351
ENSG00000139637.13,ENSG00000257605.2	C12orf10, AC073611.1	274	0.467153	0.211679	0.321168	0.69708	0.273723	0.0291971
ENSG00000164880.15	INTS1	366	0.691257	0.0983607	0.210383	0.871585	0.112022	0.0163934
ENSG00000084207.16	GSTP1	348	0.436782	0.295977	0.267241	0.551724	0.310345	0.137931
ENSG00000204084.12	INPP5B	321	0.548287	0.283489	0.168224	0.666667	0.299065	0.0342679
ENSG00000130766.4	SESN2	367	0.490463	0.277929	0.231608	0.615804	0.302452	0.0817439
ENSG00000197989.14	SNHG12	391	0.40665	0.373402	0.219949	0.526854	0.30179	0.171355
ENSG00000165660.7	ABRAXAS2	285	0.663158	0.2	0.136842	0.761404	0.196491	0.0421053
ENSG00000188559.14	RALGAPA2	390	0.707692	0.230769	0.0615385	0.746154	0.215385	0.0384615
ENSG00000138380.17	CARF	359	0.735376	0.128134	0.13649	0.849582	0.125348	0.0250696
ENSG00000197620.10,ENSG00000241769.7	CXorf40A, LINC00893	143	0.65035	0.0979021	0.251748	0.86014	0.0979021	0.041958
ENSG00000115539.13	PDCL3	406	0.743842	0.179803	0.0763547	0.79064	0.194581	0.0147783
ENSG00000228830.1,ENSG00000168264.10	AL160408.2, IRF2BP2	339	0.351032	0.548673	0.100295	0.39823	0.386431	0.215339
ENSG00000080371.5	RAB21	244	0.852459	0.0696721	0.0778689	0.889344	0.106557	0.00409836
ENSG00000124333.15	VAMP7	399	0.884712	0.0776942	0.037594	0.917293	0.0776942	0.00501253
ENSG00000085644.13	ZNF213	360	0.405556	0.163889	0.430556	0.733333	0.230556	0.0361111
ENSG00000263072.6	ZNF213-AS1	397	0.460957	0.163728	0.375315	0.760705	0.206549	0.0327456
ENSG00000135966.12	TGFBRAP1	267	0.543071	0.250936	0.205993	0.674157	0.265918	0.0599251
ENSG00000091106.18	NLRC4	330	0.742424	0.10303	0.154545	0.872727	0.118182	0.00909091
ENSG00000138663.8	COPS4	276	0.543478	0.268116	0.188406	0.699275	0.210145	0.0905797
ENSG00000258738.1,ENSG00000198604.10	AL121603.2, BAZ1A	374	0.743316	0.149733	0.106952	0.826203	0.15508	0.0187166
ENSG00000163872.15	YEATS2	348	0.712644	0.172414	0.114943	0.813218	0.163793	0.0229885
ENSG00000268785.1	RPL7P50	351	0.37037	0.350427	0.279202	0.535613	0.347578	0.116809
ENSG00000125870.10,ENSG00000228809.2	SNRPB2, AL034428.1	308	0.896104	0.0519481	0.0519481	0.948052	0.0454545	0.00649351
ENSG00000124164.15	VAPB	269	0.713755	0.141264	0.144981	0.825279	0.156134	0.0185874
ENSG00000250251.6,ENSG00000257391.1	PKD1P6, AC126763.1	483	0.63147	0.128364	0.240166	0.830228	0.136646	0.0331263
ENSG00000259728.5,ENSG00000189136.9	LINC00933, UBE2Q2P1	386	0.73057	0.134715	0.134715	0.84456	0.11658	0.0388601
ENSG00000168461.12	RAB31	358	0.821229	0.128492	0.0502793	0.865922	0.111732	0.0223464
ENSG00000108523.15,ENSG00000108528.13	RNF167, SLC25A11	271	0.361624	0.265683	0.372694	0.546125	0.357934	0.095941
ENSG00000143507.17	DUSP10	357	0.501401	0.414566	0.0840336	0.560224	0.313725	0.12605
ENSG00000127481.14,ENSG00000230424.1	UBR4, AL035413.1	360	0.630556	0.205556	0.163889	0.747222	0.2	0.0527778
ENSG00000100526.19,ENSG00000100526.19	CDKN3, CDKN3	410	0.743902	0.153659	0.102439	0.82439	0.158537	0.0170732
ENSG00000087095.12	NLK	378	0.769841	0.121693	0.108466	0.857143	0.126984	0.015873
ENSG00000273375.1,ENSG00000186001.13	AC055764.2, LRCH3	364	0.39011	0.483516	0.126374	0.442308	0.379121	0.178571
ENSG00000167863.11,ENSG00000167863.11	ATP5PD, ATP5PD	368	0.592391	0.152174	0.255435	0.804348	0.160326	0.0353261
ENSG00000227484.1,ENSG00000279182.1	CR559946.1, CR559946.2	162	0.518519	0.111111	0.37037	0.839506	0.148148	0.0123457
ENSG00000159140.19,ENSG00000159131.16	SON, GART	331	0.716012	0.154079	0.129909	0.821752	0.141994	0.0362538
ENSG00000266313.1	AC026254.2	371	0.708895	0.142857	0.148248	0.832884	0.150943	0.0161725
ENSG00000117614.9,ENSG00000284602.1	SYF2, AL031432.4	298	0.496644	0.218121	0.285235	0.711409	0.231544	0.057047
ENSG00000102103.15,ENSG00000126768.12	PQBP1, TIMM17B	251	0.649402	0.103586	0.247012	0.856574	0.135458	0.00796813
ENSG00000196081.9	ZNF724	321	0.791277	0.0654206	0.143302	0.928349	0.0623053	0.00934579
ENSG00000136522.13,ENSG00000136521.12	MRPL47, NDUFB5	341	0.706745	0.219941	0.0733138	0.771261	0.199413	0.0293255
ENSG00000233382.6	NKAPP1	207	0.859903	0.0676329	0.0724638	0.922705	0.0724638	0.00483092
ENSG00000105662.15	CRTC1	329	0.693009	0.130699	0.176292	0.844985	0.12462	0.0303951
ENSG00000116406.18	EDEM3	292	0.575342	0.318493	0.106164	0.636986	0.294521	0.0684932
ENSG00000059573.8	ALDH18A1	358	0.642458	0.215084	0.142458	0.73743	0.217877	0.0446927
ENSG00000112081.16	SRSF3	343	0.688047	0.131195	0.180758	0.827988	0.16035	0.0116618
ENSG00000180340.6	FZD2	353	0.694051	0.152975	0.152975	0.804533	0.169972	0.0254958
ENSG00000137040.9	RANBP6	415	0.759036	0.103614	0.137349	0.874699	0.110843	0.0144578
ENSG00000178234.12	GALNT11	233	0.815451	0.0858369	0.0987124	0.892704	0.107296	0
ENSG00000110031.12,ENSG00000186660.14,ENSG00000255073.8	LPXN, ZFP91, ZFP91-CNTF	229	0.628821	0.179039	0.19214	0.768559	0.20524	0.0262009
ENSG00000197183.14	NOL4L	229	0.733624	0.179039	0.0873362	0.79476	0.174672	0.0305677
ENSG00000101654.17,ENSG00000177150.12	RNMT, FAM210A	245	0.812245	0.163265	0.0244898	0.828571	0.142857	0.0285714
ENSG00000115368.9	WDR75	244	0.786885	0.139344	0.0737705	0.844262	0.143443	0.0122951
ENSG00000198876.12	DCAF12	312	0.74359	0.173077	0.0833333	0.814103	0.166667	0.0192308
ENSG00000135457.9	TFCP2	390	0.602564	0.235897	0.161538	0.697436	0.246154	0.0564103
ENSG00000235189.1	AL034405.1	214	0.78972	0.11215	0.0981308	0.878505	0.102804	0.0186916
ENSG00000118162.13,ENSG00000268061.5	KPTN, NAPA-AS1	341	0.671554	0.170088	0.158358	0.791789	0.173021	0.0351906
ENSG00000103415.11	HMOX2	396	0.623737	0.204545	0.171717	0.752525	0.204545	0.0429293
ENSG00000175040.5	CHST2	239	0.669456	0.25523	0.0753138	0.707113	0.251046	0.041841
ENSG00000091317.7	CMTM6	299	0.862876	0.0702341	0.0668896	0.926421	0.0702341	0.00334448
ENSG00000074695.5,ENSG00000267677.1	LMAN1, AC016229.2	401	0.785536	0.142145	0.0723192	0.84788	0.134663	0.0174564
ENSG00000180198.16,ENSG00000242125.3	RCC1, SNHG3	338	0.434911	0.325444	0.239645	0.58284	0.316568	0.100592
ENSG00000120656.11,ENSG00000229388.1	TAF12, LINC01715	358	0.430168	0.298883	0.27095	0.620112	0.298883	0.0810056
ENSG00000160961.11,ENSG00000131355.14	ZNF333, ADGRE3	330	0.69697	0.124242	0.178788	0.851515	0.115152	0.0333333
ENSG00000099795.6	NDUFB7	433	0.538106	0.207852	0.254042	0.736721	0.237875	0.0254042
ENSG00000010017.12	RANBP9	249	0.759036	0.144578	0.0963855	0.831325	0.136546	0.0321285
ENSG00000102054.17	RBBP7	159	0.798742	0.081761	0.119497	0.893082	0.106918	0
ENSG00000115520.8,ENSG00000115520.8	COQ10B, COQ10B	303	0.630363	0.221122	0.148515	0.742574	0.188119	0.0693069
ENSG00000221914.9,ENSG00000221914.9	PPP2R2A, PPP2R2A	264	0.761364	0.151515	0.0871212	0.825758	0.155303	0.0189394
ENSG00000078795.16,ENSG00000250159.6	PKD2L2, AC106791.1	290	0.703448	0.203448	0.0931034	0.772414	0.189655	0.037931
ENSG00000133393.12	FOPNL	312	0.647436	0.272436	0.0801282	0.698718	0.230769	0.0705128
ENSG00000134597.15	RBMX2	192	0.880208	0.0572917	0.0625	0.942708	0.0572917	0
ENSG00000267618.5,ENSG00000185379.20,ENSG00000073598.5	RAD51L3-RFFL, RAD51D, FNDC8	341	0.656891	0.181818	0.16129	0.777126	0.202346	0.0205279
ENSG00000135127.11	BICDL1	319	0.677116	0.216301	0.106583	0.752351	0.222571	0.0250784
ENSG00000263366.2	ABHD17AP5	241	0.726141	0.157676	0.116183	0.813278	0.153527	0.033195
ENSG00000160932.10,ENSG00000247317.3	LY6E, LY6E-DT	244	0.770492	0.0901639	0.139344	0.881148	0.110656	0.00819672
ENSG00000275121.1,ENSG00000277053.4	AC211486.4, GTF2IP1	252	0.702381	0.0674603	0.230159	0.892857	0.107143	0
ENSG00000010310.8	GIPR	334	0.517964	0.170659	0.311377	0.766467	0.212575	0.0209581
ENSG00000197256.10	KANK2	308	0.649351	0.0811688	0.269481	0.88961	0.100649	0.00974026
ENSG00000183401.11,ENSG00000105514.7,ENSG00000105518.13,ENSG00000105514.7,ENSG00000105518.13	CCDC159, RAB3D, TMEM205, RAB3D, TMEM205	303	0.590759	0.138614	0.270627	0.805281	0.171617	0.0231023
ENSG00000150672.17,ENSG00000171204.12	DLG2, TMEM126B	290	0.77931	0.106897	0.113793	0.855172	0.131034	0.0137931
ENSG00000274897.2,ENSG00000274897.2,ENSG00000177542.10	PANO1, PANO1, SLC25A22	290	0.513793	0.141379	0.344828	0.762069	0.203448	0.0344828
ENSG00000215421.9,ENSG00000264247.1	ZNF407, LINC00909	265	0.781132	0.116981	0.101887	0.860377	0.124528	0.0150943
ENSG00000144354.13,ENSG00000236391.3	CDCA7, AC092573.2	308	0.753247	0.201299	0.0454545	0.782468	0.185065	0.0324675
ENSG00000169314.14	C22orf15	287	0.620209	0.111498	0.268293	0.839721	0.15331	0.00696864
ENSG00000099953.9,ENSG00000250479.8	MMP11, CHCHD10	237	0.603376	0.109705	0.28692	0.814346	0.172996	0.0126582
ENSG00000186871.6	ERCC6L	275	0.865455	0.0436364	0.0909091	0.949091	0.0472727	0.00363636
ENSG00000100038.19	TOP3B	397	0.68262	0.146096	0.171285	0.821159	0.15869	0.0201511
ENSG00000106400.11,ENSG00000106397.11	ZNHIT1, PLOD3	337	0.72997	0.0890208	0.181009	0.881306	0.103858	0.0148368
ENSG00000197006.13	METTL9	401	0.725686	0.194514	0.0798005	0.783042	0.19202	0.0249377
ENSG00000107738.19	VSIR	366	0.456284	0.45082	0.0928962	0.508197	0.336066	0.155738
ENSG00000124214.19	STAU1	247	0.753036	0.117409	0.129555	0.8583	0.117409	0.0242915
ENSG00000108506.12	INTS2	371	0.743935	0.145553	0.110512	0.832884	0.156334	0.0107817
ENSG00000229766.6,ENSG00000125827.8	AL021396.1, TMX4	370	0.797297	0.12973	0.072973	0.864865	0.118919	0.0162162
ENSG00000138326.19	RPS24	357	0.658263	0.221289	0.120448	0.756303	0.210084	0.0336134
ENSG00000139168.7	ZCRB1	371	0.684636	0.210243	0.105121	0.778976	0.191375	0.0296496
ENSG00000125319.14	C17orf53	380	0.523684	0.218421	0.257895	0.718421	0.242105	0.0394737
ENSG00000227449.8,ENSG00000204802.3	FGF7P6, AL590399.1	377	0.803714	0.0371353	0.159151	0.960212	0.0397878	0
ENSG00000213435.3	ATP6V0CP3	371	0.71159	0.0943396	0.19407	0.884097	0.102426	0.0134771
ENSG00000168175.14	MAPK1IP1L	300	0.563333	0.28	0.156667	0.666667	0.266667	0.0666667
ENSG00000050327.14,ENSG00000284644.1	ARHGEF5, AC074386.1	414	0.700483	0.120773	0.178744	0.852657	0.128019	0.0193237
ENSG00000101146.12	RAE1	250	0.884	0.044	0.072	0.944	0.044	0.012
ENSG00000138030.12	KHK	348	0.574713	0.158046	0.267241	0.772989	0.206897	0.0201149
ENSG00000168765.16	GSTM4	359	0.704735	0.158774	0.13649	0.818942	0.158774	0.0222841
ENSG00000112667.12	DNPH1	413	0.702179	0.0799031	0.217918	0.895884	0.0895884	0.0145278
ENSG00000073050.11,ENSG00000073050.11	XRCC1, XRCC1	333	0.567568	0.114114	0.318318	0.843844	0.135135	0.021021
ENSG00000198231.12,ENSG00000108588.13	DDX42, CCDC47	315	0.634921	0.177778	0.187302	0.784127	0.196825	0.0190476
ENSG00000161040.16,ENSG00000170632.13	FBXL13, ARMC10	338	0.727811	0.142012	0.130178	0.831361	0.162722	0.00591716
ENSG00000204387.13	C6orf48	341	0.519062	0.0791789	0.40176	0.8739	0.11437	0.0117302
ENSG00000212952.6,ENSG00000237357.2	BX088651.1, BX088651.4	483	0.826087	0.0372671	0.136646	0.956522	0.0393375	0.00414079
ENSG00000205744.9	DENND1C	384	0.632812	0.171875	0.195312	0.783854	0.192708	0.0234375
ENSG00000124160.11	NCOA5	367	0.735695	0.114441	0.149864	0.866485	0.128065	0.00544959
ENSG00000064489.22,ENSG00000064490.13,ENSG00000254901.7,ENSG00000064489.22,ENSG00000064490.13,ENSG00000254901.7	BORCS8-MEF2B, RFXANK, BORCS8, BORCS8-MEF2B, RFXANK, BORCS8	354	0.550847	0.152542	0.29661	0.779661	0.183616	0.0367232
ENSG00000064545.14	TMEM161A	341	0.59824	0.16129	0.240469	0.782991	0.199413	0.0175953
ENSG00000225806.7	AL121917.1	230	0.686957	0.147826	0.165217	0.834783	0.143478	0.0217391
ENSG00000101160.13	CTSZ	292	0.59589	0.184932	0.219178	0.767123	0.202055	0.0308219
ENSG00000188419.13	CHM	224	0.9375	0.0223214	0.0401786	0.977679	0.0178571	0.00446429
ENSG00000269425.1	AC104521.1	365	0.564384	0.131507	0.30411	0.821918	0.158904	0.0191781
ENSG00000116641.17,ENSG00000235545.1	DOCK7, AC103923.1	270	0.751852	0.207407	0.0407407	0.788889	0.17037	0.0407407
ENSG00000102078.15	SLC25A14	241	0.863071	0.0497925	0.0871369	0.946058	0.0539419	0
ENSG00000064199.6	SPA17	361	0.728532	0.0831025	0.188366	0.886427	0.099723	0.0138504
ENSG00000158850.14	B4GALT3	351	0.347578	0.34188	0.310541	0.495726	0.401709	0.102564
ENSG00000143222.11	UFC1	421	0.441805	0.2019	0.356295	0.679335	0.239905	0.0807601
ENSG00000153443.12,ENSG00000102858.12	UBALD1, MGRN1	287	0.574913	0.264808	0.160279	0.69338	0.271777	0.0348432
ENSG00000166295.8,ENSG00000138303.17	ANAPC16, ASCC1	373	0.391421	0.495979	0.112601	0.428954	0.353887	0.217158
ENSG00000132768.13	DPH2	265	0.539623	0.196226	0.264151	0.739623	0.222642	0.0377358
ENSG00000197429.10	IPP	363	0.655647	0.23416	0.110193	0.732782	0.22865	0.0385675
ENSG00000277232.2,ENSG00000075218.18	GTSE1-DT, GTSE1	348	0.701149	0.149425	0.149425	0.833333	0.149425	0.0172414
ENSG00000261105.5	LMO7-AS1	240	0.729167	0.195833	0.075	0.7875	0.2	0.0125
ENSG00000100897.17,ENSG00000129535.12	DCAF11, NRL	353	0.447592	0.203966	0.348442	0.654391	0.27762	0.0679887
ENSG00000225766.10	DHRS4L1	347	0.478386	0.193084	0.32853	0.708934	0.26513	0.0259366
ENSG00000139266.5,ENSG00000135446.16	MARCH9, CDK4	324	0.611111	0.12963	0.259259	0.820988	0.157407	0.0216049
ENSG00000105229.6,ENSG00000105229.6	PIAS4, PIAS4	333	0.603604	0.141141	0.255255	0.831832	0.141141	0.027027
ENSG00000130772.13	MED18	388	0.481959	0.319588	0.198454	0.618557	0.273196	0.108247
ENSG00000197619.13	ZNF615	279	0.645161	0.0537634	0.301075	0.903226	0.09319	0.00358423
ENSG00000090565.15	RAB11FIP3	329	0.629179	0.155015	0.215805	0.799392	0.182371	0.0182371
ENSG00000260774.1,ENSG00000164366.3,ENSG00000073578.16	AC021087.2, CCDC127, SDHA	313	0.72524	0.166134	0.108626	0.801917	0.178914	0.0191693
ENSG00000278535.4	DHRS11	346	0.632948	0.115607	0.251445	0.849711	0.138728	0.0115607
ENSG00000271002.1	AC129492.5	321	0.339564	0.246106	0.41433	0.579439	0.323988	0.0965732
ENSG00000203993.4,ENSG00000181090.20	ARRDC1-AS1, EHMT1	241	0.427386	0.290456	0.282158	0.630705	0.323651	0.0456432
ENSG00000125458.6	NT5C	272	0.595588	0.158088	0.246324	0.794118	0.180147	0.0257353
ENSG00000215301.10	DDX3X	230	0.795652	0.0913043	0.113043	0.891304	0.104348	0.00434783
ENSG00000149231.13,ENSG00000183340.6	CCDC82, JRKL	361	0.728532	0.196676	0.0747922	0.786704	0.185596	0.0277008
ENSG00000221955.10	SLC12A8	364	0.554945	0.351648	0.0934066	0.620879	0.258242	0.120879
ENSG00000066336.11	SPI1	357	0.456583	0.330532	0.212885	0.565826	0.338936	0.0952381
ENSG00000182552.14,ENSG00000168538.15	RWDD4, TRAPPC11	328	0.79878	0.112805	0.0884146	0.871951	0.112805	0.0152439
ENSG00000079785.14	DDX1	364	0.862637	0.0769231	0.0604396	0.909341	0.0906593	0
ENSG00000178921.13,ENSG00000178971.14	PFAS, CTC1	365	0.479452	0.167123	0.353425	0.742466	0.224658	0.0328767
ENSG00000121058.4	COIL	366	0.754098	0.101093	0.144809	0.874317	0.120219	0.00546448
ENSG00000232388.4,ENSG00000284776.1	SMIM26, AL121900.2	232	0.771552	0.0775862	0.150862	0.905172	0.0818966	0.012931
ENSG00000235919.4,ENSG00000116539.12	ASH1L-AS1, ASH1L	365	0.50137	0.265753	0.232877	0.665753	0.268493	0.0657534
ENSG00000116580.18,ENSG00000132718.8	GON4L, SYT11	309	0.514563	0.20712	0.278317	0.7411	0.213592	0.0453074
ENSG00000157106.16,ENSG00000260352.1	SMG1, AC092287.1	414	0.528986	0.311594	0.15942	0.625604	0.289855	0.0845411
ENSG00000151948.11	GLT1D1	363	0.663912	0.275482	0.0606061	0.69697	0.239669	0.0633609
ENSG00000165288.10	BRWD3	253	0.889328	0.027668	0.083004	0.964427	0.0355731	0
ENSG00000198399.14	ITSN2	385	0.514286	0.363636	0.122078	0.587013	0.293506	0.119481
ENSG00000100523.14,ENSG00000258731.1	DDHD1, AL356020.1	241	0.618257	0.278008	0.103734	0.688797	0.26971	0.0414938
ENSG00000245888.6,ENSG00000169189.16	FLJ21408, NSMCE1	324	0.66358	0.166667	0.169753	0.805556	0.169753	0.0246914
ENSG00000227403.1	LINC01806	310	0.712903	0.23871	0.0483871	0.751613	0.206452	0.0419355
ENSG00000103043.14	VAC14	281	0.765125	0.135231	0.0996441	0.854093	0.128114	0.0177936
ENSG00000111077.17	TNS2	276	0.65942	0.130435	0.210145	0.768116	0.202899	0.0289855
ENSG00000120333.4	MRPS14	379	0.620053	0.258575	0.121372	0.701847	0.263852	0.0343008
ENSG00000166435.15,ENSG00000118363.11	XRRA1, SPCS2	389	0.616967	0.293059	0.0899743	0.673522	0.25964	0.066838
ENSG00000271914.1,ENSG00000126070.19	AL139286.2, AGO3	288	0.649306	0.225694	0.125	0.746528	0.208333	0.0451389
ENSG00000205923.3,ENSG00000205923.3	CEMP1, CEMP1	334	0.326347	0.146707	0.526946	0.718563	0.230539	0.0508982
ENSG00000167967.15,ENSG00000167967.15	E4F1, E4F1	356	0.5	0.0983146	0.401685	0.814607	0.168539	0.0168539
ENSG00000125454.11	SLC25A19	287	0.498258	0.191638	0.310105	0.721254	0.243902	0.0348432
ENSG00000196642.18,ENSG00000228544.1	RABL6, CCDC183-AS1	273	0.556777	0.150183	0.29304	0.783883	0.190476	0.025641
ENSG00000187193.8,ENSG00000259827.1	MT1X, AC026461.1	314	0.761146	0.133758	0.105096	0.834395	0.146497	0.0191083
ENSG00000166073.10,ENSG00000246863.2	GPR176, AC012377.1	350	0.688571	0.14	0.171429	0.828571	0.154286	0.0171429
ENSG00000184708.17	EIF4ENIF1	335	0.6	0.247761	0.152239	0.743284	0.229851	0.0268657
ENSG00000285744.1,ENSG00000104432.13	AC083837.2, IL7	387	0.855297	0.0852713	0.0594315	0.912145	0.0801034	0.00775194
ENSG00000263001.5	GTF2I	306	0.594771	0.254902	0.150327	0.669935	0.267974	0.0620915
ENSG00000246731.2,ENSG00000141540.10	MGC16275, TTYH2	276	0.619565	0.242754	0.137681	0.706522	0.271739	0.0217391
ENSG00000172809.12	RPL38	335	0.668657	0.185075	0.146269	0.761194	0.220896	0.0179104
ENSG00000167851.14	CD300A	364	0.686813	0.225275	0.0879121	0.741758	0.197802	0.0604396
ENSG00000137166.14,ENSG00000137166.14,ENSG00000234753.5	FOXP4, FOXP4, FOXP4-AS1	309	0.669903	0.239482	0.0906149	0.737864	0.23301	0.0291262
ENSG00000196455.7,ENSG00000196455.7	PIK3R4, PIK3R4	330	0.754545	0.148485	0.0969697	0.830303	0.157576	0.0121212
ENSG00000081177.18	EXD2	358	0.776536	0.148045	0.075419	0.840782	0.145251	0.0139665
ENSG00000141258.12,ENSG00000167721.10	SGSM2, TSR1	339	0.581121	0.262537	0.156342	0.681416	0.277286	0.0412979
ENSG00000224565.1	LINC01754	329	0.583587	0.316109	0.100304	0.647416	0.282675	0.0699088
ENSG00000165724.5,ENSG00000165724.5	ZMYND19, ZMYND19	237	0.49789	0.202532	0.299578	0.721519	0.261603	0.0168776
ENSG00000070540.12,ENSG00000070540.12	WIPI1, WIPI1	337	0.661721	0.181009	0.15727	0.783383	0.192878	0.0237389
ENSG00000108932.11	SLC16A6	334	0.742515	0.122754	0.134731	0.862275	0.125749	0.011976
ENSG00000088179.8	PTPN4	360	0.830556	0.0805556	0.0888889	0.9	0.0944444	0.00555556
ENSG00000100058.12	CRYBB2P1	324	0.799383	0.108025	0.0925926	0.864198	0.114198	0.0216049
ENSG00000114854.7,ENSG00000010322.15	TNNC1, NISCH	320	0.665625	0.1375	0.196875	0.828125	0.15625	0.015625
ENSG00000165775.17,ENSG00000185010.14,ENSG00000165775.17,ENSG00000185010.14	FUNDC2, F8, FUNDC2, F8	289	0.723183	0.16263	0.114187	0.813149	0.15917	0.0276817
ENSG00000172765.17,ENSG00000271270.6	TMCC1, TMCC1-AS1	322	0.63354	0.257764	0.108696	0.708075	0.254658	0.0372671
ENSG00000170917.13,ENSG00000145375.7	NUDT6, SPATA5	329	0.860182	0.0729483	0.0668693	0.917933	0.0699088	0.0121581
ENSG00000109107.13	ALDOC	317	0.533123	0.170347	0.29653	0.744479	0.214511	0.0410095
ENSG00000172340.14,ENSG00000241316.7	SUCLG2, SUCLG2-AS1	273	0.846154	0.0842491	0.0695971	0.904762	0.0879121	0.00732601
ENSG00000161618.9,ENSG00000104872.10	ALDH16A1, PIH1D1	407	0.528256	0.191646	0.280098	0.717445	0.228501	0.0540541
ENSG00000160087.20,ENSG00000230415.1	UBE2J2, LINC01786	281	0.637011	0.217082	0.145907	0.729537	0.231317	0.0391459
ENSG00000151612.15	ZNF827	300	0.61	0.32	0.07	0.66	0.29	0.05
ENSG00000198556.13	ZNF789	364	0.601648	0.0741758	0.324176	0.876374	0.0934066	0.0302198
ENSG00000179295.17,ENSG00000089009.15	PTPN11, RPL6	350	0.514286	0.345714	0.14	0.588571	0.342857	0.0685714
ENSG00000198894.7,ENSG00000259164.1,ENSG00000198894.7,ENSG00000259164.1	CIPC, AC007375.1, CIPC, AC007375.1	303	0.541254	0.339934	0.118812	0.617162	0.313531	0.0693069
ENSG00000009830.11,ENSG00000100577.18	POMT2, GSTZ1	340	0.635294	0.217647	0.147059	0.75	0.205882	0.0441176
ENSG00000196664.4	TLR7	301	0.66113	0.232558	0.106312	0.727575	0.252492	0.0199336
ENSG00000167508.11,ENSG00000260630.6	MVD, SNAI3-AS1	346	0.569364	0.205202	0.225434	0.716763	0.248555	0.0346821
ENSG00000033030.13,ENSG00000275265.1	ZCCHC8, AC127002.1	358	0.592179	0.24581	0.162011	0.689944	0.24581	0.0642458
ENSG00000071539.13,ENSG00000028310.17	TRIP13, BRD9	289	0.809689	0.107266	0.083045	0.875433	0.121107	0.00346021
ENSG00000162236.11,ENSG00000256690.1,ENSG00000283268.1	STX5, AP001160.1, TEX54	322	0.475155	0.111801	0.413043	0.822981	0.164596	0.0124224
ENSG00000143621.16,ENSG00000143621.16	ILF2, ILF2	334	0.488024	0.224551	0.287425	0.679641	0.251497	0.0688623
ENSG00000259024.6,ENSG00000175106.16	TVP23C-CDRT4, TVP23C	327	0.712538	0.116208	0.171254	0.868502	0.116208	0.0152905
ENSG00000235706.7,ENSG00000100697.14	DICER1-AS1, DICER1	263	0.688213	0.247148	0.0646388	0.745247	0.212928	0.0418251
ENSG00000006007.11,ENSG00000103540.16,ENSG00000103540.16	GDE1, CCP110, CCP110	347	0.708934	0.164265	0.126801	0.81268	0.167147	0.0201729
ENSG00000166326.6	TRIM44	325	0.738462	0.187692	0.0738462	0.793846	0.175385	0.0307692
ENSG00000108946.14	PRKAR1A	278	0.744604	0.136691	0.118705	0.852518	0.125899	0.0215827
ENSG00000188342.11	GTF2F2	378	0.759259	0.171958	0.0687831	0.809524	0.169312	0.021164
ENSG00000140332.15,ENSG00000140332.15	TLE3, TLE3	198	0.661616	0.292929	0.0454545	0.691919	0.257576	0.0505051
ENSG00000170325.14,ENSG00000233220.3	PRDM10, LINC00167	295	0.79322	0.122034	0.0847458	0.854237	0.115254	0.0305085
ENSG00000104626.14	ERI1	322	0.763975	0.164596	0.0714286	0.81677	0.18323	0
ENSG00000284512.1,ENSG00000260643.2,ENSG00000140905.10	AC092718.8, AC092718.3, GCSH	317	0.73817	0.104101	0.157729	0.858044	0.116719	0.0252366
ENSG00000171827.10,ENSG00000171827.10,ENSG00000196437.10	ZNF570, ZNF570, ZNF569	285	0.670175	0.105263	0.224561	0.870175	0.119298	0.0105263
ENSG00000134371.12	CDC73	373	0.697051	0.171582	0.131367	0.809651	0.16622	0.0241287
ENSG00000113312.10	TTC1	388	0.798969	0.146907	0.0541237	0.840206	0.134021	0.0257732
ENSG00000171421.12,ENSG00000145494.11	MRPL36, NDUFS6	296	0.790541	0.114865	0.0945946	0.861486	0.118243	0.0202703
ENSG00000090060.17,ENSG00000260806.1	PAPOLA, AL163051.1	330	0.684848	0.221212	0.0939394	0.751515	0.215152	0.0333333
ENSG00000154265.15	ABCA5	355	0.774648	0.121127	0.104225	0.859155	0.129577	0.0112676
ENSG00000285877.1,ENSG00000266473.1,ENSG00000198265.11	AC007448.4, AC007448.3, HELZ	359	0.799443	0.108635	0.091922	0.869081	0.125348	0.00557103
ENSG00000204272.12	NBDY	210	0.82381	0.0333333	0.142857	0.961905	0.0380952	0
ENSG00000232973.12	CYP1B1-AS1	232	0.711207	0.181034	0.107759	0.788793	0.176724	0.0344828
ENSG00000119318.12	RAD23B	232	0.831897	0.116379	0.0517241	0.883621	0.107759	0.00862069
ENSG00000143774.16	GUK1	275	0.709091	0.109091	0.181818	0.843636	0.138182	0.0181818
ENSG00000262454.3	MIR193BHG	356	0.640449	0.241573	0.117978	0.716292	0.233146	0.0505618
ENSG00000268307.1,ENSG00000171574.17	LINC02560, ZNF584	332	0.448795	0.0963855	0.454819	0.85241	0.129518	0.0180723
ENSG00000157617.16,ENSG00000157617.16	C2CD2, C2CD2	231	0.722944	0.134199	0.142857	0.848485	0.134199	0.017316
ENSG00000135049.15,ENSG00000135049.15	AGTPBP1, AGTPBP1	377	0.851459	0.0636605	0.0848806	0.925729	0.061008	0.0132626
ENSG00000244607.6	CCDC13	324	0.768519	0.108025	0.123457	0.882716	0.101852	0.0154321
ENSG00000152291.13	TGOLN2	350	0.711429	0.177143	0.111429	0.805714	0.174286	0.02
ENSG00000084676.15,ENSG00000084676.15	NCOA1, NCOA1	257	0.649805	0.2607	0.0894942	0.712062	0.229572	0.0583658
ENSG00000128815.19	WDFY4	271	0.428044	0.501845	0.0701107	0.457565	0.372694	0.169742
ENSG00000155393.12,ENSG00000259843.2	HEATR3, AC007610.1	332	0.61747	0.286145	0.0963855	0.689759	0.271084	0.0391566
ENSG00000102984.14	ZNF821	415	0.592771	0.212048	0.195181	0.73253	0.221687	0.0457831
ENSG00000166747.12	AP1G1	365	0.50137	0.306849	0.191781	0.652055	0.271233	0.0767123
ENSG00000188316.13,ENSG00000165868.14	ENO4, HSPA12A	293	0.860068	0.0921502	0.0477816	0.904437	0.0716724	0.0238908
ENSG00000156869.13	FRRS1	357	0.591036	0.280112	0.128852	0.672269	0.240896	0.0868347
ENSG00000126267.9,ENSG00000126267.9	COX6B1, COX6B1	410	0.543902	0.102439	0.353659	0.802439	0.170732	0.0268293
ENSG00000105672.14	ETV2	288	0.503472	0.107639	0.388889	0.802083	0.177083	0.0208333
ENSG00000108984.14	MAP2K6	306	0.764706	0.160131	0.0751634	0.833333	0.143791	0.0228758
ENSG00000122482.20	ZNF644	377	0.724138	0.217507	0.0583554	0.750663	0.222812	0.0265252
ENSG00000243753.5	HLA-L	294	0.717687	0.0918367	0.190476	0.891156	0.0952381	0.0136054
ENSG00000144579.7,ENSG00000273361.1	CTDSP1, AC021016.3	255	0.494118	0.203922	0.301961	0.686275	0.239216	0.0745098
ENSG00000172292.14	CERS6	331	0.480363	0.477341	0.0422961	0.498489	0.350453	0.151057
ENSG00000023697.12	DERA	336	0.723214	0.193452	0.0833333	0.782738	0.199405	0.0178571
ENSG00000153029.14	MR1	308	0.438312	0.415584	0.146104	0.516234	0.37987	0.103896
ENSG00000143373.17,ENSG00000232671.5	ZNF687, AL391069.2	272	0.518382	0.238971	0.242647	0.6875	0.261029	0.0514706
ENSG00000198464.13,ENSG00000269102.1	ZNF480, AC010320.3	353	0.671388	0.0481586	0.280453	0.929178	0.0623229	0.00849858
ENSG00000162885.12	B3GALNT2	286	0.503497	0.335664	0.160839	0.618881	0.29021	0.0909091
ENSG00000168385.17,ENSG00000115677.16	SEPT2, HDLBP	290	0.434483	0.424138	0.141379	0.510345	0.331034	0.158621
ENSG00000138796.16	HADH	313	0.789137	0.057508	0.153355	0.929712	0.0607029	0.00958466
ENSG00000280195.1	AC245140.2	234	0.461538	0.145299	0.393162	0.799145	0.175214	0.025641
ENSG00000147403.16,ENSG00000147403.16	RPL10, RPL10	278	0.564748	0.115108	0.320144	0.816547	0.165468	0.0179856
ENSG00000135605.12	TEC	434	0.665899	0.18894	0.145161	0.767281	0.191244	0.0414747
ENSG00000258760.1	AL355076.2	376	0.433511	0.49734	0.0691489	0.470745	0.345745	0.183511
ENSG00000157045.8	NTAN1	342	0.69883	0.154971	0.146199	0.821637	0.160819	0.0175439
ENSG00000273723.1,ENSG00000165416.14	AL139089.1, SUGT1	335	0.710448	0.18806	0.101493	0.79403	0.173134	0.0328358
ENSG00000119335.16	SET	343	0.527697	0.177843	0.294461	0.766764	0.209913	0.0233236
ENSG00000198917.12	SPOUT1	361	0.648199	0.0720222	0.279778	0.894737	0.0914127	0.0138504
ENSG00000083168.10,ENSG00000083168.10	KAT6A, KAT6A	307	0.781759	0.107492	0.110749	0.882736	0.0944625	0.0228013
ENSG00000175931.12,ENSG00000129673.9	UBE2O, AANAT	277	0.407942	0.444043	0.148014	0.501805	0.361011	0.137184
ENSG00000158941.16	CCAR2	305	0.740984	0.0852459	0.17377	0.878689	0.0983607	0.0229508
ENSG00000166595.11,ENSG00000172831.11	CIAO2B, CES2	362	0.649171	0.171271	0.179558	0.79558	0.18232	0.0220994
ENSG00000064225.12,ENSG00000239445.5	ST3GAL6, ST3GAL6-AS1	368	0.711957	0.220109	0.0679348	0.75	0.225543	0.0244565
ENSG00000108622.10	ICAM2	434	0.536866	0.304147	0.158986	0.642857	0.288018	0.0691244
ENSG00000145743.15	FBXL17	273	0.813187	0.106227	0.0805861	0.871795	0.117216	0.010989
ENSG00000010072.15,ENSG00000116903.7	SPRTN, EXOC8	346	0.817919	0.104046	0.0780347	0.884393	0.101156	0.0144509
ENSG00000159459.11	UBR1	336	0.72619	0.160714	0.113095	0.800595	0.172619	0.0267857
ENSG00000165185.14,ENSG00000230185.4	KIAA1958, C9orf147	258	0.806202	0.120155	0.0736434	0.868217	0.124031	0.00775194
ENSG00000164111.14	ANXA5	287	0.874564	0.097561	0.0278746	0.89547	0.101045	0.00348432
ENSG00000285840.1	AL353648.1	337	0.727003	0.181009	0.0919881	0.79822	0.175074	0.0267062
ENSG00000109944.10	JHY	320	0.684375	0.225	0.090625	0.75	0.21875	0.03125
ENSG00000165782.10,ENSG00000165782.10	PIP4P1, PIP4P1	407	0.599509	0.117936	0.282555	0.830467	0.154791	0.014742
ENSG00000165819.11	METTL3	303	0.617162	0.231023	0.151815	0.755776	0.217822	0.0264026
ENSG00000167770.11	OTUB1	360	0.511111	0.211111	0.277778	0.705556	0.247222	0.0472222
ENSG00000018510.14,ENSG00000213963.6,ENSG00000116044.15	AGPS, AC019080.1, NFE2L2	290	0.748276	0.151724	0.1	0.817241	0.162069	0.0206897
ENSG00000103319.11	EEF2K	391	0.570332	0.250639	0.179028	0.680307	0.240409	0.0792839
ENSG00000253719.3,ENSG00000257386.1,ENSG00000257386.1	ATXN7L3B, AC025257.1, AC025257.1	387	0.894057	0.0542636	0.0516796	0.940568	0.0516796	0.00775194
ENSG00000139977.13	NAA30	247	0.793522	0.109312	0.097166	0.874494	0.109312	0.0161943
ENSG00000111669.14	TPI1	355	0.414085	0.194366	0.391549	0.670423	0.264789	0.0647887
ENSG00000126746.17	ZNF384	221	0.443439	0.21267	0.343891	0.678733	0.257919	0.0633484
ENSG00000231439.4	WASIR2	312	0.676282	0.192308	0.13141	0.775641	0.214744	0.00961538
ENSG00000204923.3,ENSG00000169621.9,ENSG00000204923.3,ENSG00000169621.9	FBXO48, APLF, FBXO48, APLF	262	0.778626	0.148855	0.0725191	0.847328	0.125954	0.0267176
ENSG00000065882.15	TBC1D1	354	0.827684	0.0960452	0.0762712	0.892655	0.0960452	0.0112994
ENSG00000105122.12	RASAL3	343	0.609329	0.212828	0.177843	0.725948	0.262391	0.0116618
ENSG00000134183.11	GNAT2	349	0.555874	0.240688	0.203438	0.719198	0.229226	0.0515759
ENSG00000144895.11	EIF2A	349	0.661891	0.212034	0.126074	0.747851	0.226361	0.025788
ENSG00000104442.9,ENSG00000104442.9	ARMC1, ARMC1	314	0.789809	0.0796178	0.130573	0.914013	0.0796178	0.00636943
ENSG00000198522.13,ENSG00000176714.9	GPN1, CCDC121	227	0.700441	0.114537	0.185022	0.872247	0.105727	0.0220264
ENSG00000134308.13	YWHAQ	337	0.703264	0.186944	0.109792	0.78635	0.192878	0.0207715
ENSG00000127946.16	HIP1	336	0.690476	0.175595	0.133929	0.791667	0.190476	0.0178571
ENSG00000135862.5	LAMC1	301	0.614618	0.292359	0.0930233	0.667774	0.252492	0.0797342
ENSG00000259956.1	RBM15B	230	0.686957	0.0913043	0.221739	0.852174	0.134783	0.0130435
ENSG00000156172.5	C8orf37	257	0.77821	0.140078	0.0817121	0.844358	0.143969	0.0116732
ENSG00000105677.11,ENSG00000236144.6	TMEM147, TMEM147-AS1	355	0.585915	0.16338	0.250704	0.783099	0.197183	0.0197183
ENSG00000078618.21,ENSG00000078618.21	NRDC, NRDC	307	0.710098	0.214984	0.0749186	0.765472	0.201954	0.0325733
ENSG00000234028.3,ENSG00000172071.11,ENSG00000234028.3,ENSG00000172071.11	AC062029.1, EIF2AK3, AC062029.1, EIF2AK3	331	0.752266	0.166163	0.081571	0.818731	0.151057	0.0302115
ENSG00000172057.9,ENSG00000264968.1	ORMDL3, AC090844.2	347	0.458213	0.337176	0.204611	0.576369	0.288184	0.135447
ENSG00000163116.9,ENSG00000163116.9	STPG2, STPG2	318	0.880503	0.0691824	0.0503145	0.918239	0.0786164	0.00314465
ENSG00000226824.6	AC006001.2	402	0.579602	0.20398	0.216418	0.746269	0.218905	0.0348259
ENSG00000143771.11	CNIH4	318	0.63522	0.220126	0.144654	0.72956	0.226415	0.0440252
ENSG00000163527.9	STT3B	274	0.843066	0.116788	0.040146	0.875912	0.120438	0.00364964
ENSG00000107625.12	DDX50	377	0.753316	0.148541	0.0981432	0.830239	0.151194	0.0185676
ENSG00000121481.10	RNF2	277	0.779783	0.151625	0.0685921	0.841155	0.126354	0.032491
ENSG00000134057.14	CCNB1	327	0.7737	0.0795107	0.146789	0.905199	0.0917431	0.0030581
ENSG00000188021.8	UBQLN2	210	0.861905	0.0571429	0.0809524	0.928571	0.0714286	0
ENSG00000095139.13,ENSG00000118096.7	ARCN1, IFT46	305	0.685246	0.157377	0.157377	0.8	0.17377	0.0262295
ENSG00000167220.11	HDHD2	322	0.791925	0.118012	0.0900621	0.869565	0.111801	0.0186335
ENSG00000151233.10	GXYLT1	353	0.728045	0.172805	0.0991501	0.813031	0.172805	0.0141643
ENSG00000089053.12,ENSG00000170633.16	ANAPC5, RNF34	300	0.593333	0.29	0.116667	0.68	0.27	0.05
ENSG00000135124.14	P2RX4	308	0.545455	0.327922	0.126623	0.62987	0.292208	0.0779221
ENSG00000115652.14,ENSG00000115652.14	UXS1, UXS1	277	0.610108	0.33213	0.0577617	0.646209	0.256318	0.0974729
ENSG00000242439.1,ENSG00000176208.8	AC127024.1, ATAD5	390	0.628205	0.176923	0.194872	0.789744	0.174359	0.0358974
ENSG00000164715.5	LMTK2	310	0.806452	0.1	0.0935484	0.896774	0.0967742	0.00645161
ENSG00000025772.7	TOMM34	341	0.730205	0.105572	0.164223	0.85044	0.140762	0.00879765
ENSG00000130164.13	LDLR	398	0.59799	0.103015	0.298995	0.841709	0.130653	0.0276382
ENSG00000254762.1,ENSG00000174903.15	AP001107.7, RAB1B	110	0.4	0.227273	0.372727	0.645455	0.3	0.0545455
ENSG00000115084.13	SLC35F5	400	0.7975	0.1325	0.07	0.855	0.125	0.02
ENSG00000125246.15	CLYBL	290	0.689655	0.210345	0.1	0.755172	0.210345	0.0344828
ENSG00000188612.11	SUMO2	284	0.605634	0.15493	0.239437	0.788732	0.190141	0.0211268
ENSG00000034510.5,ENSG00000186854.10	TMSB10, TRABD2A	265	0.596226	0.309434	0.0943396	0.671698	0.249057	0.0792453
ENSG00000123329.17	ARHGAP9	287	0.505226	0.149826	0.344948	0.783972	0.174216	0.0418118
ENSG00000228474.5	OST4	273	0.538462	0.201465	0.260073	0.732601	0.241758	0.025641
ENSG00000242802.7	AP5Z1	306	0.797386	0.133987	0.0686275	0.859477	0.117647	0.0228758
ENSG00000160199.14	PKNOX1	416	0.701923	0.122596	0.175481	0.846154	0.146635	0.00721154
ENSG00000196476.11	C20orf96	317	0.615142	0.0820189	0.302839	0.864353	0.113565	0.022082
ENSG00000138942.15	RNF185	289	0.698962	0.138408	0.16263	0.823529	0.148789	0.0276817
ENSG00000183696.13	UPP1	309	0.87055	0.0614887	0.0679612	0.928803	0.0647249	0.00647249
ENSG00000169905.12	TOR1AIP2	311	0.675241	0.151125	0.173633	0.807074	0.170418	0.022508
ENSG00000143337.18,ENSG00000272906.1	TOR1AIP1, AL353708.3	359	0.696379	0.158774	0.144847	0.805014	0.169916	0.0250696
ENSG00000076258.9	FMO4	324	0.82716	0.117284	0.0555556	0.873457	0.117284	0.00925926
ENSG00000233509.2	ZNF197-AS1	319	0.76489	0.0658307	0.169279	0.92163	0.0689655	0.00940439
ENSG00000169981.10	ZNF35	296	0.766892	0.0675676	0.165541	0.918919	0.0810811	0
ENSG00000226950.6	DANCR	331	0.743202	0.1571	0.0996979	0.824773	0.166163	0.00906344
ENSG00000257999.1,ENSG00000136051.14	AC016257.1, WASHC4	375	0.68	0.197333	0.122667	0.768	0.197333	0.0346667
ENSG00000048544.5	MRPS10	337	0.777448	0.0949555	0.127596	0.88724	0.10089	0.0118694
ENSG00000262583.1	TMEM231P1	388	0.659794	0.154639	0.185567	0.801546	0.175258	0.0231959
ENSG00000144524.17	COPS7B	394	0.540609	0.299492	0.159898	0.637056	0.271574	0.0913706
ENSG00000139793.18	MBNL2	254	0.720472	0.220472	0.0590551	0.771654	0.181102	0.0472441
ENSG00000162542.13	TMCO4	253	0.747036	0.162055	0.0909091	0.826087	0.146245	0.027668
ENSG00000170667.14	RASA4B	356	0.575843	0.160112	0.264045	0.803371	0.174157	0.0224719
ENSG00000151748.14	SAV1	318	0.713836	0.204403	0.081761	0.764151	0.201258	0.0345912
ENSG00000275714.1,ENSG00000278637.1	HIST1H3A, HIST1H4A	250	0.472	0.12	0.408	0.784	0.184	0.032
ENSG00000136895.18	GARNL3	260	0.634615	0.138462	0.226923	0.819231	0.169231	0.0115385
ENSG00000186575.17,ENSG00000186575.17	NF2, NF2	320	0.6625	0.175	0.1625	0.8	0.18125	0.01875
ENSG00000087338.4	GMCL1	279	0.591398	0.326165	0.0824373	0.655914	0.250896	0.09319
ENSG00000234789.1,ENSG00000148331.11	AL590369.1, ASB6	326	0.733129	0.141104	0.125767	0.843558	0.144172	0.0122699
ENSG00000078142.12	PIK3C3	426	0.723005	0.143192	0.133803	0.823944	0.157277	0.0187793
ENSG00000135451.12,ENSG00000135451.12,ENSG00000258334.1	TROAP, TROAP, AC125611.4	431	0.612529	0.206497	0.180974	0.74942	0.208817	0.0417633
ENSG00000025293.16	PHF20	331	0.667674	0.114804	0.217523	0.870091	0.126888	0.00302115
ENSG00000027697.14	IFNGR1	326	0.47546	0.469325	0.0552147	0.506135	0.361963	0.131902
ENSG00000230555.2	AL450326.1	371	0.536388	0.299191	0.16442	0.61186	0.307278	0.0808625
ENSG00000012822.15,ENSG00000012822.15	CALCOCO1, CALCOCO1	266	0.56015	0.293233	0.146617	0.657895	0.296992	0.0451128
ENSG00000186908.14	ZDHHC17	340	0.805882	0.135294	0.0588235	0.855882	0.129412	0.0147059
ENSG00000167094.15	TTC16	314	0.691083	0.111465	0.197452	0.856688	0.136943	0.00636943
ENSG00000079432.7,ENSG00000079432.7	CIC, CIC	333	0.552553	0.144144	0.303303	0.801802	0.174174	0.024024
ENSG00000261302.5,ENSG00000102900.12	AC106779.1, NUP93	326	0.717791	0.0981595	0.184049	0.874233	0.110429	0.0153374
ENSG00000269583.1,ENSG00000234465.10,ENSG00000269583.1,ENSG00000234465.10	L34079.3, PINLYP, L34079.3, PINLYP	334	0.532934	0.113772	0.353293	0.823353	0.158683	0.0179641
ENSG00000167378.8,ENSG00000124444.15,ENSG00000226763.4	IRGQ, ZNF576, SRRM5	283	0.614841	0.0742049	0.310954	0.883392	0.0954064	0.0212014
ENSG00000112249.13,ENSG00000260000.2	ASCC3, AL133338.1	287	0.885017	0.0696864	0.0452962	0.923345	0.0766551	0
ENSG00000264278.1,ENSG00000130856.16	ZNF236-DT, ZNF236	281	0.736655	0.192171	0.0711744	0.782918	0.192171	0.024911
ENSG00000198856.12	OSTC	296	0.841216	0.0810811	0.0777027	0.915541	0.0810811	0.00337838
ENSG00000186162.10,ENSG00000144554.10	CIDECP, FANCD2	326	0.736196	0.101227	0.162577	0.880368	0.101227	0.0184049
ENSG00000269889.1,ENSG00000184378.2	AC078802.1, ACTRT3	321	0.566978	0.196262	0.23676	0.747664	0.193146	0.05919
ENSG00000273998.1	AL049794.1	231	0.774892	0.0909091	0.134199	0.900433	0.0952381	0.004329
ENSG00000198689.11,ENSG00000169446.5	SLC9A6, MMGT1	220	0.9	0.0454545	0.0545455	0.95	0.0454545	0.00454545
ENSG00000266028.7,ENSG00000196550.10,ENSG00000266028.7,ENSG00000196550.10	SRGAP2, FAM72A, SRGAP2, FAM72A	310	0.758065	0.135484	0.106452	0.845161	0.13871	0.016129
ENSG00000263513.5,ENSG00000270872.2,ENSG00000263513.5,ENSG00000263513.5,ENSG00000263513.5,ENSG00000270872.2	FAM72C, SRGAP2D, FAM72C, FAM72C, FAM72C, SRGAP2D	326	0.754601	0.138037	0.107362	0.849693	0.107362	0.0429448
ENSG00000119227.7	PIGZ	266	0.575188	0.274436	0.150376	0.695489	0.263158	0.0413534
ENSG00000196914.8	ARHGEF12	277	0.67148	0.241877	0.0866426	0.736462	0.216606	0.0469314
ENSG00000067533.5	RRP15	279	0.860215	0.09319	0.046595	0.903226	0.09319	0.00358423
ENSG00000233250.1,ENSG00000072506.12	AC233728.1, HSD17B10	217	0.778802	0.0414747	0.179724	0.958525	0.0368664	0.00460829
ENSG00000248724.6,ENSG00000113971.19,ENSG00000274810.4	NPHP3-AS1, NPHP3, NPHP3-ACAD11	305	0.796721	0.127869	0.0754098	0.855738	0.114754	0.0295082
ENSG00000188511.12	C22orf34	316	0.81962	0.0981013	0.0822785	0.89557	0.0981013	0.00632911
ENSG00000117523.16	PRRC2C	319	0.714734	0.203762	0.0815047	0.777429	0.184953	0.0376176
ENSG00000116761.11	CTH	355	0.84507	0.0873239	0.0676056	0.895775	0.0929577	0.0112676
ENSG00000185730.7,ENSG00000272172.1	ZNF696, AC138696.2	243	0.662551	0.102881	0.234568	0.872428	0.102881	0.0246914
ENSG00000161904.11	LEMD2	308	0.743506	0.126623	0.12987	0.850649	0.12987	0.0194805
ENSG00000135338.13,ENSG00000135338.13	LCA5, LCA5	278	0.802158	0.158273	0.0395683	0.834532	0.154676	0.0107914
ENSG00000234042.1,ENSG00000234042.1	AL591438.2, AL591438.2	262	0.885496	0.0458015	0.0687023	0.946565	0.0419847	0.0114504
ENSG00000240040.6	AC244205.1	160	0.6	0.35	0.05	0.625	0.3625	0.0125
ENSG00000115808.11,ENSG00000115808.11	STRN, STRN	369	0.750678	0.154472	0.0948509	0.826558	0.159892	0.0135501
ENSG00000008869.11,ENSG00000152133.14	HEATR5B, GPATCH11	295	0.766102	0.135593	0.0983051	0.857627	0.122034	0.020339
ENSG00000072364.12,ENSG00000272023.1	AFF4, AC010240.3	365	0.715068	0.180822	0.10411	0.8	0.164384	0.0356164
ENSG00000126016.15	AMOT	208	0.846154	0.0913462	0.0625	0.903846	0.0961538	0
ENSG00000152382.5,ENSG00000152382.5	TADA1, TADA1	325	0.683077	0.224615	0.0923077	0.738462	0.224615	0.0369231
ENSG00000113583.7	C5orf15	357	0.579832	0.296919	0.123249	0.680672	0.263305	0.0560224
ENSG00000141380.13	SS18	230	0.743478	0.173913	0.0826087	0.8	0.156522	0.0434783
ENSG00000163053.10	SLC16A14	321	0.669782	0.261682	0.0685358	0.716511	0.205607	0.0778816
ENSG00000184182.18,ENSG00000258984.5	UBE2F, UBE2F-SCLY	355	0.769014	0.152113	0.0788732	0.830986	0.149296	0.0197183
ENSG00000070214.15	SLC44A1	288	0.78125	0.0972222	0.121528	0.871528	0.114583	0.0138889
ENSG00000100478.14,ENSG00000196792.11	AP4S1, STRN3	387	0.604651	0.276486	0.118863	0.689922	0.271318	0.0387597
ENSG00000167578.17,ENSG00000171570.11	RAB4B, RAB4B-EGLN2	388	0.528351	0.221649	0.25	0.713918	0.244845	0.0412371
ENSG00000268366.1,ENSG00000268366.1,ENSG00000167565.12	AC010271.1, AC010271.1, SERTAD3	348	0.425287	0.298851	0.275862	0.58908	0.327586	0.0833333
ENSG00000104824.17,ENSG00000104824.17	HNRNPL, HNRNPL	320	0.440625	0.290625	0.26875	0.609375	0.315625	0.075
ENSG00000112715.21,ENSG00000272114.1	VEGFA, AL136131.3	322	0.698758	0.10559	0.195652	0.86646	0.118012	0.015528
ENSG00000100209.9,ENSG00000183765.21	HSCB, CHEK2	394	0.690355	0.159898	0.149746	0.814721	0.15736	0.0279188
ENSG00000245768.6,ENSG00000125166.12	AC092378.1, GOT2	378	0.825397	0.0714286	0.103175	0.920635	0.0767196	0.0026455
ENSG00000224597.10	SVIL-AS1	258	0.856589	0.112403	0.0310078	0.887597	0.104651	0.00775194
ENSG00000115762.16	PLEKHB2	344	0.787791	0.104651	0.107558	0.895349	0.0959302	0.00872093
ENSG00000248333.8,ENSG00000272004.1	CDK11B, FO704657.1	373	0.485255	0.243968	0.270777	0.670241	0.260054	0.0697051
ENSG00000008128.22,ENSG00000227775.3	CDK11A, AL031282.1	335	0.465672	0.241791	0.292537	0.671642	0.229851	0.0985075
ENSG00000108604.15	SMARCD2	341	0.595308	0.111437	0.293255	0.83871	0.140762	0.0205279
ENSG00000132466.18,ENSG00000250220.1	ANKRD17, AC053527.1	342	0.809942	0.0964912	0.0935673	0.897661	0.0964912	0.00584795
ENSG00000148606.12	POLR3A	263	0.669202	0.186312	0.144487	0.790875	0.174905	0.0342205
ENSG00000235100.3,ENSG00000138182.14	AL157400.3, KIF20B	333	0.717718	0.183183	0.0990991	0.804805	0.165165	0.03003
ENSG00000164818.15,ENSG00000188191.14,ENSG00000164818.15,ENSG00000188191.14,ENSG00000188191.14	DNAAF5, PRKAR1B, DNAAF5, PRKAR1B, PRKAR1B	290	0.755172	0.131034	0.113793	0.855172	0.127586	0.0172414
ENSG00000149531.15	FRG1BP	426	0.873239	0.0305164	0.0962441	0.962441	0.0328638	0.00469484
ENSG00000166913.12	YWHAB	324	0.682099	0.160494	0.157407	0.811728	0.169753	0.0185185
ENSG00000101104.12	PABPC1L	375	0.672	0.176	0.152	0.786667	0.189333	0.024
ENSG00000144034.14,ENSG00000144034.14	TPRKB, TPRKB	386	0.702073	0.158031	0.139896	0.818653	0.163212	0.0181347
ENSG00000260907.1,ENSG00000265916.1	AC015818.2, AC015818.6	194	0.664948	0.128866	0.206186	0.824742	0.164948	0.0103093
ENSG00000198467.14,ENSG00000198467.14	TPM2, TPM2	256	0.589844	0.0976562	0.3125	0.835938	0.148438	0.015625
ENSG00000269900.3,ENSG00000159884.11	RMRP, CCDC107	360	0.469444	0.116667	0.413889	0.827778	0.138889	0.0333333
ENSG00000137078.8	SIT1	370	0.42973	0.0945946	0.475676	0.837838	0.140541	0.0216216
ENSG00000104904.12,ENSG00000273734.1,ENSG00000167476.10	OAZ1, AC005258.1, JSRP1	266	0.545113	0.184211	0.270677	0.763158	0.214286	0.0225564
ENSG00000182919.14,ENSG00000284057.1	C11orf54, AP001273.2	281	0.754448	0.113879	0.131673	0.854093	0.120996	0.024911
ENSG00000120533.12,ENSG00000120526.10	ENY2, NUDCD1	304	0.858553	0.0953947	0.0460526	0.894737	0.0986842	0.00657895
ENSG00000267927.1,ENSG00000267827.5,ENSG00000196267.12	AC010320.1, AC011468.2, ZNF836	378	0.687831	0.0343915	0.277778	0.955026	0.0449735	0
ENSG00000141985.9,ENSG00000167670.15,ENSG00000167670.15	SH3GL1, CHAF1A, CHAF1A	354	0.562147	0.107345	0.330508	0.836158	0.146893	0.0169492
ENSG00000120158.11,ENSG00000120158.11	RCL1, RCL1	304	0.786184	0.0921053	0.121711	0.875	0.115132	0.00986842
ENSG00000183354.11,ENSG00000183354.11	KIAA2026, KIAA2026	264	0.757576	0.0833333	0.159091	0.886364	0.102273	0.0113636
ENSG00000080603.16,ENSG00000261840.2	SRCAP, AC093249.6	348	0.436782	0.198276	0.364943	0.715517	0.235632	0.0488506
ENSG00000106785.14	TRIM14	342	0.596491	0.295322	0.108187	0.672515	0.280702	0.0467836
ENSG00000112282.17,ENSG00000154269.14	MED23, ENPP3	332	0.885542	0.0722892	0.0421687	0.918675	0.0692771	0.0120482
ENSG00000238287.1,ENSG00000164002.11	AL603839.3, EXO5	345	0.628986	0.205797	0.165217	0.753623	0.205797	0.0405797
ENSG00000219545.11,ENSG00000283549.1	UMAD1, AC007161.3	405	0.817284	0.103704	0.0790123	0.891358	0.0987654	0.00987654
ENSG00000171864.4	PRND	325	0.821538	0.0923077	0.0861538	0.901538	0.0892308	0.00923077
ENSG00000115760.14	BIRC6	282	0.797872	0.102837	0.0992908	0.886525	0.0957447	0.0177305
ENSG00000143368.9	SF3B4	342	0.605263	0.24269	0.152047	0.71345	0.222222	0.0643275
ENSG00000136631.14,ENSG00000285184.2	VPS45, AC244033.2	231	0.614719	0.203463	0.181818	0.748918	0.186147	0.0649351
ENSG00000183826.17	BTBD9	280	0.810714	0.107143	0.0821429	0.878571	0.117857	0.00357143
ENSG00000170852.10	KBTBD2	285	0.796491	0.101754	0.101754	0.884211	0.108772	0.00701754
ENSG00000277072.4	STAG3L2	308	0.548701	0.188312	0.262987	0.762987	0.214286	0.0227273
ENSG00000167394.12,ENSG00000167395.10	ZNF668, ZNF646	334	0.48503	0.272455	0.242515	0.634731	0.311377	0.0538922
ENSG00000072401.14	UBE2D1	315	0.819048	0.101587	0.0793651	0.892063	0.0952381	0.0126984
ENSG00000164494.11	PDSS2	354	0.822034	0.121469	0.0564972	0.872881	0.107345	0.019774
ENSG00000227124.9	ZNF717	597	0.938023	0.0318258	0.0301508	0.963149	0.0335008	0.00335008
ENSG00000106560.10	GIMAP2	329	0.6231	0.182371	0.194529	0.74772	0.221884	0.0303951
ENSG00000124370.10,ENSG00000124383.8	MCEE, MPHOSPH10	340	0.779412	0.111765	0.108824	0.873529	0.102941	0.0235294
ENSG00000087074.7	PPP1R15A	375	0.405333	0.290667	0.304	0.608	0.312	0.08
ENSG00000136040.8	PLXNC1	248	0.491935	0.459677	0.0483871	0.524194	0.354839	0.120968
ENSG00000115806.12	GORASP2	336	0.66369	0.25	0.0863095	0.723214	0.220238	0.0565476
ENSG00000135617.3,ENSG00000135624.15,ENSG00000135617.3,ENSG00000135624.15	PRADC1, CCT7, PRADC1, CCT7	292	0.726027	0.116438	0.157534	0.863014	0.123288	0.0136986
ENSG00000253716.5	MINCR	334	0.61976	0.113772	0.266467	0.850299	0.146707	0.00299401
ENSG00000119041.10	GTF3C3	307	0.736156	0.162866	0.100977	0.811075	0.14658	0.0423453
ENSG00000167900.11,ENSG00000183077.15,ENSG00000167900.11,ENSG00000183077.15	TK1, AFMID, TK1, AFMID	388	0.335052	0.443299	0.221649	0.430412	0.347938	0.221649
ENSG00000167920.8	TMEM99	326	0.773006	0.125767	0.101227	0.846626	0.134969	0.0184049
ENSG00000283029.1,ENSG00000283029.1	AL139099.4, AL139099.4	383	0.626632	0.16188	0.211488	0.775457	0.182768	0.0417755
ENSG00000227039.6	ITGB2-AS1	317	0.596215	0.227129	0.176656	0.719243	0.246057	0.0347003
ENSG00000226328.6,ENSG00000093000.18	NUP50-DT, NUP50	342	0.766082	0.146199	0.0877193	0.833333	0.152047	0.0146199
ENSG00000127124.15,ENSG00000127124.15	HIVEP3, HIVEP3	282	0.719858	0.223404	0.0567376	0.758865	0.184397	0.0567376
ENSG00000102879.15,ENSG00000261416.1	CORO1A, AC012645.3	275	0.454545	0.156364	0.389091	0.741818	0.218182	0.04
ENSG00000266931.2,ENSG00000285793.1	AC092651.2, AC125232.2	366	0.737705	0.153005	0.10929	0.822404	0.163934	0.0136612
ENSG00000169018.5,ENSG00000260657.2	FEM1B, AC107871.2	298	0.741611	0.167785	0.090604	0.808725	0.171141	0.0201342
ENSG00000006453.13	BAIAP2L1	315	0.825397	0.114286	0.0603175	0.885714	0.107937	0.00634921
ENSG00000137876.9	RSL24D1	305	0.767213	0.140984	0.0918033	0.829508	0.147541	0.0229508
ENSG00000134982.16	APC	307	0.833876	0.13355	0.0325733	0.863192	0.130293	0.00651466
ENSG00000110958.15,ENSG00000110958.15	PTGES3, PTGES3	301	0.398671	0.365449	0.23588	0.511628	0.335548	0.152824
ENSG00000135775.13	COG2	277	0.797834	0.0902527	0.111913	0.873646	0.111913	0.0144404
ENSG00000116514.16	RNF19B	389	0.447301	0.359897	0.192802	0.547558	0.321337	0.131105
ENSG00000249700.8,ENSG00000134851.12	SRD5A3-AS1, TMEM165	364	0.846154	0.0906593	0.0631868	0.903846	0.0906593	0.00549451
ENSG00000139112.10,ENSG00000255958.1	GABARAPL1, AC115676.1	336	0.782738	0.145833	0.0714286	0.839286	0.139881	0.0208333
ENSG00000214078.12,ENSG00000244462.7	CPNE1, RBM12	283	0.664311	0.120141	0.215548	0.858657	0.123675	0.0176678
ENSG00000081059.19	TCF7	311	0.511254	0.276527	0.212219	0.643087	0.321543	0.0353698
ENSG00000102978.12	POLR2C	316	0.610759	0.212025	0.177215	0.756329	0.189873	0.0537975
ENSG00000012660.13,ENSG00000271367.1	ELOVL5, AL034374.1	272	0.650735	0.301471	0.0477941	0.672794	0.25	0.0772059
ENSG00000165512.4,ENSG00000165511.6	ZNF22, C10orf25	335	0.710448	0.2	0.0895522	0.776119	0.2	0.0238806
ENSG00000116157.5	GPX7	304	0.759868	0.148026	0.0921053	0.828947	0.148026	0.0230263
ENSG00000172954.13	LCLAT1	315	0.780952	0.152381	0.0666667	0.838095	0.149206	0.0126984
ENSG00000168495.12	POLR3D	347	0.821326	0.0778098	0.100865	0.913545	0.074928	0.0115274
ENSG00000139668.8	WDFY2	271	0.575646	0.273063	0.151292	0.682657	0.254613	0.0627306
ENSG00000119801.12,ENSG00000119801.12	YPEL5, YPEL5	336	0.732143	0.190476	0.077381	0.794643	0.181548	0.0238095
ENSG00000154429.10	CCSAP	409	0.757946	0.132029	0.110024	0.841076	0.134474	0.0244499
ENSG00000087448.10,ENSG00000256747.1	KLHL42, AC009511.2	354	0.830508	0.115819	0.0536723	0.875706	0.101695	0.0225989
ENSG00000254858.9,ENSG00000254858.9	MPV17L2, MPV17L2	337	0.451039	0.225519	0.323442	0.664688	0.284866	0.0504451
ENSG00000244187.7,ENSG00000272896.1	TMEM141, AL355987.3	306	0.601307	0.114379	0.284314	0.836601	0.143791	0.0196078
ENSG00000102178.12	UBL4A	173	0.485549	0.127168	0.387283	0.797688	0.17341	0.0289017
ENSG00000127334.10	DYRK2	348	0.767241	0.152299	0.0804598	0.827586	0.16954	0.00287356
ENSG00000149582.15,ENSG00000255435.6	TMEM25, AP001267.3	261	0.67433	0.168582	0.157088	0.800766	0.183908	0.0153257
ENSG00000243207.6,ENSG00000130810.19	PPAN-P2RY11, PPAN	299	0.371237	0.257525	0.371237	0.585284	0.334448	0.0802676
ENSG00000213079.9	SCAF8	339	0.761062	0.188791	0.0501475	0.80236	0.179941	0.0176991
ENSG00000189167.11,ENSG00000139618.14	ZAR1L, BRCA2	342	0.736842	0.160819	0.102339	0.812865	0.169591	0.0175439
ENSG00000114021.11	NIT2	388	0.806701	0.123711	0.0695876	0.868557	0.110825	0.0206186
ENSG00000102531.16,ENSG00000275202.1	FNDC3A, AL161421.1	323	0.811146	0.0990712	0.0897833	0.882353	0.0959752	0.0216718
ENSG00000182180.13,ENSG00000227540.1	MRPS16, DNAJC9-AS1	457	0.562363	0.183807	0.253829	0.741794	0.227571	0.0306346
ENSG00000117906.13	RCN2	313	0.789137	0.13099	0.0798722	0.86262	0.124601	0.0127796
ENSG00000085872.14,ENSG00000269399.2	CHERP, AC008764.6	358	0.46648	0.296089	0.23743	0.606145	0.321229	0.0726257
ENSG00000167196.13	FBXO22	252	0.765873	0.123016	0.111111	0.861111	0.115079	0.0238095
ENSG00000162755.13	KLHDC9	274	0.40146	0.277372	0.321168	0.572993	0.29927	0.127737
ENSG00000177853.14	ZNF518A	362	0.58011	0.287293	0.132597	0.665746	0.270718	0.0635359
ENSG00000064666.14	CNN2	258	0.313953	0.162791	0.523256	0.655039	0.310078	0.0348837
ENSG00000127527.13,ENSG00000127527.13	EPS15L1, EPS15L1	348	0.58908	0.224138	0.186782	0.732759	0.215517	0.0517241
ENSG00000179933.5,ENSG00000100813.14	C14orf119, ACIN1	345	0.698551	0.113043	0.188406	0.852174	0.124638	0.0231884
ENSG00000177119.15,ENSG00000134297.6	ANO6, PLEKHA8P1	346	0.65896	0.268786	0.0722543	0.708092	0.245665	0.0462428
ENSG00000182220.14	ATP6AP2	306	0.833333	0.0849673	0.0816993	0.905229	0.0915033	0.00326797
ENSG00000109670.14,ENSG00000268471.6	FBXW7, MIR4453HG	246	0.47561	0.46748	0.0569106	0.51626	0.321138	0.162602
ENSG00000119899.12	SLC17A5	370	0.772973	0.12973	0.0972973	0.859459	0.127027	0.0135135
ENSG00000135387.20	CAPRIN1	290	0.6	0.296552	0.103448	0.668966	0.272414	0.0586207
ENSG00000186635.14,ENSG00000214530.9	ARAP1, STARD10	411	0.46472	0.435523	0.0997567	0.510949	0.3309	0.158151
ENSG00000285693.1,ENSG00000168010.10	AP002381.2, ATG16L2	321	0.498442	0.364486	0.137072	0.563863	0.330218	0.105919
ENSG00000131263.12	RLIM	191	0.937173	0.0209424	0.0418848	0.973822	0.0209424	0.0052356
ENSG00000206028.1,ENSG00000244625.5	Z99774.1, MIATNB	370	0.659459	0.262162	0.0783784	0.727027	0.218919	0.0540541
ENSG00000056097.15	ZFR	257	0.805447	0.101167	0.0933852	0.891051	0.0933852	0.0155642
ENSG00000179364.13	PACS2	329	0.525836	0.218845	0.255319	0.744681	0.221884	0.0334347
ENSG00000271581.1,ENSG00000234745.10	AL671883.2, HLA-B	315	0.609524	0.0888889	0.301587	0.87619	0.114286	0.00952381
ENSG00000176809.10	LRRC37A3	428	0.635514	0.21028	0.154206	0.757009	0.21028	0.0327103
ENSG00000261513.1,ENSG00000040199.18	AC009097.4, PHLPP2	349	0.744986	0.108883	0.146132	0.862464	0.120344	0.017192
ENSG00000153922.10,ENSG00000248489.1	CHD1, LINC02062	299	0.759197	0.180602	0.0602007	0.792642	0.170569	0.0367893
ENSG00000173221.13	GLRX	362	0.61326	0.20442	0.18232	0.743094	0.21547	0.0414365
ENSG00000184992.10	BRI3BP	360	0.597222	0.227778	0.175	0.705556	0.244444	0.05
ENSG00000215838.4,ENSG00000143149.12	AL451074.1, ALDH9A1	402	0.721393	0.176617	0.10199	0.800995	0.156716	0.0422886
ENSG00000095564.13	BTAF1	333	0.756757	0.15015	0.0930931	0.834835	0.15015	0.015015
ENSG00000159445.12	THEM4	213	0.652582	0.239437	0.107981	0.737089	0.211268	0.0516432
ENSG00000245910.8	SNHG6	236	0.805085	0.0974576	0.0974576	0.898305	0.0889831	0.0127119
ENSG00000075420.12	FNDC3B	325	0.473846	0.449231	0.0769231	0.523077	0.332308	0.144615
ENSG00000163659.12,ENSG00000243926.1	TIPARP, TIPARP-AS1	326	0.552147	0.319018	0.128834	0.619632	0.294479	0.0858896
ENSG00000113851.14	CRBN	262	0.847328	0.0992366	0.0534351	0.900763	0.0877863	0.0114504
ENSG00000003509.15,ENSG00000115816.14	NDUFAF7, CEBPZ	313	0.715655	0.175719	0.108626	0.811502	0.172524	0.0159744
ENSG00000177045.8	SIX5	295	0.525424	0.162712	0.311864	0.766102	0.213559	0.020339
ENSG00000109762.15	SNX25	321	0.507788	0.336449	0.155763	0.607477	0.336449	0.0560748
ENSG00000171960.10	PPIH	353	0.694051	0.147309	0.15864	0.815864	0.161473	0.0226629
ENSG00000083535.15,ENSG00000083520.14	PIBF1, DIS3	329	0.802432	0.133739	0.0638298	0.851064	0.106383	0.0425532
ENSG00000167131.16,ENSG00000108883.12,ENSG00000214447.4	CCDC103, EFTUD2, FAM187A	351	0.695157	0.159544	0.145299	0.809117	0.159544	0.031339
ENSG00000168393.12,ENSG00000168395.15	DTYMK, ING5	376	0.577128	0.242021	0.180851	0.707447	0.239362	0.0531915
ENSG00000184227.7	ACOT1	191	0.664921	0.198953	0.136126	0.769634	0.183246	0.0471204
ENSG00000158553.4	POM121L2	291	0.731959	0.123711	0.14433	0.859107	0.134021	0.00687285
ENSG00000213988.10	ZNF90	283	0.784452	0.0600707	0.155477	0.936396	0.0565371	0.00706714
ENSG00000163166.14	IWS1	353	0.728045	0.181303	0.0906516	0.8017	0.175637	0.0226629
ENSG00000222020.2,ENSG00000068024.16	AC062017.1, HDAC4	269	0.776952	0.152416	0.070632	0.840149	0.148699	0.0111524
ENSG00000127483.17	HP1BP3	220	0.713636	0.177273	0.109091	0.804545	0.186364	0.00909091
ENSG00000109220.10	CHIC2	285	0.866667	0.105263	0.0280702	0.894737	0.0982456	0.00701754
ENSG00000142534.6	RPS11	316	0.477848	0.221519	0.300633	0.683544	0.256329	0.0601266
ENSG00000142541.16	RPL13A	341	0.40176	0.249267	0.348974	0.659824	0.278592	0.0615836
ENSG00000203668.2	CHML	291	0.769759	0.109966	0.120275	0.862543	0.127148	0.0103093
ENSG00000129657.15	SEC14L1	361	0.481994	0.457064	0.0609418	0.515235	0.362881	0.121884
ENSG00000068394.10	GPKOW	239	0.694561	0.041841	0.263598	0.92887	0.0669456	0.0041841
ENSG00000182872.15,ENSG00000147123.10	RBM10, NDUFB11	244	0.811475	0.0778689	0.110656	0.918033	0.0737705	0.00819672
ENSG00000185800.11	DMWD	393	0.585242	0.175573	0.239186	0.773537	0.206107	0.0203562
ENSG00000105887.10	MTPN	224	0.625	0.303571	0.0714286	0.674107	0.254464	0.0714286
ENSG00000124116.18,ENSG00000101457.12	WFDC3, DNTTIP1	385	0.742857	0.0779221	0.179221	0.903896	0.0909091	0.00519481
ENSG00000085377.13,ENSG00000085377.13	PREP, PREP	348	0.83908	0.12069	0.0402299	0.867816	0.123563	0.00862069
ENSG00000185614.4	INKA1	263	0.56654	0.0798479	0.353612	0.878327	0.114068	0.00760456
ENSG00000101911.12	PRPS2	235	0.808511	0.102128	0.0893617	0.889362	0.102128	0.00851064
ENSG00000262664.2,ENSG00000262533.1	OVCA2, AC090617.3	239	0.577406	0.230126	0.192469	0.707113	0.205021	0.0878661
ENSG00000245149.3,ENSG00000170881.4	RNF139-AS1, RNF139	350	0.728571	0.165714	0.105714	0.82	0.157143	0.0228571
ENSG00000152359.14	POC5	366	0.852459	0.0874317	0.0601093	0.909836	0.0765027	0.0136612
ENSG00000197345.12,ENSG00000132740.8	MRPL21, IGHMBP2	298	0.687919	0.194631	0.11745	0.778523	0.214765	0.00671141
ENSG00000115159.15	GPD2	318	0.584906	0.349057	0.0660377	0.641509	0.286164	0.072327
ENSG00000228696.8,ENSG00000228696.8	ARL17B, ARL17B	209	0.559809	0.119617	0.320574	0.822967	0.157895	0.0191388
ENSG00000142731.10	PLK4	376	0.808511	0.111702	0.0797872	0.875	0.12234	0.00265957
ENSG00000100083.18	GGA1	324	0.651235	0.157407	0.191358	0.808642	0.160494	0.0308642
ENSG00000181029.8	TRAPPC5	329	0.531915	0.276596	0.191489	0.665653	0.215805	0.118541
ENSG00000100564.8	PIGH	326	0.696319	0.190184	0.113497	0.788344	0.180982	0.0306748
ENSG00000100376.11	FAM118A	299	0.545151	0.227425	0.227425	0.712375	0.264214	0.0234114
ENSG00000143942.4	CHAC2	308	0.811688	0.0941558	0.0941558	0.88961	0.100649	0.00974026
ENSG00000166794.4	PPIB	336	0.5625	0.232143	0.205357	0.723214	0.21131	0.0654762
ENSG00000285644.1,ENSG00000110619.17	AC108448.3, CARS	269	0.63197	0.234201	0.133829	0.743494	0.223048	0.0334572
ENSG00000135828.11	RNASEL	438	0.707763	0.150685	0.141553	0.824201	0.159817	0.0159817
ENSG00000109133.12	TMEM33	331	0.81571	0.0845921	0.0996979	0.903323	0.0876133	0.00906344
ENSG00000272432.1	AL031432.3	313	0.466454	0.258786	0.27476	0.648562	0.28754	0.0638978
ENSG00000157601.13	MX1	317	0.798107	0.116719	0.0851735	0.873817	0.113565	0.0126183
ENSG00000011523.13,ENSG00000011523.13	CEP68, CEP68	297	0.723906	0.151515	0.124579	0.835017	0.148148	0.016835
ENSG00000263657.1	AC023389.1	311	0.533762	0.350482	0.115756	0.607717	0.302251	0.0900322
ENSG00000108474.16	PIGL	404	0.576733	0.235149	0.188119	0.707921	0.252475	0.039604
ENSG00000167842.15,ENSG00000072849.10,ENSG00000167842.15,ENSG00000072849.10	MIS12, DERL2, MIS12, DERL2	372	0.704301	0.142473	0.153226	0.841398	0.120968	0.0376344
ENSG00000117155.16	SSX2IP	391	0.795396	0.150895	0.0537084	0.841432	0.13555	0.0230179
ENSG00000159200.17	RCAN1	325	0.766154	0.156923	0.0769231	0.815385	0.144615	0.04
ENSG00000226889.3,ENSG00000118217.5	AL359541.1, ATF6	345	0.481159	0.353623	0.165217	0.568116	0.324638	0.107246
ENSG00000258667.1	HIF1A-AS2	326	0.496933	0.343558	0.159509	0.613497	0.279141	0.107362
ENSG00000146670.9,ENSG00000162300.12	CDCA5, ZFPL1	355	0.385915	0.309859	0.304225	0.549296	0.31831	0.132394
ENSG00000171791.12	BCL2	346	0.514451	0.421965	0.0635838	0.546243	0.303468	0.150289
ENSG00000204138.12	PHACTR4	353	0.555241	0.243626	0.201133	0.68272	0.226629	0.0906516
ENSG00000178607.15	ERN1	337	0.448071	0.41543	0.136499	0.531157	0.364985	0.103858
ENSG00000268858.2,ENSG00000101150.17	AL118506.1, TPD52L2	333	0.672673	0.141141	0.186186	0.828829	0.153153	0.018018
ENSG00000170779.10,ENSG00000170779.10	CDCA4, CDCA4	310	0.535484	0.312903	0.151613	0.635484	0.309677	0.0548387
ENSG00000175061.17,ENSG00000266651.1	LRRC75A-AS1, AC093484.4	297	0.612795	0.188552	0.198653	0.781145	0.188552	0.030303
ENSG00000185722.17	ANKFY1	294	0.496599	0.357143	0.146259	0.595238	0.326531	0.0782313
ENSG00000138646.8	HERC5	229	0.825328	0.069869	0.104803	0.912664	0.0829694	0.00436681
ENSG00000244380.1,ENSG00000164053.20	AC134772.1, ATRIP	340	0.538235	0.0911765	0.370588	0.864706	0.123529	0.0117647
ENSG00000178950.16,ENSG00000127419.16	GAK, TMEM175	282	0.659574	0.237589	0.102837	0.748227	0.234043	0.0177305
ENSG00000155313.15	USP25	311	0.858521	0.0932476	0.0482315	0.900322	0.0868167	0.0128617
ENSG00000154945.6	ANKRD40	369	0.685637	0.130081	0.184282	0.840108	0.149051	0.0108401
ENSG00000114491.13	UMPS	390	0.766667	0.146154	0.0871795	0.833333	0.146154	0.0205128
ENSG00000197601.12,ENSG00000254791.1,ENSG00000197601.12,ENSG00000254791.1	FAR1, FAR1-IT1, FAR1, FAR1-IT1	332	0.795181	0.14759	0.0572289	0.843373	0.138554	0.0180723
ENSG00000167775.10	CD320	313	0.546326	0.201278	0.252396	0.728435	0.239617	0.0319489
ENSG00000132694.18	ARHGEF11	221	0.728507	0.171946	0.0995475	0.78733	0.171946	0.040724
ENSG00000102781.13	KATNAL1	218	0.770642	0.12844	0.100917	0.857798	0.110092	0.0321101
ENSG00000222041.11,ENSG00000284879.1	CYTOR, AC133644.3	422	0.736967	0.120853	0.14218	0.850711	0.132701	0.0165877
ENSG00000186468.12,ENSG00000205464.12	RPS23, ATP6AP1L	269	0.70632	0.249071	0.0446097	0.747212	0.204461	0.0483271
ENSG00000119632.3	IFI27L2	222	0.711712	0.202703	0.0855856	0.779279	0.18018	0.0405405
ENSG00000197903.7,ENSG00000274997.1	HIST1H2BK, HIST1H2AH	302	0.556291	0.0860927	0.357616	0.857616	0.115894	0.0264901
ENSG00000146281.5	PM20D2	296	0.827703	0.0945946	0.0777027	0.89527	0.0912162	0.0135135
ENSG00000273064.1	AC017083.1	293	0.829352	0.0921502	0.0784983	0.904437	0.0955631	0
ENSG00000248121.8	SMURF2P1	366	0.666667	0.169399	0.163934	0.808743	0.180328	0.010929
ENSG00000145945.6	FAM50B	355	0.84507	0.0816901	0.0732394	0.912676	0.084507	0.0028169
ENSG00000114650.19,ENSG00000114650.19	SCAP, SCAP	344	0.671512	0.18314	0.145349	0.802326	0.18314	0.0145349
ENSG00000256269.8	HMBS	341	0.434018	0.123167	0.442815	0.777126	0.181818	0.0410557
ENSG00000177954.12	RPS27	316	0.477848	0.224684	0.297468	0.686709	0.259494	0.0537975
ENSG00000108389.9,ENSG00000108389.9,ENSG00000264672.5	MTMR4, MTMR4, SEPT4-AS1	307	0.615635	0.260586	0.123779	0.700326	0.247557	0.0521173
ENSG00000135537.16	AFG1L	381	0.790026	0.120735	0.0892388	0.863517	0.12336	0.0131234
ENSG00000100316.15	RPL3	293	0.610922	0.177474	0.211604	0.761092	0.204778	0.0341297
ENSG00000217862.2,ENSG00000185130.5,ENSG00000196747.4,ENSG00000278828.1	HIST1H4PS1, HIST1H2BL, HIST1H2AI, HIST1H3H	358	0.449721	0.125698	0.424581	0.787709	0.201117	0.0111732
ENSG00000088387.18,ENSG00000260992.1	DOCK9, DOCK9-DT	280	0.742857	0.192857	0.0642857	0.803571	0.153571	0.0428571
ENSG00000160285.14,ENSG00000215424.9,ENSG00000160285.14,ENSG00000215424.9	LSS, MCM3AP-AS1, LSS, MCM3AP-AS1	220	0.690909	0.145455	0.163636	0.845455	0.145455	0.00909091
ENSG00000181458.10	TMEM45A	344	0.747093	0.159884	0.0930233	0.813953	0.171512	0.0145349
ENSG00000143442.21	POGZ	329	0.568389	0.288754	0.142857	0.665653	0.285714	0.0486322
ENSG00000165168.7	CYBB	263	0.787072	0.13308	0.0798479	0.855513	0.140684	0.00380228
ENSG00000104472.9,ENSG00000104472.9	CHRAC1, CHRAC1	301	0.707641	0.162791	0.129568	0.813953	0.156146	0.0299003
ENSG00000139437.17	TCHP	322	0.602484	0.276398	0.121118	0.689441	0.248447	0.0621118
ENSG00000160818.16	GPATCH4	379	0.501319	0.242744	0.255937	0.675462	0.266491	0.0580475
ENSG00000188994.12	ZNF292	312	0.669872	0.163462	0.166667	0.801282	0.179487	0.0192308
ENSG00000086300.15	SNX10	402	0.78607	0.106965	0.106965	0.883085	0.109453	0.00746269
ENSG00000257103.8	LSM14A	354	0.69774	0.158192	0.144068	0.793785	0.180791	0.0254237
ENSG00000163349.21,ENSG00000235527.6	HIPK1, HIPK1-AS1	415	0.626506	0.207229	0.166265	0.749398	0.214458	0.0361446
ENSG00000117676.13	RPS6KA1	377	0.538462	0.297082	0.164456	0.639257	0.270557	0.0901857
ENSG00000186501.14	TMEM222	397	0.566751	0.292191	0.141058	0.662469	0.259446	0.0780856
ENSG00000162298.18	SYVN1	287	0.43554	0.219512	0.344948	0.679443	0.243902	0.0766551
ENSG00000163584.17	RPL22L1	252	0.785714	0.138889	0.0753968	0.837302	0.138889	0.0238095
ENSG00000234072.1,ENSG00000115207.13	AC074117.1, GTF3C2	317	0.690852	0.113565	0.195584	0.839117	0.141956	0.0189274
ENSG00000065268.10	WDR18	318	0.418239	0.27044	0.311321	0.606918	0.295597	0.0974843
ENSG00000093217.10	XYLB	324	0.830247	0.0895062	0.0802469	0.907407	0.0925926	0
ENSG00000227704.1,ENSG00000130024.14,ENSG00000232640.1,ENSG00000227704.1,ENSG00000130024.14,ENSG00000232640.1	AL354892.1, PHF10, AL354892.2, AL354892.1, PHF10, AL354892.2	192	0.776042	0.114583	0.109375	0.864583	0.114583	0.0208333
ENSG00000162997.15,ENSG00000240401.8	PRORSD1P, AC012358.3	381	0.713911	0.120735	0.165354	0.850394	0.11811	0.0314961
ENSG00000068308.13,ENSG00000068308.13	OTUD5, OTUD5	274	0.616788	0.149635	0.233577	0.817518	0.171533	0.0109489
ENSG00000062725.9,ENSG00000259349.1	APPBP2, AC011921.1	358	0.75419	0.142458	0.103352	0.846369	0.150838	0.0027933
ENSG00000100075.9	SLC25A1	230	0.721739	0.0652174	0.213043	0.913043	0.0869565	0
ENSG00000260924.2	LINC01311	230	0.708696	0.0826087	0.208696	0.9	0.0869565	0.0130435
ENSG00000100281.13	HMGXB4	273	0.824176	0.0989011	0.0769231	0.886447	0.102564	0.010989
ENSG00000184208.10,ENSG00000100138.14	C22orf46, SNU13	350	0.691429	0.131429	0.177143	0.834286	0.148571	0.0171429
ENSG00000025039.14,ENSG00000025039.14	RRAGD, RRAGD	301	0.757475	0.159468	0.0830565	0.827243	0.146179	0.0265781
ENSG00000269755.1	AC008758.6	344	0.662791	0.0726744	0.264535	0.898256	0.0959302	0.00581395
ENSG00000232648.3,ENSG00000168556.6	AC107214.1, ING2	396	0.80303	0.121212	0.0757576	0.871212	0.0984848	0.030303
ENSG00000260273.1,ENSG00000135535.16	AL359711.2, CD164	300	0.73	0.156667	0.113333	0.82	0.156667	0.0233333
ENSG00000251364.6,ENSG00000166387.12	AC107884.1, PPFIBP2	263	0.61597	0.285171	0.0988593	0.676806	0.26616	0.0570342
ENSG00000068120.14	COASY	344	0.450581	0.127907	0.421512	0.799419	0.174419	0.0261628
ENSG00000239774.1,ENSG00000163728.10	AC125618.1, TTC14	387	0.775194	0.178295	0.0465116	0.808786	0.160207	0.0310078
ENSG00000011007.12	ELOA	304	0.371711	0.4375	0.190789	0.470395	0.361842	0.167763
ENSG00000183722.8	LHFPL6	301	0.853821	0.10299	0.0431894	0.890365	0.089701	0.0199336
ENSG00000186312.10,ENSG00000147003.6,ENSG00000285602.1	CA5BP1, CLTRN, AC097625.1	191	0.774869	0.109948	0.115183	0.879581	0.115183	0.0052356
ENSG00000114999.7	TTL	356	0.699438	0.143258	0.157303	0.839888	0.148876	0.011236
ENSG00000171843.15	MLLT3	294	0.755102	0.170068	0.0748299	0.816327	0.173469	0.0102041
ENSG00000121644.18	DESI2	311	0.794212	0.141479	0.0643087	0.85209	0.118971	0.0289389
ENSG00000284773.1,ENSG00000243749.1	AC114490.3, TMEM35B	330	0.654545	0.221212	0.124242	0.751515	0.236364	0.0121212
ENSG00000153790.11	C7orf31	409	0.836186	0.0880196	0.0757946	0.904645	0.0929095	0.00244499
ENSG00000177888.7	ZBTB41	360	0.822222	0.0972222	0.0805556	0.883333	0.105556	0.0111111
ENSG00000050438.16,ENSG00000139629.15	SLC4A8, GALNT6	329	0.583587	0.243161	0.173252	0.68997	0.240122	0.0699088
ENSG00000148842.17,ENSG00000148842.17	CNNM2, CNNM2	412	0.665049	0.199029	0.135922	0.762136	0.203883	0.0339806
ENSG00000250337.5	PURPL	284	0.915493	0.0528169	0.0316901	0.943662	0.056338	0
ENSG00000248714.6,ENSG00000198740.8	AC091180.2, ZNF652	315	0.498413	0.380952	0.120635	0.574603	0.326984	0.0984127
ENSG00000111328.6,ENSG00000111328.6	CDK2AP1, CDK2AP1	345	0.489855	0.318841	0.191304	0.623188	0.295652	0.0811594
ENSG00000138593.8	SECISBP2L	318	0.735849	0.169811	0.0943396	0.808176	0.157233	0.0345912
ENSG00000228150.1,ENSG00000162441.11,ENSG00000173614.13	AL357140.2, LZIC, NMNAT1	369	0.436314	0.365854	0.197832	0.544715	0.341463	0.113821
ENSG00000136279.20	DBNL	442	0.613122	0.135747	0.251131	0.825792	0.149321	0.0248869
ENSG00000155906.17,ENSG00000146476.10,ENSG00000155906.17,ENSG00000146476.10	RMND1, ARMT1, RMND1, ARMT1	364	0.681319	0.230769	0.0879121	0.744505	0.208791	0.0467033
ENSG00000100644.16,ENSG00000258777.1	HIF1A, HIF1A-AS1	281	0.505338	0.320285	0.174377	0.597865	0.302491	0.0996441
ENSG00000215712.10,ENSG00000271040.1	TMEM242, AL390955.2	359	0.810585	0.133705	0.0557103	0.855153	0.133705	0.0111421
ENSG00000136770.10	DNAJC1	331	0.73716	0.196375	0.0664653	0.791541	0.166163	0.0422961
ENSG00000151164.18,ENSG00000111237.18	RAD9B, VPS29	306	0.447712	0.388889	0.163399	0.53268	0.326797	0.140523
ENSG00000150316.11,ENSG00000186280.6	CWC15, KDM4D	376	0.800532	0.119681	0.0797872	0.864362	0.12766	0.00797872
ENSG00000270761.1,ENSG00000198087.7	AL355353.1, CD2AP	368	0.855978	0.0842391	0.0597826	0.904891	0.0815217	0.013587
ENSG00000146085.7,ENSG00000031691.6	MUT, CENPQ	265	0.913208	0.0339623	0.0528302	0.954717	0.0415094	0.00377358
ENSG00000182327.7	GLTPD2	311	0.446945	0.192926	0.360129	0.710611	0.244373	0.0450161
ENSG00000141480.17	ARRB2	381	0.475066	0.204724	0.32021	0.67979	0.265092	0.0551181
ENSG00000176542.9	USF3	357	0.722689	0.187675	0.0896359	0.789916	0.190476	0.0196078
ENSG00000272447.1,ENSG00000225484.6	AL135925.1, NUTM2B-AS1	314	0.66879	0.152866	0.178344	0.815287	0.16242	0.022293
ENSG00000274750.2	HIST1H3E	285	0.354386	0.164912	0.480702	0.687719	0.259649	0.0526316
ENSG00000124574.14	ABCC10	305	0.688525	0.095082	0.216393	0.881967	0.104918	0.0131148
ENSG00000224616.2,ENSG00000137996.12	RTCA-AS1, RTCA	325	0.735385	0.132308	0.132308	0.849231	0.110769	0.04
ENSG00000224032.6	EPB41L4A-AS1	385	0.867532	0.0779221	0.0545455	0.922078	0.0701299	0.00779221
ENSG00000083937.8	CHMP2B	270	0.914815	0.0444444	0.0407407	0.951852	0.0481481	0
ENSG00000170190.15	SLC16A5	359	0.590529	0.142061	0.267409	0.821727	0.150418	0.0278552
ENSG00000125449.6	ARMC7	376	0.545213	0.180851	0.273936	0.763298	0.204787	0.0319149
ENSG00000047315.15,ENSG00000084092.6	POLR2B, NOA1	333	0.756757	0.0960961	0.147147	0.87988	0.114114	0.00600601
ENSG00000232963.1	HMGN2P20	193	0.46114	0.455959	0.0829016	0.497409	0.367876	0.134715
ENSG00000154719.13,ENSG00000154719.13	MRPL39, MRPL39	373	0.812332	0.0911528	0.0965147	0.895442	0.0991957	0.00536193
ENSG00000175215.10	CTDSP2	303	0.547855	0.287129	0.165017	0.669967	0.257426	0.0726073
ENSG00000126458.3,ENSG00000126461.14	RRAS, SCAF1	365	0.605479	0.0958904	0.29863	0.860274	0.126027	0.0136986
ENSG00000125977.6	EIF2S2	335	0.734328	0.170149	0.0955224	0.814925	0.164179	0.0208955
ENSG00000122678.16	POLM	277	0.794224	0.0577617	0.148014	0.927798	0.0685921	0.00361011
ENSG00000155850.7	SLC26A2	407	0.673219	0.230958	0.0958231	0.744472	0.223587	0.031941
ENSG00000143815.14	LBR	283	0.64311	0.282686	0.0742049	0.69258	0.233216	0.0742049
ENSG00000145246.13	ATP10D	260	0.784615	0.142308	0.0730769	0.853846	0.130769	0.0153846
ENSG00000137364.4,ENSG00000165097.14	TPMT, KDM1B	290	0.82069	0.0827586	0.0965517	0.906897	0.0758621	0.0172414
ENSG00000135541.20,ENSG00000231028.8	AHI1, LINC00271	192	0.791667	0.151042	0.0572917	0.838542	0.125	0.0364583
ENSG00000242474.2,ENSG00000240859.2	AC093627.5, AC093627.4	286	0.797203	0.0839161	0.118881	0.898601	0.0839161	0.0174825
ENSG00000106105.13,ENSG00000196295.11	GARS, GARS-DT	412	0.82767	0.0825243	0.0898058	0.90534	0.0776699	0.0169903
ENSG00000121716.20,ENSG00000235333.3	PILRB, PVRIG2P	286	0.388112	0.374126	0.237762	0.513986	0.332168	0.153846
ENSG00000141219.15	C17orf80	378	0.642857	0.227513	0.12963	0.727513	0.251323	0.021164
ENSG00000081692.12	JMJD4	321	0.672897	0.174455	0.152648	0.797508	0.180685	0.0218069
ENSG00000187607.15,ENSG00000255104.8	ZNF286A, AC005324.4	363	0.674931	0.115702	0.209366	0.853994	0.126722	0.0192837
ENSG00000276603.1,ENSG00000166619.13,ENSG00000235044.1	AL109614.1, BLCAP, PPIAP3	334	0.625749	0.290419	0.0838323	0.676647	0.248503	0.0748503
ENSG00000165389.6,ENSG00000129521.13,ENSG00000165389.6,ENSG00000129521.13	SPTSSA, EGLN3, SPTSSA, EGLN3	290	0.810345	0.0931034	0.0965517	0.896552	0.0896552	0.0137931
ENSG00000138757.14,ENSG00000138768.14	G3BP2, USO1	370	0.864865	0.0864865	0.0486486	0.910811	0.0783784	0.0108108
ENSG00000246323.2	AC113382.1	377	0.681698	0.175066	0.143236	0.798408	0.169761	0.0318302
ENSG00000196937.10	FAM3C	336	0.791667	0.0982143	0.110119	0.875	0.119048	0.00595238
ENSG00000271849.1,ENSG00000112893.9	AC012603.1, MAN2A1	353	0.869688	0.0849858	0.0453258	0.912181	0.082153	0.00566572
ENSG00000214013.9,ENSG00000103978.15	GANC, TMEM87A	346	0.748555	0.153179	0.0982659	0.84104	0.127168	0.0317919
ENSG00000115233.11,ENSG00000235724.8	PSMD14, AC009299.3	309	0.84466	0.119741	0.0355987	0.877023	0.113269	0.00970874
ENSG00000265118.5,ENSG00000126860.11	AC134669.1, EVI2A	304	0.611842	0.184211	0.203947	0.75	0.207237	0.0427632
ENSG00000015133.18,ENSG00000258798.1,ENSG00000258446.1	CCDC88C, AL133153.2, AL133153.1	238	0.47479	0.453782	0.0714286	0.521008	0.344538	0.134454
ENSG00000262246.5,ENSG00000103423.13,ENSG00000277170.1	CORO7, DNAJA3, AC012676.3	308	0.574675	0.227273	0.198052	0.714286	0.253247	0.0324675
ENSG00000100994.11	PYGB	360	0.786111	0.111111	0.102778	0.869444	0.125	0.00555556
ENSG00000260867.1,ENSG00000070770.8,ENSG00000260867.1,ENSG00000070770.8	AC009107.1, CSNK2A2, AC009107.1, CSNK2A2	306	0.669935	0.235294	0.0947712	0.735294	0.24183	0.0228758
ENSG00000161277.10,ENSG00000075702.17	THAP8, WDR62	398	0.625628	0.133166	0.241206	0.816583	0.160804	0.0226131
ENSG00000154447.14	SH3RF1	300	0.673333	0.273333	0.0533333	0.71	0.246667	0.0433333
ENSG00000158987.20	RAPGEF6	353	0.668555	0.269122	0.0623229	0.711048	0.235127	0.0538244
ENSG00000168743.12,ENSG00000138785.14	NPNT, INTS12	248	0.907258	0.0725806	0.0201613	0.927419	0.0725806	0
ENSG00000104953.19,ENSG00000104953.19	TLE6, TLE6	353	0.665722	0.141643	0.192635	0.818697	0.15864	0.0226629
ENSG00000114316.12	USP4	375	0.608	0.128	0.264	0.792	0.186667	0.0213333
ENSG00000174206.12,ENSG00000243024.6	C12orf66, AC012158.1	305	0.77377	0.163934	0.0622951	0.822951	0.163934	0.0131148
ENSG00000165182.11,ENSG00000184831.13	CXorf58, APOO	243	0.753086	0.18107	0.0658436	0.814815	0.18107	0.00411523
ENSG00000067066.16	SP100	341	0.366569	0.55132	0.0821114	0.392962	0.375367	0.231672
ENSG00000178502.5	KLHL11	363	0.603306	0.214876	0.181818	0.743802	0.231405	0.0247934
ENSG00000237441.9	RGL2	351	0.441595	0.0968661	0.461538	0.837607	0.150997	0.011396
ENSG00000173145.11	NOC3L	351	0.703704	0.165242	0.131054	0.809117	0.173789	0.017094
ENSG00000274560.1,ENSG00000111666.10	AC010205.1, CHPT1	359	0.729805	0.183844	0.086351	0.796657	0.183844	0.0194986
ENSG00000075188.8,ENSG00000185480.11	NUP37, PARPBP	203	0.729064	0.197044	0.0738916	0.788177	0.167488	0.044335
ENSG00000124067.16	SLC12A4	324	0.521605	0.234568	0.243827	0.70679	0.219136	0.0740741
ENSG00000198342.9	ZNF442	310	0.670968	0.0548387	0.274194	0.916129	0.0774194	0.00645161
ENSG00000111087.9	GLI1	292	0.599315	0.167808	0.232877	0.787671	0.178082	0.0342466
ENSG00000102384.13,ENSG00000102384.13	CENPI, CENPI	224	0.888393	0.0401786	0.0714286	0.955357	0.0401786	0.00446429
ENSG00000175066.15	GK5	402	0.810945	0.106965	0.0820896	0.875622	0.109453	0.0149254
ENSG00000100410.7,ENSG00000100412.15	PHF5A, ACO2	308	0.649351	0.185065	0.165584	0.753247	0.230519	0.0162338
ENSG00000171155.7	C1GALT1C1	252	0.789683	0.0952381	0.115079	0.900794	0.0833333	0.015873
ENSG00000170638.9	TRABD	265	0.607547	0.090566	0.301887	0.867925	0.109434	0.0226415
ENSG00000233461.5,ENSG00000116918.13,ENSG00000270106.6	AL445524.1, TSNAX, TSNAX-DISC1	429	0.773893	0.144522	0.0815851	0.846154	0.130536	0.02331
ENSG00000140199.11	SLC12A6	397	0.559194	0.221662	0.219144	0.715365	0.219144	0.0654912
ENSG00000131876.16,ENSG00000259172.1	SNRPA1, AC023024.1	398	0.703518	0.160804	0.135678	0.81407	0.175879	0.0100503
ENSG00000281641.2,ENSG00000177570.14	SAMD12-AS1, SAMD12	258	0.713178	0.236434	0.0503876	0.755814	0.205426	0.0387597
ENSG00000263847.1	AP005899.1	351	0.51567	0.273504	0.210826	0.623932	0.2849	0.0911681
ENSG00000268895.5,ENSG00000268895.5	A1BG-AS1, A1BG-AS1	294	0.540816	0.0782313	0.380952	0.857143	0.12585	0.0170068
ENSG00000122779.17	TRIM24	341	0.768328	0.11437	0.117302	0.859238	0.1261	0.0146628
ENSG00000112759.17	SLC29A1	301	0.601329	0.209302	0.189369	0.740864	0.225914	0.0332226
ENSG00000139514.12	SLC7A1	369	0.791328	0.157182	0.0514905	0.829268	0.159892	0.0108401
ENSG00000120798.16	NR2C1	369	0.653117	0.252033	0.0948509	0.720867	0.233062	0.0460705
ENSG00000145736.14	GTF2H2	200	0.725	0.08	0.195	0.895	0.095	0.01
ENSG00000048392.11,ENSG00000246263.2	RRM2B, UBR5-AS1	309	0.627832	0.278317	0.0938511	0.682848	0.265372	0.0517799
ENSG00000169221.13,ENSG00000180209.11	TBC1D10B, MYLPF	348	0.439655	0.166667	0.393678	0.738506	0.241379	0.0201149
ENSG00000141401.11,ENSG00000141401.11	IMPA2, IMPA2	286	0.818182	0.104895	0.0769231	0.874126	0.101399	0.0244755
ENSG00000172845.14	SP3	299	0.705686	0.210702	0.083612	0.772575	0.173913	0.0535117
ENSG00000172009.14	THOP1	358	0.558659	0.170391	0.27095	0.768156	0.195531	0.0363128
ENSG00000148090.11	AUH	347	0.884726	0.0634006	0.0518732	0.925072	0.0662824	0.00864553
ENSG00000141968.7	VAV1	280	0.575	0.171429	0.253571	0.760714	0.214286	0.025
ENSG00000274104.1,ENSG00000197841.14	AC020910.4, ZNF181	267	0.749064	0.0524345	0.198502	0.932584	0.0636704	0.00374532
ENSG00000227848.1	SUCLA2-AS1	364	0.791209	0.115385	0.0934066	0.870879	0.112637	0.0164835
ENSG00000008086.11	CDKL5	245	0.881633	0.0693878	0.0489796	0.926531	0.0653061	0.00816327
ENSG00000107862.4,ENSG00000107862.4	GBF1, GBF1	411	0.510949	0.343066	0.145985	0.605839	0.328467	0.0656934
ENSG00000255508.7,ENSG00000149016.15	AP002990.1, TUT1	343	0.422741	0.180758	0.396501	0.708455	0.241983	0.0495627
ENSG00000122512.15,ENSG00000106305.9	PMS2, AIMP2	340	0.605882	0.170588	0.223529	0.788235	0.185294	0.0264706
ENSG00000132661.3,ENSG00000234832.1	NXT1, AL096677.1	225	0.693333	0.0888889	0.217778	0.871111	0.124444	0.00444444
ENSG00000147905.17	ZCCHC7	243	0.728395	0.185185	0.0864198	0.794239	0.185185	0.0205761
ENSG00000197530.12,ENSG00000272106.1	MIB2, AL691432.2	277	0.509025	0.263538	0.227437	0.67509	0.285199	0.0397112
ENSG00000196275.13	GTF2IRD2	314	0.617834	0.146497	0.235669	0.799363	0.165605	0.0350318
ENSG00000130227.16	XPO7	320	0.73125	0.05625	0.2125	0.925	0.075	0
ENSG00000188994.12,ENSG00000272008.1	ZNF292, AL139274.2	375	0.68	0.168	0.152	0.8	0.173333	0.0266667
ENSG00000236501.5	AC074286.1	375	0.629333	0.232	0.138667	0.722667	0.229333	0.048
ENSG00000167491.17,ENSG00000167491.17	GATAD2A, GATAD2A	361	0.612188	0.235457	0.152355	0.717452	0.243767	0.0387812
ENSG00000103494.13,ENSG00000103494.13	RPGRIP1L, RPGRIP1L	316	0.835443	0.10443	0.0601266	0.886076	0.10443	0.00949367
ENSG00000067369.13,ENSG00000166963.12	TP53BP1, MAP1A	311	0.77492	0.138264	0.0868167	0.842444	0.135048	0.022508
ENSG00000204576.11,ENSG00000204590.12	PRR3, GNL1	341	0.583578	0.0909091	0.325513	0.865103	0.123167	0.0117302
ENSG00000114480.12	GBE1	270	0.837037	0.118519	0.0444444	0.874074	0.122222	0.0037037
ENSG00000235530.6,ENSG00000178307.9	AC087294.1, TMEM11	308	0.746753	0.185065	0.0681818	0.805195	0.165584	0.0292208
ENSG00000132275.10,ENSG00000166333.13,ENSG00000254400.1	RRP8, ILK, AC091564.2	358	0.608939	0.22067	0.170391	0.715084	0.243017	0.0418994
ENSG00000184990.12,ENSG00000184990.12	SIVA1, SIVA1	320	0.7375	0.1125	0.15	0.865625	0.1125	0.021875
ENSG00000272333.5	KMT2B	313	0.434505	0.233227	0.332268	0.645367	0.28115	0.0734824
ENSG00000170364.12	SETMAR	365	0.865753	0.0821918	0.0520548	0.909589	0.0794521	0.0109589
ENSG00000273783.1,ENSG00000165417.11	AL136040.1, GTF2A1	270	0.718519	0.166667	0.114815	0.796296	0.177778	0.0259259
ENSG00000127616.18,ENSG00000127616.18	SMARCA4, SMARCA4	340	0.658824	0.1	0.241176	0.870588	0.108824	0.0205882
ENSG00000273184.1,ENSG00000135245.9,ENSG00000240758.2	AC010655.4, HILPDA, AC010655.2	333	0.726727	0.144144	0.129129	0.834835	0.141141	0.024024
ENSG00000198612.10,ENSG00000227252.1	COPS8, AC105760.2	289	0.733564	0.197232	0.0692042	0.795848	0.186851	0.017301
ENSG00000263961.7	RHEX	401	0.468828	0.431421	0.0997506	0.538653	0.334165	0.127182
ENSG00000272645.3,ENSG00000185495.10,ENSG00000278467.1	GTF2IP20, AC138393.1, AC138393.3	389	0.712082	0.115681	0.172237	0.85347	0.120823	0.0257069
ENSG00000114209.14,ENSG00000163536.12	PDCD10, SERPINI1	292	0.797945	0.106164	0.0958904	0.883562	0.106164	0.010274
ENSG00000047410.13,ENSG00000157181.15	TPR, ODR4	302	0.811258	0.145695	0.0430464	0.850993	0.125828	0.0231788
ENSG00000243319.7,ENSG00000272143.1	FGF14-IT1, FGF14-AS2	347	0.870317	0.0864553	0.0432277	0.910663	0.0806916	0.00864553
ENSG00000146247.13	PHIP	243	0.823045	0.111111	0.0658436	0.876543	0.111111	0.0123457
ENSG00000249141.1,ENSG00000026297.15,ENSG00000249141.1,ENSG00000026297.15	AL159163.1, RNASET2, AL159163.1, RNASET2	262	0.656489	0.274809	0.0687023	0.694656	0.221374	0.0839695
ENSG00000142507.9	PSMB6	362	0.458564	0.138122	0.403315	0.756906	0.198895	0.0441989
ENSG00000182827.8	ACBD3	352	0.599432	0.28125	0.119318	0.673295	0.255682	0.0710227
ENSG00000171606.17	ZNF274	311	0.662379	0.0321543	0.305466	0.938907	0.0578778	0.00321543
ENSG00000116489.12,ENSG00000007341.18	CAPZA1, ST7L	450	0.608889	0.233333	0.157778	0.715556	0.264444	0.02
ENSG00000168303.7,ENSG00000175600.15	MPLKIP, SUGCT	282	0.865248	0.0602837	0.0744681	0.91844	0.0744681	0.0070922
ENSG00000168246.5	UBTD2	313	0.571885	0.332268	0.0958466	0.638978	0.27476	0.086262
ENSG00000030419.16,ENSG00000270659.1	IKZF2, AC079610.2	274	0.536496	0.372263	0.0912409	0.59854	0.29562	0.105839
ENSG00000269578.1	AC008764.7	278	0.410072	0.294964	0.294964	0.589928	0.31295	0.0971223
ENSG00000260101.1,ENSG00000119844.15	AC008074.2, AFTPH	303	0.607261	0.283828	0.108911	0.683168	0.240924	0.0759076
ENSG00000234572.1	LINC01800	222	0.531532	0.301802	0.166667	0.644144	0.297297	0.0585586
ENSG00000182185.18	RAD51B	346	0.641618	0.187861	0.17052	0.768786	0.202312	0.0289017
ENSG00000263004.1,ENSG00000121057.12	AC007114.1, AKAP1	348	0.658046	0.126437	0.215517	0.827586	0.140805	0.0316092
ENSG00000138592.13	USP8	289	0.678201	0.231834	0.0899654	0.737024	0.242215	0.0207612
ENSG00000079739.16,ENSG00000142856.16	PGM1, ITGB3BP	315	0.780952	0.12381	0.0952381	0.857143	0.136508	0.00634921
ENSG00000143013.12	LMO4	248	0.762097	0.185484	0.0524194	0.802419	0.165323	0.0322581
ENSG00000105447.12	GRWD1	374	0.614973	0.13369	0.251337	0.818182	0.176471	0.00534759
ENSG00000126457.21,ENSG00000126457.21	PRMT1, PRMT1	293	0.566553	0.129693	0.303754	0.819113	0.153584	0.0273038
ENSG00000008300.16,ENSG00000228350.1	CELSR3, LINC02585	292	0.671233	0.0924658	0.236301	0.883562	0.106164	0.010274
ENSG00000228015.1,ENSG00000122507.20	AC074338.1, BBS9	325	0.852308	0.0615385	0.0861538	0.932308	0.0676923	0
ENSG00000253669.3	GASAL1	314	0.665605	0.197452	0.136943	0.773885	0.184713	0.0414013
ENSG00000165672.6	PRDX3	333	0.618619	0.192192	0.189189	0.75976	0.198198	0.042042
ENSG00000169692.12,ENSG00000169692.12	AGPAT2, AGPAT2	181	0.563536	0.187845	0.248619	0.712707	0.248619	0.038674
ENSG00000102096.9,ENSG00000102096.9	PIM2, PIM2	235	0.629787	0.0425532	0.32766	0.919149	0.0808511	0
ENSG00000251595.7	ABCA11P	297	0.804714	0.040404	0.154882	0.936027	0.0538721	0.010101
ENSG00000221963.5	APOL6	286	0.646853	0.258741	0.0944056	0.713287	0.255245	0.0314685
ENSG00000179021.9,ENSG00000163320.10	C3orf38, CGGBP1	289	0.82699	0.0968858	0.0761246	0.878893	0.117647	0.00346021
ENSG00000177666.16	PNPLA2	270	0.37037	0.196296	0.433333	0.692593	0.255556	0.0518519
ENSG00000258101.2	AC010173.1	375	0.64	0.173333	0.186667	0.781333	0.184	0.0346667
ENSG00000136861.17	CDK5RAP2	311	0.73955	0.176849	0.0836013	0.797428	0.186495	0.0160772
ENSG00000163466.15	ARPC2	345	0.530435	0.313043	0.156522	0.617391	0.266667	0.115942
ENSG00000160633.12,ENSG00000130254.11	SAFB, SAFB2	319	0.652038	0.141066	0.206897	0.830721	0.137931	0.031348
ENSG00000259116.2	AL049869.3	359	0.746518	0.150418	0.103064	0.81337	0.169916	0.0167131
ENSG00000105204.13	DYRK1B	310	0.664516	0.145161	0.190323	0.816129	0.174194	0.00967742
ENSG00000151151.5,ENSG00000122873.11	IPMK, CISD1	232	0.771552	0.155172	0.0732759	0.823276	0.159483	0.0172414
ENSG00000158079.15	PTPDC1	328	0.859756	0.0792683	0.0609756	0.908537	0.0884146	0.00304878
ENSG00000139636.15	LMBR1L	378	0.539683	0.201058	0.259259	0.701058	0.253968	0.0449735
ENSG00000011426.10,ENSG00000164542.12	ANLN, KIAA0895	301	0.880399	0.0631229	0.0564784	0.92691	0.0631229	0.00996678
ENSG00000078687.17	TNRC6C	289	0.726644	0.193772	0.0795848	0.799308	0.186851	0.0138408
ENSG00000159335.15,ENSG00000089693.10	PTMS, MLF2	279	0.498208	0.215054	0.286738	0.72043	0.207885	0.0716846
ENSG00000128340.14	RAC2	320	0.5	0.35625	0.14375	0.58125	0.3	0.11875
ENSG00000177192.13,ENSG00000255992.1,ENSG00000177192.13,ENSG00000255992.1	PUS1, AC131009.1, PUS1, AC131009.1	370	0.662162	0.162162	0.175676	0.802703	0.175676	0.0216216
ENSG00000215251.3,ENSG00000185019.16	FASTKD5, UBOX5	336	0.758929	0.0892857	0.151786	0.877976	0.10119	0.0208333
ENSG00000100865.14,ENSG00000196663.15	CINP, TECPR2	365	0.586301	0.282192	0.131507	0.69589	0.249315	0.0547945
ENSG00000115750.16	TAF1B	390	0.758974	0.158974	0.0820513	0.835897	0.15641	0.00769231
ENSG00000135968.20	GCC2	304	0.6875	0.230263	0.0822368	0.753289	0.210526	0.0361842
ENSG00000136158.11	SPRY2	345	0.852174	0.0637681	0.084058	0.927536	0.0608696	0.0115942
ENSG00000120647.9,ENSG00000073614.12	CCDC77, KDM5A	316	0.78481	0.117089	0.0981013	0.870253	0.110759	0.0189873
ENSG00000235781.1	LINC02569	331	0.65861	0.0966767	0.244713	0.873112	0.114804	0.0120846
ENSG00000230795.3,ENSG00000227262.3	HLA-K, HCG4B	322	0.642857	0.130435	0.226708	0.838509	0.142857	0.0186335
ENSG00000030066.13	NUP160	354	0.553672	0.319209	0.127119	0.649718	0.279661	0.0706215
ENSG00000166411.13,ENSG00000136425.13	IDH3A, CIB2	336	0.672619	0.235119	0.0922619	0.738095	0.208333	0.0535714
ENSG00000124279.11	FASTKD3	309	0.841424	0.0906149	0.0679612	0.906149	0.0906149	0.00323625
ENSG00000164104.11	HMGB2	244	0.770492	0.110656	0.118852	0.856557	0.122951	0.0204918
ENSG00000230953.2	AC099677.1	334	0.751497	0.128743	0.11976	0.847305	0.128743	0.0239521
ENSG00000240972.1	MIF	284	0.644366	0.211268	0.144366	0.774648	0.18662	0.0387324
ENSG00000069424.14,ENSG00000131697.17	KCNAB2, NPHP4	149	0.731544	0.147651	0.120805	0.805369	0.181208	0.0134228
ENSG00000136111.13	TBC1D4	335	0.710448	0.214925	0.0746269	0.767164	0.18806	0.0447761
ENSG00000092330.16	TINF2	387	0.364341	0.204134	0.431525	0.648579	0.286822	0.0645995
ENSG00000254505.9,ENSG00000260669.2,ENSG00000213920.8	CHMP4A, AL096870.2, MDP1	356	0.438202	0.157303	0.404494	0.713483	0.241573	0.0449438
ENSG00000244952.2,ENSG00000198826.10,ENSG00000262728.5	AC123768.2, ARHGAP11A, AC123768.3	432	0.622685	0.157407	0.219907	0.805556	0.164352	0.0300926
ENSG00000214655.10	ZSWIM8	417	0.438849	0.254197	0.306954	0.628297	0.333333	0.0383693
ENSG00000134698.10	AGO4	367	0.632153	0.196185	0.171662	0.768392	0.20436	0.027248
ENSG00000229348.1,ENSG00000178922.16	HYI-AS1, HYI	371	0.681941	0.167116	0.150943	0.789757	0.183288	0.0269542
ENSG00000066136.20,ENSG00000272145.1	NFYC, NFYC-AS1	335	0.504478	0.38209	0.113433	0.58806	0.319403	0.0925373
ENSG00000205763.13	RP9P	341	0.829912	0.0967742	0.0733138	0.894428	0.0997067	0.0058651
ENSG00000215014.5,ENSG00000160075.11	AL645728.1, SSU72	372	0.596774	0.188172	0.215054	0.736559	0.241935	0.0215054
ENSG00000169100.13	SLC25A6	355	0.735211	0.138028	0.126761	0.847887	0.132394	0.0197183
ENSG00000196757.7,ENSG00000267179.1	ZNF700, AC008770.2	330	0.6	0.0727273	0.327273	0.884848	0.106061	0.00909091
ENSG00000159210.9	SNF8	396	0.707071	0.121212	0.171717	0.84596	0.138889	0.0151515
ENSG00000101084.17	RAB5IF	285	0.596491	0.273684	0.129825	0.687719	0.263158	0.0491228
ENSG00000078061.12	ARAF	228	0.657895	0.100877	0.241228	0.885965	0.105263	0.00877193
ENSG00000253618.1,ENSG00000145882.10	GRPEL2-AS1, PCYOX1L	274	0.744526	0.0912409	0.164234	0.894161	0.10219	0.00364964
ENSG00000243317.7	STMP1	265	0.750943	0.181132	0.0679245	0.803774	0.184906	0.0113208
ENSG00000131558.14	EXOC4	302	0.844371	0.112583	0.0430464	0.884106	0.0927152	0.0231788
ENSG00000281491.1,ENSG00000137094.14	DNAJB5-DT, DNAJB5	302	0.715232	0.10596	0.178808	0.880795	0.10596	0.013245
ENSG00000260031.1,ENSG00000121274.12,ENSG00000121274.12	RPL10P14, TENT4B, TENT4B	349	0.616046	0.246418	0.137536	0.710602	0.237822	0.0515759
ENSG00000204977.9,ENSG00000204977.9	TRIM13, TRIM13	265	0.750943	0.139623	0.109434	0.841509	0.124528	0.0339623
ENSG00000123178.14,ENSG00000123178.14	SPRYD7, SPRYD7	233	0.7897	0.11588	0.0944206	0.879828	0.107296	0.0128755
ENSG00000100522.9,ENSG00000285664.1	GNPNAT1, AL139317.5	323	0.767802	0.160991	0.0712074	0.826625	0.145511	0.0278638
ENSG00000221916.3,ENSG00000177380.13	C19orf73, PPFIA3	270	0.718519	0.103704	0.177778	0.87037	0.118519	0.0111111
ENSG00000154222.14,ENSG00000224680.4	CC2D1B, PLA2G12AP1	250	0.692	0.152	0.156	0.836	0.144	0.02
ENSG00000154217.14	PITPNC1	355	0.608451	0.28169	0.109859	0.692958	0.256338	0.0507042
ENSG00000177788.5,ENSG00000168118.11	AL162595.1, RAB4A	239	0.786611	0.112971	0.100418	0.861925	0.121339	0.0167364
ENSG00000140939.14,ENSG00000140939.14	NOL3, NOL3	286	0.520979	0.146853	0.332168	0.79021	0.174825	0.034965
ENSG00000135722.8,ENSG00000102871.15	FBXL8, TRADD	254	0.468504	0.19685	0.334646	0.732283	0.228346	0.0393701
ENSG00000276728.1,ENSG00000186834.3	AC142472.1, HEXIM1	240	0.4	0.295833	0.304167	0.595833	0.345833	0.0583333
ENSG00000143248.12,ENSG00000232995.7	RGS5, RGS5	237	0.848101	0.0759494	0.0759494	0.919831	0.0590717	0.021097
ENSG00000108474.16,ENSG00000141027.20	PIGL, NCOR1	315	0.542857	0.266667	0.190476	0.67619	0.28254	0.0412698
ENSG00000250692.1	AC008667.2	229	0.655022	0.253275	0.0917031	0.716157	0.231441	0.0524017
ENSG00000065135.10	GNAI3	410	0.57561	0.231707	0.192683	0.721951	0.246341	0.0317073
ENSG00000165732.12	DDX21	293	0.679181	0.167235	0.153584	0.805461	0.170648	0.0238908
ENSG00000171311.12,ENSG00000171307.18	EXOSC1, ZDHHC16	346	0.644509	0.199422	0.156069	0.748555	0.216763	0.0346821
ENSG00000272741.1,ENSG00000213123.10,ENSG00000235897.1	AC069257.3, TCTEX1D2, TM4SF19-AS1	313	0.607029	0.230032	0.162939	0.731629	0.214058	0.0543131
ENSG00000175548.8	ALG10B	348	0.841954	0.0890805	0.0689655	0.905172	0.0890805	0.00574713
ENSG00000185219.16	ZNF445	326	0.745399	0.101227	0.153374	0.886503	0.0981595	0.0153374
ENSG00000164535.14,ENSG00000136240.9	DAGLB, KDELR2	460	0.71087	0.158696	0.130435	0.823913	0.16087	0.0152174
ENSG00000124120.10	TTPAL	351	0.749288	0.139601	0.111111	0.851852	0.128205	0.019943
ENSG00000146463.11	ZMYM4	355	0.670423	0.219718	0.109859	0.75493	0.2	0.0450704
ENSG00000151849.14	CENPJ	326	0.745399	0.147239	0.107362	0.831288	0.150307	0.0184049
ENSG00000114013.15	CD86	294	0.421769	0.44898	0.129252	0.486395	0.333333	0.180272
ENSG00000197043.13,ENSG00000254298.1	ANXA6, AC008641.1	318	0.481132	0.427673	0.091195	0.537736	0.31761	0.144654
ENSG00000230691.1	MRPL35P4	276	0.655797	0.213768	0.130435	0.746377	0.206522	0.0471014
ENSG00000140990.14,ENSG00000255513.1,ENSG00000140988.15,ENSG00000255198.4,ENSG00000179580.9	NDUFB10, AC005363.1, RPS2, SNHG9, RNF151	354	0.40678	0.144068	0.449153	0.70904	0.251412	0.039548
ENSG00000187742.14	SECISBP2	322	0.708075	0.136646	0.15528	0.822981	0.145963	0.0310559
ENSG00000240137.5,ENSG00000163645.14	ERICH6-AS1, ERICH6	292	0.756849	0.164384	0.0787671	0.821918	0.150685	0.0273973
ENSG00000115325.13	DOK1	373	0.506702	0.150134	0.343164	0.761394	0.214477	0.0241287
ENSG00000145349.16	CAMK2D	204	0.813725	0.156863	0.0294118	0.833333	0.147059	0.0196078
ENSG00000125846.15	ZNF133	350	0.814286	0.105714	0.08	0.88	0.105714	0.0142857
ENSG00000236838.2,ENSG00000236457.1	AC090617.2, AC090617.1	354	0.40113	0.440678	0.158192	0.477401	0.358757	0.163842
ENSG00000148411.7	NACC2	262	0.679389	0.137405	0.183206	0.824427	0.167939	0.00763359
ENSG00000163694.14	RBM47	318	0.676101	0.248428	0.0754717	0.716981	0.232704	0.0503145
ENSG00000269313.5	MAGIX	263	0.646388	0.0494297	0.304183	0.904943	0.0874525	0.00760456
ENSG00000132881.11	CPLANE2	278	0.593525	0.266187	0.140288	0.683453	0.269784	0.0467626
ENSG00000124766.6,ENSG00000283480.1	SOX4, AL512380.2	251	0.776892	0.179283	0.0438247	0.812749	0.175299	0.0119522
ENSG00000140259.6	MFAP1	357	0.546218	0.210084	0.243697	0.714286	0.235294	0.0504202
ENSG00000127804.12	METTL16	309	0.631068	0.229773	0.139159	0.724919	0.236246	0.038835
ENSG00000165119.20,ENSG00000178966.16	HNRNPK, RMI1	310	0.754839	0.122581	0.122581	0.864516	0.116129	0.0193548
ENSG00000140264.19,ENSG00000128886.11	SERF2, ELL3	379	0.593668	0.195251	0.211082	0.746702	0.221636	0.0316623
ENSG00000162377.5	COA7	367	0.675749	0.166213	0.158038	0.792916	0.166213	0.0408719
ENSG00000240005.5	AC106047.1	344	0.747093	0.139535	0.113372	0.837209	0.15407	0.00872093
ENSG00000143494.15,ENSG00000143494.15	VASH2, VASH2	327	0.458716	0.428135	0.11315	0.525994	0.311927	0.16208
ENSG00000110063.9,ENSG00000255062.1	DCPS, AP001318.2	383	0.574413	0.287206	0.138381	0.665796	0.26893	0.0652742
ENSG00000184220.11	CMSS1	285	0.82807	0.0912281	0.0807018	0.891228	0.101754	0.00701754
ENSG00000088812.17	ATRN	340	0.805882	0.102941	0.0911765	0.891176	0.0882353	0.0205882
ENSG00000125817.7,ENSG00000101224.17	CENPB, CDC25B	328	0.695122	0.0853659	0.219512	0.884146	0.10061	0.0152439
ENSG00000119421.6,ENSG00000185681.12	NDUFA8, MORN5	333	0.807808	0.105105	0.0870871	0.888889	0.102102	0.00900901
ENSG00000141562.17,ENSG00000265458.1	NARF, AC132938.3	279	0.451613	0.21147	0.336918	0.688172	0.247312	0.0645161
ENSG00000112343.10	TRIM38	338	0.60355	0.204142	0.192308	0.760355	0.218935	0.0207101
ENSG00000256514.1,ENSG00000175505.10,ENSG00000275484.1,ENSG00000256514.1,ENSG00000175505.10,ENSG00000275484.1	AP003419.1, CLCF1, AP003419.3, AP003419.1, CLCF1, AP003419.3	194	0.304124	0.340206	0.35567	0.474227	0.396907	0.128866
ENSG00000176723.9	ZNF843	335	0.647761	0.164179	0.18806	0.797015	0.18806	0.0149254
ENSG00000139218.17	SCAF11	308	0.655844	0.25	0.0941558	0.720779	0.224026	0.0551948
ENSG00000237765.6,ENSG00000118564.14,ENSG00000237765.6,ENSG00000118564.14	FAM200B, FBXL5, FAM200B, FBXL5	337	0.869436	0.0712166	0.0593472	0.922849	0.0771513	0
ENSG00000196511.14	TPK1	344	0.72093	0.223837	0.0552326	0.761628	0.212209	0.0261628
ENSG00000129128.12,ENSG00000248980.1	SPCS3, AC019163.1	333	0.84985	0.0900901	0.0600601	0.903904	0.0840841	0.012012
ENSG00000110104.12,ENSG00000255959.1	CCDC86, AP000777.2	374	0.665775	0.224599	0.109626	0.76738	0.195187	0.0374332
ENSG00000122126.16	OCRL	174	0.87931	0.0689655	0.0517241	0.925287	0.0747126	0
ENSG00000276410.3,ENSG00000234816.2,ENSG00000278272.1	HIST1H2BB, HIST1H2APS5, HIST1H3C	288	0.402778	0.177083	0.420139	0.704861	0.236111	0.0590278
ENSG00000214595.11	EML6	365	0.731507	0.210959	0.0575342	0.767123	0.194521	0.0383562
ENSG00000139734.18	DIAPH3	267	0.827715	0.11985	0.0524345	0.872659	0.116105	0.011236
ENSG00000140534.13	TICRR	374	0.740642	0.136364	0.122995	0.847594	0.141711	0.0106952
ENSG00000173269.13,ENSG00000271880.1,ENSG00000273413.1,ENSG00000272734.1	MMRN2, AGAP11, AL136982.7, ADIRF-AS1	284	0.757042	0.144366	0.0985915	0.84507	0.137324	0.0176056
ENSG00000122376.11,ENSG00000148672.8	SHLD2, GLUD1	221	0.58371	0.226244	0.190045	0.723982	0.248869	0.0271493
ENSG00000167703.14	SLC43A2	320	0.55	0.253125	0.196875	0.684375	0.259375	0.05625
ENSG00000159377.10	PSMB4	375	0.621333	0.181333	0.197333	0.773333	0.184	0.0426667
ENSG00000074855.10,ENSG00000130299.16	ANO8, GTPBP3	302	0.5	0.175497	0.324503	0.745033	0.215232	0.0397351
ENSG00000273456.1,ENSG00000204217.13	AC064836.3, BMPR2	336	0.633929	0.279762	0.0863095	0.684524	0.264881	0.0505952
ENSG00000273338.1	AC103591.3	339	0.684366	0.20354	0.112094	0.766962	0.20944	0.0235988
ENSG00000230524.8,ENSG00000131375.9	COL6A4P1, CAPN7	254	0.598425	0.30315	0.0984252	0.677165	0.271654	0.0511811
ENSG00000167984.17	NLRC3	328	0.612805	0.195122	0.192073	0.759146	0.219512	0.0213415
ENSG00000184719.11	RNLS	357	0.70028	0.240896	0.0588235	0.739496	0.204482	0.0560224
ENSG00000284657.1	AL031432.5	355	0.495775	0.228169	0.276056	0.709859	0.222535	0.0676056
ENSG00000276533.1	AC018926.2	367	0.618529	0.294278	0.0871935	0.689373	0.256131	0.0544959
ENSG00000186522.14,ENSG00000198142.4	SEPT10, SOWAHC	296	0.743243	0.212838	0.0439189	0.777027	0.189189	0.0337838
ENSG00000231999.6,ENSG00000171488.14,ENSG00000271949.1	LRRC8C-DT, LRRC8C, AC093423.3	331	0.55287	0.356495	0.0906344	0.601208	0.329305	0.0694864
ENSG00000108599.14	AKAP10	309	0.779935	0.148867	0.0711974	0.825243	0.152104	0.0226537
ENSG00000174373.16	RALGAPA1	315	0.726984	0.152381	0.120635	0.825397	0.15873	0.015873
ENSG00000182973.18	CNOT10	355	0.84507	0.0816901	0.0732394	0.898592	0.0901408	0.0112676
ENSG00000141026.5	MED9	339	0.740413	0.132743	0.126844	0.849558	0.141593	0.00884956
ENSG00000107443.15	CCNJ	361	0.637119	0.243767	0.119114	0.717452	0.249307	0.033241
ENSG00000185115.5	NSMCE3	329	0.823708	0.12766	0.0486322	0.863222	0.130699	0.00607903
ENSG00000153363.12	LINC00467	211	0.606635	0.265403	0.127962	0.706161	0.236967	0.056872
ENSG00000185716.11,ENSG00000275445.1,ENSG00000185716.11,ENSG00000275445.1	MOSMO, AC092119.3, MOSMO, AC092119.3	392	0.72449	0.181122	0.0943878	0.795918	0.188776	0.0153061
ENSG00000103222.18	ABCC1	357	0.571429	0.308123	0.120448	0.658263	0.285714	0.0560224
ENSG00000011295.15,ENSG00000214941.7	TTC19, ZSWIM7	294	0.782313	0.115646	0.102041	0.87415	0.112245	0.0136054
ENSG00000283773.1,ENSG00000186301.8	AL137798.3, MST1P2	622	0.737942	0.120579	0.141479	0.861736	0.12701	0.011254
ENSG00000105402.7	NAPA	409	0.665037	0.117359	0.217604	0.833741	0.149144	0.0171149
ENSG00000283138.1	AC006207.1	187	0.786096	0.13369	0.0802139	0.850267	0.139037	0.0106952
ENSG00000109881.16	CCDC34	295	0.901695	0.0677966	0.0305085	0.925424	0.0677966	0.00677966
ENSG00000170004.16,ENSG00000183011.13	CHD3, NAA38	277	0.494585	0.187726	0.31769	0.722022	0.238267	0.0397112
ENSG00000263620.1,ENSG00000220205.8	AC129492.3, VAMP2	272	0.345588	0.227941	0.426471	0.617647	0.294118	0.0882353
ENSG00000158882.14	TOMM40L	371	0.568733	0.269542	0.161725	0.660377	0.277628	0.0619946
ENSG00000105136.20,ENSG00000268107.5	ZNF419, AC003005.1	342	0.573099	0.0526316	0.374269	0.932749	0.0614035	0.00584795
ENSG00000152518.7,ENSG00000279873.2	ZFP36L2, LINC01126	334	0.556886	0.347305	0.0958084	0.616766	0.284431	0.0988024
ENSG00000187688.14,ENSG00000264739.1	TRPV2, AC093484.2	301	0.524917	0.269103	0.20598	0.671096	0.255814	0.0730897
ENSG00000114126.17	TFDP2	375	0.789333	0.141333	0.0693333	0.850667	0.138667	0.0106667
ENSG00000170322.14	NFRKB	337	0.836795	0.0919881	0.0712166	0.890208	0.0949555	0.0148368
ENSG00000198742.9,ENSG00000198742.9	SMURF1, SMURF1	351	0.74359	0.105413	0.150997	0.877493	0.116809	0.00569801
ENSG00000257557.2,ENSG00000058272.18	PPP1R12A-AS1, PPP1R12A	270	0.796296	0.148148	0.0555556	0.82963	0.151852	0.0185185
ENSG00000224738.1,ENSG00000224738.1,ENSG00000108395.13,ENSG00000224738.1,ENSG00000108395.13	AC099850.1, AC099850.1, TRIM37, AC099850.1, TRIM37	305	0.557377	0.278689	0.163934	0.665574	0.298361	0.0360656
ENSG00000086666.18	ZFAND6	272	0.525735	0.3125	0.161765	0.628676	0.290441	0.0808824
ENSG00000107643.16	MAPK8	141	0.695035	0.219858	0.0851064	0.751773	0.219858	0.0283688
ENSG00000135913.10,ENSG00000144580.13	USP37, CNOT9	327	0.553517	0.29052	0.155963	0.64526	0.284404	0.0703364
ENSG00000153237.17,ENSG00000144283.21	CCDC148, PKP4	287	0.891986	0.0905923	0.0174216	0.905923	0.0836237	0.010453
ENSG00000141098.12	GFOD2	348	0.606322	0.192529	0.201149	0.767241	0.201149	0.0316092
ENSG00000066294.14	CD84	400	0.4275	0.45	0.1225	0.4825	0.315	0.2025
ENSG00000172748.13,ENSG00000223508.5,ENSG00000272812.1,ENSG00000272240.1	ZNF596, RPL23AP53, AC004908.2, AC004908.1	321	0.747664	0.0965732	0.155763	0.88785	0.105919	0.00623053
ENSG00000111785.19,ENSG00000257545.4	RIC8B, AC079385.1	278	0.733813	0.165468	0.100719	0.81295	0.154676	0.0323741
ENSG00000249650.1,ENSG00000112877.7,ENSG00000249650.1,ENSG00000112877.7	AC106772.1, CEP72, AC106772.1, CEP72	254	0.807087	0.0905512	0.102362	0.885827	0.110236	0.00393701
ENSG00000259138.1,ENSG00000119638.12	AL049780.2, NEK9	382	0.641361	0.227749	0.13089	0.735602	0.227749	0.0366492
ENSG00000150433.9,ENSG00000187686.4	TMEM218, KRT18P59	346	0.763006	0.141618	0.0953757	0.84104	0.132948	0.0260116
ENSG00000134955.11	SLC37A2	272	0.757353	0.128676	0.113971	0.841912	0.143382	0.0147059
ENSG00000275454.1	AC105020.6	370	0.640541	0.108108	0.251351	0.845946	0.116216	0.0378378
ENSG00000234222.6,ENSG00000280778.1,ENSG00000265241.6	LIX1L-AS1, AC243547.3, RBM8A	324	0.530864	0.256173	0.212963	0.666667	0.262346	0.0709877
ENSG00000265972.5	TXNIP	340	0.585294	0.255882	0.158824	0.685294	0.235294	0.0794118
ENSG00000258186.2,ENSG00000180747.15	SLC7A5P2, SMG1P3	537	0.435754	0.351955	0.212291	0.554935	0.342644	0.102421
ENSG00000166147.13,ENSG00000259705.1	FBN1, AC084757.3	352	0.786932	0.136364	0.0767045	0.849432	0.133523	0.0170455
ENSG00000130312.6	MRPL34	367	0.520436	0.147139	0.332425	0.782016	0.174387	0.0435967
ENSG00000101057.15	MYBL2	331	0.722054	0.160121	0.117825	0.821752	0.169184	0.00906344
ENSG00000114107.8	CEP70	323	0.79257	0.126935	0.0804954	0.866873	0.123839	0.00928793
ENSG00000231970.1	AL355490.2	333	0.525526	0.303303	0.171171	0.633634	0.264264	0.102102
ENSG00000103051.18,ENSG00000189091.12	COG4, SF3B3	361	0.65374	0.193906	0.152355	0.781163	0.188366	0.0304709
ENSG00000112658.7	SRF	390	0.610256	0.0923077	0.297436	0.882051	0.107692	0.0102564
ENSG00000140525.17	FANCI	334	0.778443	0.128743	0.0928144	0.859281	0.113772	0.0269461
ENSG00000204899.5,ENSG00000136122.15,ENSG00000204899.5,ENSG00000136122.15	MZT1, BORA, MZT1, BORA	373	0.873995	0.0643432	0.0616622	0.924933	0.0697051	0.00536193
ENSG00000179091.4	CYC1	233	0.527897	0.124464	0.347639	0.811159	0.158798	0.0300429
ENSG00000251131.1	AC025171.3	298	0.714765	0.0838926	0.201342	0.899329	0.0939597	0.00671141
ENSG00000165983.14	PTER	446	0.820628	0.118834	0.0605381	0.872197	0.11435	0.0134529
ENSG00000184047.17,ENSG00000284934.1	DIABLO, DIABLO	257	0.677043	0.210117	0.11284	0.758755	0.206226	0.0350195
ENSG00000153214.10	TMEM87B	317	0.694006	0.154574	0.15142	0.81388	0.170347	0.0157729
ENSG00000103018.16	CYB5B	411	0.557178	0.209246	0.233577	0.739659	0.223844	0.0364964
ENSG00000049541.10	RFC2	375	0.493333	0.352	0.154667	0.597333	0.309333	0.0933333
ENSG00000064102.14,ENSG00000111790.13	INTS13, FGFR1OP2	312	0.628205	0.272436	0.099359	0.689103	0.24359	0.0673077
ENSG00000136810.12	TXN	285	0.775439	0.136842	0.0877193	0.85614	0.126316	0.0175439
ENSG00000137642.12,ENSG00000246790.2	SORL1, AP000977.1	334	0.356287	0.541916	0.101796	0.407186	0.356287	0.236527
ENSG00000228606.2,ENSG00000132716.18	AL139011.1, DCAF8	293	0.590444	0.235495	0.174061	0.709898	0.225256	0.0648464
ENSG00000134516.16	DOCK2	263	0.764259	0.171103	0.0646388	0.809886	0.148289	0.0418251
ENSG00000069869.16	NEDD4	318	0.849057	0.103774	0.0471698	0.883648	0.103774	0.0125786
ENSG00000184675.10,ENSG00000184675.10	AMER1, AMER1	208	0.889423	0.0480769	0.0625	0.947115	0.0432692	0.00961538
ENSG00000100567.12	PSMA3	308	0.730519	0.136364	0.133117	0.844156	0.136364	0.0194805
ENSG00000138439.11	FAM117B	386	0.720207	0.150259	0.129534	0.823834	0.150259	0.0259067
ENSG00000148248.13,ENSG00000198870.7	SURF4, STKLD1	253	0.573123	0.197628	0.229249	0.73913	0.217391	0.0434783
ENSG00000148296.6	SURF6	282	0.542553	0.212766	0.244681	0.702128	0.265957	0.0319149
ENSG00000164105.3	SAP30	271	0.793358	0.0701107	0.136531	0.904059	0.0885609	0.00738007
ENSG00000164105.3,ENSG00000272870.1	SAP30, AC097534.2	296	0.780405	0.101351	0.118243	0.875	0.108108	0.0168919
ENSG00000142188.16,ENSG00000215088.3	TMEM50B, RPS5P3	359	0.626741	0.220056	0.153203	0.768802	0.211699	0.0194986
ENSG00000236305.1	SLC12A9-AS1	360	0.619444	0.130556	0.25	0.819444	0.166667	0.0138889
ENSG00000254458.1	AP001107.3	292	0.424658	0.280822	0.294521	0.64726	0.311644	0.0410959
ENSG00000141556.20	TBCD	346	0.650289	0.16763	0.182081	0.789017	0.176301	0.0346821
ENSG00000100101.15	Z83844.1	320	0.68125	0.1	0.21875	0.85625	0.13125	0.0125
ENSG00000088325.15	TPX2	378	0.738095	0.121693	0.140212	0.867725	0.121693	0.010582
ENSG00000270673.1,ENSG00000185728.16	YTHDF3-AS1, YTHDF3	301	0.840532	0.089701	0.0697674	0.903654	0.0930233	0.00332226
ENSG00000110955.8	ATP5F1B	305	0.44918	0.272131	0.278689	0.632787	0.278689	0.0885246
ENSG00000235821.1,ENSG00000272236.1,ENSG00000285761.1	IFITM4P, AL645939.4, AL645939.5	374	0.660428	0.0695187	0.270053	0.90107	0.0935829	0.00534759
ENSG00000227758.1,ENSG00000273340.1,ENSG00000214922.9	AL645939.2, MICE, HLA-F-AS1	271	0.594096	0.0922509	0.313653	0.878229	0.095941	0.0258303
ENSG00000233902.1	AL645933.1	389	0.645244	0.100257	0.254499	0.871465	0.123393	0.00514139
ENSG00000053501.12	USE1	331	0.483384	0.220544	0.296073	0.703927	0.253776	0.0422961
ENSG00000067955.13	CBFB	371	0.58221	0.218329	0.199461	0.727763	0.231806	0.0404313
ENSG00000117713.19,ENSG00000260063.1	ARID1A, AL512408.1	346	0.361272	0.433526	0.205202	0.430636	0.306358	0.263006
ENSG00000260063.1	AL512408.1	238	0.302521	0.47479	0.222689	0.382353	0.37395	0.243697
ENSG00000102575.11	ACP5	354	0.672316	0.0875706	0.240113	0.878531	0.10452	0.0169492
ENSG00000257548.1,ENSG00000008405.11	AC078929.1, CRY1	349	0.82808	0.0974212	0.0744986	0.876791	0.0974212	0.025788
ENSG00000163655.15,ENSG00000163655.15	GMPS, GMPS	290	0.72069	0.172414	0.106897	0.806897	0.168966	0.0241379
ENSG00000100284.20,ENSG00000273176.1	TOM1, AL008635.1	251	0.780876	0.139442	0.0796813	0.844622	0.123506	0.0318725
ENSG00000136381.12,ENSG00000136381.12	IREB2, IREB2	358	0.751397	0.122905	0.125698	0.849162	0.139665	0.0111732
ENSG00000168061.14	SAC3D1	357	0.383754	0.32493	0.291317	0.518207	0.347339	0.134454
ENSG00000172803.17	SNX32	344	0.561047	0.159884	0.27907	0.776163	0.180233	0.0436047
ENSG00000112394.16	SLC16A10	273	0.820513	0.128205	0.0512821	0.864469	0.120879	0.014652
ENSG00000147654.14	EBAG9	273	0.783883	0.0915751	0.124542	0.897436	0.0989011	0.003663
ENSG00000198912.10,ENSG00000236423.5	C1orf174, LINC01134	193	0.715026	0.181347	0.103627	0.803109	0.186528	0.0103627
ENSG00000258465.7,ENSG00000162735.18	AL139011.2, PEX19	298	0.614094	0.191275	0.194631	0.734899	0.238255	0.0268456
ENSG00000188026.12	RILPL1	337	0.620178	0.210682	0.169139	0.750742	0.231454	0.0178042
ENSG00000166965.12,ENSG00000258384.1	RCCD1, AC068831.1	342	0.476608	0.307018	0.216374	0.611111	0.304094	0.0847953
ENSG00000261359.2,ENSG00000103490.13	PYCARD-AS1, PYCARD	298	0.697987	0.107383	0.194631	0.848993	0.137584	0.0134228
ENSG00000153201.15	RANBP2	392	0.831633	0.102041	0.0663265	0.887755	0.107143	0.00510204
ENSG00000119729.11,ENSG00000250565.6,ENSG00000119729.11,ENSG00000250565.6	RHOQ, ATP6V1E2, RHOQ, ATP6V1E2	224	0.709821	0.1875	0.102679	0.808036	0.160714	0.03125
ENSG00000251075.1	HTT-AS	320	0.68125	0.171875	0.146875	0.8	0.190625	0.009375
ENSG00000159023.21	EPB41	320	0.634375	0.240625	0.125	0.7125	0.2375	0.05
ENSG00000176248.8,ENSG00000176101.11	ANAPC2, SSNA1	269	0.490706	0.163569	0.345725	0.747212	0.204461	0.0483271
ENSG00000125124.11	BBS2	326	0.766871	0.122699	0.110429	0.858896	0.113497	0.0276074
ENSG00000083844.10	ZNF264	297	0.693603	0.0606061	0.245791	0.909091	0.0909091	0
ENSG00000125503.12,ENSG00000125503.12	PPP1R12C, PPP1R12C	361	0.645429	0.160665	0.193906	0.808864	0.180055	0.0110803
ENSG00000099385.11,ENSG00000262721.1	BCL7C, AC135048.2	375	0.445333	0.296	0.258667	0.594667	0.317333	0.088
ENSG00000104687.13	GSR	401	0.725686	0.147132	0.127182	0.830424	0.154613	0.0149626
ENSG00000167815.11,ENSG00000284491.2	PRDX2, THSD8	301	0.418605	0.232558	0.348837	0.644518	0.295681	0.0598007
ENSG00000204287.13	HLA-DRA	345	0.684058	0.0985507	0.217391	0.872464	0.104348	0.0231884
ENSG00000129158.10,ENSG00000129158.10	SERGEF, SERGEF	313	0.792332	0.111821	0.0958466	0.865815	0.118211	0.0159744
ENSG00000081791.8	DELE1	306	0.846405	0.0816993	0.0718954	0.908497	0.0849673	0.00653595
ENSG00000284523.1,ENSG00000284292.1,ENSG00000241685.9	AC004834.1, AC004922.1, ARPC1A	377	0.734748	0.0981432	0.167109	0.883289	0.0981432	0.0185676
ENSG00000197343.10,ENSG00000221909.2,ENSG00000272647.3	ZNF655, FAM200A, AC005020.2	335	0.623881	0.158209	0.21791	0.8	0.18209	0.0179104
ENSG00000134709.10	HOOK1	287	0.804878	0.125436	0.0696864	0.867596	0.114983	0.0174216
ENSG00000105993.14	DNAJB6	287	0.675958	0.219512	0.10453	0.759582	0.222997	0.0174216
ENSG00000146909.7	NOM1	294	0.809524	0.102041	0.0884354	0.884354	0.102041	0.0136054
ENSG00000277462.1,ENSG00000135747.11,ENSG00000277462.1,ENSG00000135747.11	ZNF670, ZNF670-ZNF695, ZNF670, ZNF670-ZNF695	329	0.820669	0.0911854	0.0881459	0.899696	0.0942249	0.00607903
ENSG00000173120.14	KDM2A	404	0.519802	0.279703	0.200495	0.638614	0.29703	0.0643564
ENSG00000226479.3	TMEM185B	318	0.669811	0.27673	0.0534591	0.713836	0.248428	0.0377358
ENSG00000156253.6	RWDD2B	290	0.624138	0.131034	0.244828	0.827586	0.155172	0.0172414
ENSG00000106615.9	RHEB	284	0.714789	0.161972	0.123239	0.81338	0.165493	0.0211268
ENSG00000023608.4	SNAPC1	316	0.550633	0.300633	0.148734	0.636076	0.28481	0.0791139
ENSG00000173950.15	XXYLT1	379	0.62533	0.237467	0.137203	0.717678	0.224274	0.0580475
ENSG00000269246.1,ENSG00000130755.12,ENSG00000179134.15,ENSG00000269246.1,ENSG00000130755.12,ENSG00000179134.15	AC011445.2, GMFG, SAMD4B, AC011445.2, GMFG, SAMD4B	379	0.522427	0.211082	0.266491	0.69657	0.269129	0.0343008
ENSG00000165178.9	NCF1C	285	0.491228	0.287719	0.221053	0.65614	0.291228	0.0526316
ENSG00000215158.9	AC138409.2	184	0.836957	0.0706522	0.0923913	0.923913	0.0706522	0.00543478
ENSG00000249359.2,ENSG00000183666.16	AC093274.1, GUSBP1	189	0.873016	0.0529101	0.0740741	0.936508	0.0634921	0
ENSG00000113119.12,ENSG00000113119.12	TMCO6, TMCO6	284	0.584507	0.193662	0.221831	0.778169	0.176056	0.0457746
ENSG00000118454.12,ENSG00000197568.13	ANKRD13C, HHLA3	337	0.744807	0.178042	0.0771513	0.807122	0.178042	0.0148368
ENSG00000146918.19	NCAPG2	323	0.77709	0.0990712	0.123839	0.894737	0.102167	0.00309598
ENSG00000103510.19,ENSG00000262766.1	KAT8, AC135050.5	380	0.5	0.25	0.25	0.663158	0.281579	0.0552632
ENSG00000174748.20	RPL15	234	0.811966	0.102564	0.0854701	0.888889	0.102564	0.00854701
ENSG00000170315.13,ENSG00000265401.1	UBB, AC093484.3	372	0.607527	0.196237	0.196237	0.766129	0.193548	0.0403226
ENSG00000268746.1,ENSG00000063169.10,ENSG00000277383.1	AC010519.1, BICRA, AC010331.1	335	0.653731	0.155224	0.191045	0.797015	0.191045	0.0119403
ENSG00000145725.19,ENSG00000145723.16	PPIP5K2, GIN1	276	0.822464	0.112319	0.0652174	0.884058	0.105072	0.0108696
ENSG00000197170.9	PSMD12	378	0.664021	0.190476	0.145503	0.775132	0.201058	0.0238095
ENSG00000271788.1	AC008875.1	372	0.688172	0.104839	0.206989	0.884409	0.107527	0.00806452
ENSG00000186260.16	MRTFB	333	0.714715	0.162162	0.123123	0.807808	0.159159	0.033033
ENSG00000092140.15	G2E3	302	0.837748	0.0993377	0.0629139	0.890728	0.0993377	0.00993377
ENSG00000092108.20	SCFD1	385	0.758442	0.150649	0.0909091	0.833766	0.150649	0.0155844
ENSG00000026751.16	SLAMF7	308	0.324675	0.522727	0.152597	0.38961	0.36039	0.25
ENSG00000185361.8	TNFAIP8L1	356	0.485955	0.22191	0.292135	0.682584	0.297753	0.0196629
ENSG00000267345.1	AC010632.1	257	0.7393	0.0544747	0.206226	0.918288	0.07393	0.0077821
ENSG00000119285.10	HEATR1	340	0.832353	0.0911765	0.0764706	0.902941	0.0911765	0.00588235
ENSG00000102738.7	MRPS31	314	0.547771	0.280255	0.171975	0.66242	0.267516	0.0700637
ENSG00000123609.10	NMI	235	0.693617	0.178723	0.12766	0.795745	0.170213	0.0340426
ENSG00000171126.7,ENSG00000057935.13	KCNG3, MTA3	254	0.846457	0.114173	0.0393701	0.874016	0.110236	0.015748
ENSG00000188227.12,ENSG00000266916.5	ZNF793, ZNF793-AS1	343	0.813411	0.03207	0.154519	0.953353	0.0437318	0.00291545
ENSG00000179832.17,ENSG00000179832.17	MROH1, MROH1	328	0.679878	0.0945122	0.22561	0.878049	0.118902	0.00304878
ENSG00000177692.11	DNAJC28	338	0.689349	0.150888	0.159763	0.792899	0.195266	0.0118343
ENSG00000283103.1,ENSG00000182318.5	AC010642.2, ZSCAN22	268	0.552239	0.0559701	0.391791	0.899254	0.0932836	0.00746269
ENSG00000185825.16,ENSG00000101986.11	BCAP31, ABCD1	200	0.755	0.07	0.175	0.9	0.08	0.02
ENSG00000140575.12	IQGAP1	342	0.5	0.377193	0.122807	0.567251	0.30117	0.131579
ENSG00000132153.14	DHX30	305	0.714754	0.157377	0.127869	0.813115	0.170492	0.0163934
ENSG00000072803.17	FBXW11	338	0.556213	0.363905	0.0798817	0.600592	0.272189	0.127219
ENSG00000254186.2,ENSG00000113328.18	AC113414.1, CCNG1	277	0.750903	0.115523	0.133574	0.866426	0.126354	0.00722022
ENSG00000134453.15	RBM17	326	0.546012	0.315951	0.138037	0.631902	0.279141	0.0889571
ENSG00000120071.14	KANSL1	489	0.609407	0.196319	0.194274	0.756646	0.214724	0.0286299
ENSG00000148450.12	MSRB2	320	0.80625	0.14375	0.05	0.84375	0.140625	0.015625
ENSG00000171953.15,ENSG00000141034.9,ENSG00000171953.15,ENSG00000141034.9	ATPAF2, GID4, ATPAF2, GID4	304	0.654605	0.174342	0.171053	0.789474	0.184211	0.0263158
ENSG00000164687.10,ENSG00000254027.1	FABP5, AC009902.2	315	0.847619	0.107937	0.0444444	0.885714	0.0952381	0.0190476
ENSG00000234545.7	FAM133B	259	0.791506	0.119691	0.0888031	0.864865	0.11583	0.019305
ENSG00000164338.9,ENSG00000164331.9	UTP15, ANKRA2	322	0.81677	0.102484	0.0807453	0.881988	0.114907	0.00310559
ENSG00000185697.16,ENSG00000185697.16	MYBL1, MYBL1	292	0.756849	0.133562	0.109589	0.859589	0.126712	0.0136986
ENSG00000226266.6,ENSG00000136536.14	AC009961.1, MARCH7	304	0.822368	0.108553	0.0690789	0.878289	0.105263	0.0164474
ENSG00000214706.10,ENSG00000214706.10	IFRD2, IFRD2	320	0.59375	0.075	0.33125	0.8875	0.109375	0.003125
ENSG00000114383.9	TUSC2	375	0.434667	0.0986667	0.466667	0.845333	0.133333	0.0213333
ENSG00000233785.1,ENSG00000130066.16	AC131011.1, SAT1	267	0.805243	0.104869	0.0898876	0.876404	0.108614	0.0149813
ENSG00000215012.8,ENSG00000185838.13	RTL10, GNB1L	348	0.816092	0.091954	0.091954	0.893678	0.103448	0.00287356
ENSG00000148120.16	C9orf3	388	0.806701	0.110825	0.0824742	0.871134	0.110825	0.0180412
ENSG00000198270.12,ENSG00000089248.6	TMEM116, ERP29	311	0.588424	0.22508	0.186495	0.70418	0.244373	0.0514469
ENSG00000197566.9,ENSG00000264765.1	ZNF624, AC098850.2	308	0.782468	0.116883	0.100649	0.87013	0.107143	0.0227273
ENSG00000111897.6,ENSG00000135549.14	SERINC1, PKIB	277	0.844765	0.0685921	0.0866426	0.916968	0.0722022	0.0108303
ENSG00000101361.16	NOP56	359	0.704735	0.103064	0.192201	0.883008	0.111421	0.00557103
ENSG00000266962.2	AC067852.2	299	0.431438	0.147157	0.421405	0.759197	0.214047	0.0267559
ENSG00000092199.17,ENSG00000092199.17	HNRNPC, HNRNPC	255	0.588235	0.286275	0.12549	0.658824	0.270588	0.0705882
ENSG00000174007.7	CEP19	368	0.565217	0.230978	0.203804	0.714674	0.220109	0.0652174
ENSG00000106346.11	USP42	325	0.646154	0.101538	0.252308	0.870769	0.116923	0.0123077
ENSG00000090612.20	ZNF268	369	0.728997	0.0704607	0.200542	0.905149	0.0785908	0.0162602
ENSG00000106636.7	YKT6	268	0.727612	0.100746	0.171642	0.884328	0.100746	0.0149254
ENSG00000263709.1	AC024619.3	257	0.525292	0.276265	0.198444	0.66537	0.268482	0.0661479
ENSG00000183496.5	MEX3B	273	0.849817	0.0659341	0.0842491	0.904762	0.0769231	0.018315
ENSG00000268635.2,ENSG00000149269.9	AP003680.1, PAK1	187	0.572193	0.342246	0.0855615	0.631016	0.262032	0.106952
ENSG00000163214.20,ENSG00000188010.13	DHX57, MORN2	345	0.849275	0.115942	0.0347826	0.881159	0.107246	0.0115942
ENSG00000179918.18	SEPHS2	354	0.463277	0.223164	0.313559	0.689266	0.265537	0.0451977
ENSG00000125991.19	ERGIC3	335	0.734328	0.0746269	0.191045	0.901493	0.0895522	0.00895522
ENSG00000102125.15,ENSG00000013563.13	TAZ, DNASE1L1	257	0.560311	0.0933852	0.346304	0.840467	0.143969	0.0155642
ENSG00000116685.15	KIAA2013	389	0.40874	0.318766	0.272494	0.557841	0.336761	0.105398
ENSG00000164631.18	ZNF12	366	0.745902	0.079235	0.174863	0.912568	0.0765027	0.010929
ENSG00000136238.17	RAC1	353	0.66289	0.161473	0.175637	0.798867	0.172805	0.0283286
ENSG00000077684.15	JADE1	332	0.774096	0.14759	0.0783133	0.843373	0.135542	0.0210843
ENSG00000198171.12	DDRGK1	354	0.70904	0.079096	0.211864	0.898305	0.0960452	0.00564972
ENSG00000163576.17,ENSG00000144566.10	EFHB, RAB5A	332	0.783133	0.108434	0.108434	0.879518	0.10241	0.0180723
ENSG00000273299.1	AC006153.1	374	0.895722	0.0614973	0.0427807	0.933155	0.0641711	0.0026738
ENSG00000179632.9	MAF1	314	0.468153	0.111465	0.420382	0.802548	0.178344	0.0191083
ENSG00000057704.12	TMCC3	365	0.589041	0.336986	0.0739726	0.646575	0.271233	0.0821918
ENSG00000115827.13,ENSG00000123600.19	DCAF17, METTL8	307	0.449511	0.485342	0.0651466	0.482085	0.355049	0.162866
ENSG00000177479.19,ENSG00000221883.3	ARIH2, ARIH2OS	365	0.660274	0.0931507	0.246575	0.879452	0.0986301	0.0219178
ENSG00000248693.1	LINC02100	313	0.913738	0.0511182	0.0351438	0.945687	0.0447284	0.00958466
ENSG00000151348.13	EXT2	336	0.755952	0.166667	0.077381	0.830357	0.136905	0.0327381
ENSG00000277147.5,ENSG00000284964.1,ENSG00000275557.1	LINC00869, AC242842.2, AC242842.1	351	0.80057	0.111111	0.0883191	0.877493	0.108262	0.014245
ENSG00000184162.14	NR2C2AP	405	0.577778	0.153086	0.269136	0.787654	0.192593	0.0197531
ENSG00000143727.15,ENSG00000035115.21	ACP1, SH3YL1	356	0.848315	0.0955056	0.0561798	0.896067	0.0955056	0.00842697
ENSG00000168724.16	DNAJC21	235	0.757447	0.0893617	0.153191	0.902128	0.093617	0.00425532
ENSG00000198700.9,ENSG00000231871.5	IPO9, IPO9-AS1	347	0.674352	0.25072	0.074928	0.729107	0.227666	0.0432277
ENSG00000228414.6,ENSG00000162924.14	LINC01185, REL	231	0.588745	0.320346	0.0909091	0.649351	0.285714	0.0649351
ENSG00000137817.16,ENSG00000137817.16	PARP6, PARP6	352	0.715909	0.167614	0.116477	0.8125	0.159091	0.0284091
ENSG00000099840.13,ENSG00000172081.13,ENSG00000099840.13,ENSG00000172081.13	IZUMO4, MOB3A, IZUMO4, MOB3A	301	0.504983	0.202658	0.292359	0.707641	0.239203	0.0531561
ENSG00000109971.13	HSPA8	271	0.487085	0.416974	0.095941	0.538745	0.372694	0.0885609
ENSG00000006118.14,ENSG00000256196.1	TMEM132A, AP003721.1	215	0.502326	0.181395	0.316279	0.697674	0.265116	0.0372093
ENSG00000100294.12	MCAT	351	0.609687	0.148148	0.242165	0.80057	0.165242	0.034188
ENSG00000137054.15,ENSG00000137054.15	POLR1E, POLR1E	283	0.689046	0.155477	0.155477	0.823322	0.162544	0.0141343
ENSG00000110060.8,ENSG00000109832.13	PUS3, DDX25	344	0.752907	0.145349	0.101744	0.828488	0.142442	0.0290698
ENSG00000168116.13	KIAA1586	339	0.787611	0.135693	0.0766962	0.849558	0.129794	0.020649
ENSG00000228192.7,ENSG00000164011.17	AL512353.1, ZNF691	329	0.550152	0.279635	0.170213	0.656535	0.31307	0.0303951
ENSG00000107864.14,ENSG00000198060.9	CPEB3, MARCH5	297	0.693603	0.239057	0.0673401	0.747475	0.208754	0.043771
ENSG00000144785.8,ENSG00000257727.5	AC073896.1, CNPY2	258	0.476744	0.213178	0.310078	0.717054	0.224806	0.0581395
ENSG00000057657.16	PRDM1	214	0.691589	0.242991	0.0654206	0.742991	0.228972	0.0280374
ENSG00000136213.9	CHST12	387	0.653747	0.232558	0.113695	0.736434	0.224806	0.0387597
ENSG00000277690.2,ENSG00000278558.4	AC023490.2, TMEM191B	335	0.692537	0.107463	0.2	0.868657	0.119403	0.0119403
ENSG00000258940.2	AL132639.2	219	0.780822	0.114155	0.105023	0.881279	0.105023	0.0136986
ENSG00000265692.1,ENSG00000260563.3	LINC01970, AC132872.1	382	0.455497	0.32199	0.222513	0.568063	0.358639	0.0732984
ENSG00000053372.4,ENSG00000127463.14	MRTO4, EMC1	283	0.706714	0.162544	0.130742	0.816254	0.166078	0.0176678
ENSG00000243710.7	CFAP57	359	0.651811	0.220056	0.128134	0.752089	0.200557	0.0473538
ENSG00000111885.6	MAN1A1	436	0.83945	0.12156	0.0389908	0.873853	0.110092	0.016055
ENSG00000158545.15	ZC3H18	308	0.662338	0.178571	0.159091	0.785714	0.194805	0.0194805
ENSG00000119004.15	CYP20A1	361	0.795014	0.099723	0.105263	0.886427	0.099723	0.0138504
ENSG00000103197.17,ENSG00000065057.7,ENSG00000103197.17,ENSG00000065057.7	TSC2, NTHL1, TSC2, NTHL1	317	0.476341	0.195584	0.328076	0.728707	0.217666	0.0536278
ENSG00000144182.16,ENSG00000135951.14,ENSG00000273155.1	LIPT1, TSGA10, AC092587.1	367	0.73297	0.111717	0.155313	0.86376	0.117166	0.0190736
ENSG00000263727.1,ENSG00000176890.15,ENSG00000176912.3	AP001178.1, TYMS, TYMSOS	334	0.826347	0.0718563	0.101796	0.916168	0.0838323	0
ENSG00000089916.17,ENSG00000283629.1	GPATCH2L, AC016526.4	343	0.740525	0.198251	0.0612245	0.793003	0.174927	0.03207
ENSG00000130758.7,ENSG00000130758.7	MAP3K10, MAP3K10	232	0.637931	0.198276	0.163793	0.758621	0.202586	0.0387931
ENSG00000160094.14,ENSG00000160094.14	ZNF362, ZNF362	318	0.606918	0.289308	0.103774	0.694969	0.27673	0.0283019
ENSG00000168038.10	ULK4	293	0.784983	0.112628	0.102389	0.877133	0.109215	0.0136519
ENSG00000284930.1	AC005280.2	343	0.597668	0.250729	0.151603	0.699708	0.236152	0.0641399
ENSG00000059145.18	UNKL	367	0.553134	0.111717	0.33515	0.839237	0.13624	0.0245232
ENSG00000132467.3	UTP3	437	0.697941	0.226545	0.0755149	0.741419	0.217391	0.0411899
ENSG00000087365.15	SF3B2	379	0.382586	0.319261	0.298153	0.559367	0.279683	0.16095
ENSG00000171863.14	RPS7	276	0.778986	0.0833333	0.137681	0.905797	0.0905797	0.00362319
ENSG00000147155.10	EBP	267	0.700375	0.0374532	0.262172	0.940075	0.0561798	0.00374532
ENSG00000015285.10	WAS	195	0.769231	0.0205128	0.210256	0.953846	0.0461538	0
ENSG00000003756.16	RBM5	380	0.744737	0.1	0.155263	0.873684	0.0894737	0.0368421
ENSG00000103148.15,ENSG00000103148.15	NPRL3, NPRL3	409	0.537897	0.227384	0.234719	0.733496	0.232274	0.0342298
ENSG00000118496.4	FBXO30	349	0.782235	0.103152	0.114613	0.885387	0.0974212	0.017192
ENSG00000166881.9,ENSG00000166886.12,ENSG00000166881.9,ENSG00000166886.12	NEMP1, NAB2, NEMP1, NAB2	296	0.466216	0.398649	0.135135	0.523649	0.324324	0.152027
ENSG00000260235.1,ENSG00000169371.13	AC105020.3, SNUPN	328	0.564024	0.137195	0.29878	0.817073	0.152439	0.0304878
ENSG00000237489.4	C10orf143	385	0.758442	0.0753247	0.166234	0.914286	0.0753247	0.0103896
ENSG00000249962.1,ENSG00000232936.5,ENSG00000249962.1,ENSG00000232936.5,ENSG00000152782.16	AL157400.5, AL157400.2, AL157400.5, AL157400.2, PANK1	212	0.65566	0.235849	0.108491	0.759434	0.221698	0.0188679
ENSG00000103126.14	AXIN1	273	0.582418	0.142857	0.274725	0.820513	0.164835	0.014652
ENSG00000168852.12,ENSG00000239827.8	TPTE2P5, SUGT1P3	367	0.6703	0.217984	0.111717	0.746594	0.209809	0.0435967
ENSG00000127920.5	GNG11	234	0.91453	0.0512821	0.034188	0.944444	0.0470085	0.00854701
ENSG00000177917.10,ENSG00000196504.16	ARL6IP6, PRPF40A	338	0.733728	0.195266	0.0710059	0.795858	0.186391	0.0177515
ENSG00000110042.7	DTX4	319	0.605016	0.304075	0.0909091	0.670846	0.260188	0.0689655
ENSG00000125726.10	CD70	329	0.486322	0.255319	0.258359	0.638298	0.276596	0.0851064
ENSG00000162139.9	NEU3	284	0.633803	0.235915	0.130282	0.739437	0.207746	0.0528169
ENSG00000134313.15	KIDINS220	352	0.829545	0.105114	0.0653409	0.872159	0.110795	0.0170455
ENSG00000144635.8	DYNC1LI1	322	0.748447	0.161491	0.0900621	0.813665	0.173913	0.0124224
ENSG00000178761.14	FAM219B	360	0.530556	0.194444	0.275	0.755556	0.194444	0.05
ENSG00000197180.2,ENSG00000071553.16	CH17-340M24.3, ATP6AP1	230	0.521739	0.117391	0.36087	0.821739	0.156522	0.0217391
ENSG00000125901.5	MRPS26	254	0.744094	0.0984252	0.15748	0.877953	0.110236	0.011811
ENSG00000187736.12	NHEJ1	300	0.686667	0.113333	0.2	0.87	0.106667	0.0233333
ENSG00000184840.11	TMED9	280	0.567857	0.128571	0.303571	0.825	0.142857	0.0321429
ENSG00000224470.7,ENSG00000182149.20	ATXN1L, IST1	274	0.5	0.30292	0.19708	0.645985	0.266423	0.0875912
ENSG00000118307.18,ENSG00000205707.10	CASC1, ETFRF1	257	0.70428	0.202335	0.0933852	0.770428	0.206226	0.0233463
ENSG00000059378.12,ENSG00000059378.12	PARP12, PARP12	352	0.764205	0.133523	0.102273	0.849432	0.130682	0.0198864
ENSG00000204822.6	MRPL53	361	0.470914	0.102493	0.426593	0.836565	0.141274	0.0221607
ENSG00000115282.19,ENSG00000135637.13	TTC31, CCDC142	378	0.465608	0.137566	0.396825	0.804233	0.15873	0.037037
ENSG00000115274.14,ENSG00000274049.4,ENSG00000239779.6,ENSG00000239779.6	INO80B, INO80B-WBP1, WBP1, WBP1	339	0.510324	0.156342	0.333333	0.79351	0.171091	0.0353982
ENSG00000147251.15	DOCK11	198	0.70202	0.217172	0.0808081	0.747475	0.227273	0.0252525
ENSG00000129515.18	SNX6	349	0.802292	0.108883	0.0888252	0.873926	0.123209	0.00286533
ENSG00000127824.13,ENSG00000135924.15	TUBA4A, DNAJB2	343	0.620991	0.154519	0.22449	0.795918	0.183673	0.0204082
ENSG00000132646.10,ENSG00000101290.13,ENSG00000132646.10,ENSG00000101290.13	PCNA, CDS2, PCNA, CDS2	361	0.581717	0.32133	0.0969529	0.648199	0.254848	0.0969529
ENSG00000285632.1	AC084024.4	343	0.728863	0.145773	0.125364	0.830904	0.157434	0.0116618
ENSG00000111554.14,ENSG00000111554.14	MDM1, MDM1	250	0.716	0.188	0.096	0.772	0.208	0.02
ENSG00000164985.14	PSIP1	300	0.746667	0.18	0.0733333	0.81	0.186667	0.00333333
ENSG00000261696.1	AL353732.1	325	0.876923	0.0584615	0.0646154	0.941538	0.0553846	0.00307692
ENSG00000260342.2,ENSG00000170540.14,ENSG00000260342.2,ENSG00000170540.14,ENSG00000260017.1	AC138811.2, ARL6IP1, AC138811.2, ARL6IP1, AC138811.1	374	0.671123	0.197861	0.131016	0.76738	0.216578	0.0160428
ENSG00000079819.18	EPB41L2	311	0.823151	0.138264	0.0385852	0.85209	0.138264	0.0096463
ENSG00000272248.1	AL138831.2	350	0.754286	0.0885714	0.157143	0.891429	0.0942857	0.0142857
ENSG00000261324.2,ENSG00000197837.3,ENSG00000246705.4	AC010168.2, HIST4H4, H2AFJ	270	0.692593	0.211111	0.0962963	0.77037	0.188889	0.0407407
ENSG00000261766.1	AC133550.2	332	0.521084	0.129518	0.349398	0.819277	0.159639	0.0210843
ENSG00000214702.6,ENSG00000167178.15	AC010931.1, ISLR2	365	0.731507	0.126027	0.142466	0.843836	0.145205	0.0109589
ENSG00000050030.14	NEXMIF	141	0.900709	0.035461	0.0638298	0.957447	0.0425532	0
ENSG00000134056.11	MRPS36	377	0.639257	0.190981	0.169761	0.774536	0.201592	0.0238727
ENSG00000152942.18,ENSG00000085231.13,ENSG00000273841.4	RAD17, AK6, TAF9	286	0.622378	0.20979	0.167832	0.734266	0.244755	0.020979
ENSG00000271714.1,ENSG00000198780.11	AC010501.1, FAM169A	233	0.88412	0.0643777	0.0515021	0.93133	0.0686695	0
ENSG00000147400.8,ENSG00000147383.10	CETN2, NSDHL	245	0.865306	0.0816327	0.0530612	0.914286	0.0734694	0.0122449
ENSG00000183431.11	SF3A3	282	0.602837	0.248227	0.148936	0.705674	0.219858	0.0744681
ENSG00000085999.11,ENSG00000085999.11	RAD54L, RAD54L	313	0.664537	0.223642	0.111821	0.734824	0.217252	0.0479233
ENSG00000229258.5,ENSG00000123684.12	AL445488.1, LPGAT1	337	0.700297	0.210682	0.0890208	0.768546	0.195846	0.0356083
ENSG00000225830.12	ERCC6	302	0.711921	0.221854	0.0662252	0.761589	0.211921	0.0264901
ENSG00000136930.12	PSMB7	373	0.796247	0.13941	0.0643432	0.852547	0.134048	0.0134048
ENSG00000130511.15	SSBP4	228	0.412281	0.315789	0.27193	0.583333	0.302632	0.114035
ENSG00000188921.13	HACD4	349	0.816619	0.111748	0.0716332	0.885387	0.106017	0.00859599
ENSG00000004142.11,ENSG00000244045.12,ENSG00000258924.4	POLDIP2, TMEM199, AC002094.1	356	0.660112	0.146067	0.19382	0.800562	0.171348	0.0280899
ENSG00000244509.3,ENSG00000284554.2	APOBEC3C, AL022318.4	374	0.561497	0.192513	0.245989	0.729947	0.219251	0.0508021
ENSG00000141376.22	BCAS3	384	0.773438	0.104167	0.122396	0.869792	0.111979	0.0182292
ENSG00000092094.10,ENSG00000100823.11	OSGEP, APEX1	314	0.601911	0.101911	0.296178	0.856688	0.127389	0.0159236
ENSG00000167525.13	PROCA1	252	0.43254	0.130952	0.436508	0.746032	0.214286	0.0396825
ENSG00000196396.9	PTPN1	363	0.663912	0.201102	0.134986	0.77135	0.170799	0.0578512
ENSG00000171984.14	SHLD1	368	0.557065	0.347826	0.0951087	0.622283	0.315217	0.0625
ENSG00000154721.14	JAM2	358	0.849162	0.0642458	0.0865922	0.927374	0.0698324	0.0027933
ENSG00000273145.1	BX537318.1	273	0.794872	0.102564	0.102564	0.882784	0.0952381	0.021978
ENSG00000119523.9,ENSG00000106803.9	ALG2, SEC61B	334	0.694611	0.230539	0.0748503	0.745509	0.218563	0.0359281
ENSG00000162961.13	DPY30	373	0.742627	0.123324	0.134048	0.855228	0.120643	0.0241287
ENSG00000257910.1,ENSG00000175183.9	AC124784.1, CSRP2	327	0.865443	0.0672783	0.0672783	0.920489	0.0642202	0.0152905
ENSG00000121067.17	SPOP	339	0.631268	0.224189	0.144543	0.749263	0.215339	0.0353982
ENSG00000272043.1,ENSG00000272384.1,ENSG00000178764.7	AC016405.2, AC016405.3, ZHX2	292	0.746575	0.178082	0.0753425	0.80137	0.167808	0.0308219
ENSG00000224418.1,ENSG00000102572.14,ENSG00000224418.1,ENSG00000102572.14	STK24-AS1, STK24, STK24-AS1, STK24	311	0.569132	0.369775	0.0610932	0.610932	0.276527	0.11254
ENSG00000149177.12	PTPRJ	251	0.553785	0.386454	0.059761	0.581673	0.278884	0.139442
ENSG00000135821.18	GLUL	277	0.812274	0.137184	0.0505415	0.851986	0.133574	0.0144404
ENSG00000158423.16,ENSG00000072501.17	RIBC1, SMC1A	237	0.734177	0.0379747	0.227848	0.953586	0.0421941	0.00421941
ENSG00000136098.16	NEK3	303	0.785479	0.132013	0.0825083	0.858086	0.118812	0.0231023
ENSG00000174628.16,ENSG00000103550.13	IQCK, KNOP1	291	0.838488	0.0893471	0.0721649	0.886598	0.0927835	0.0206186
ENSG00000275672.1	AC025580.3	342	0.783626	0.111111	0.105263	0.871345	0.114035	0.0146199
ENSG00000164654.15,ENSG00000272894.5	MIOS, AC004982.2	356	0.77809	0.126404	0.0955056	0.86236	0.126404	0.011236
ENSG00000197061.4	HIST1H4C	296	0.472973	0.0912162	0.435811	0.790541	0.179054	0.0304054
ENSG00000269961.1,ENSG00000112851.14	AC010359.1, ERBIN	278	0.748201	0.129496	0.122302	0.845324	0.140288	0.0143885
ENSG00000268423.4,ENSG00000160014.16,ENSG00000230510.6	AC093503.1, CALM3, PPP5D1	394	0.682741	0.13198	0.185279	0.835025	0.149746	0.0152284
ENSG00000284734.1,ENSG00000162654.8	AC099063.4, GBP4	306	0.764706	0.130719	0.104575	0.839869	0.137255	0.0228758
ENSG00000167207.13	NOD2	217	0.479263	0.317972	0.202765	0.599078	0.317972	0.0829493
ENSG00000176896.8,ENSG00000176896.8	TCEANC, TCEANC	308	0.769481	0.0941558	0.136364	0.87987	0.107143	0.012987
ENSG00000177054.13	ZDHHC13	359	0.841226	0.0835655	0.0752089	0.905292	0.0779944	0.0167131
ENSG00000137103.19,ENSG00000137133.10	TMEM8B, HINT2	346	0.540462	0.205202	0.254335	0.745665	0.210983	0.0433526
ENSG00000150477.14,ENSG00000134779.14	KIAA1328, TPGS2	363	0.862259	0.0881543	0.0495868	0.903581	0.0798898	0.0165289
ENSG00000084463.7,ENSG00000182993.4	WBP11, C12orf60	289	0.764706	0.152249	0.083045	0.83391	0.128028	0.0380623
ENSG00000111348.8	ARHGDIB	289	0.615917	0.287197	0.0968858	0.67474	0.224913	0.100346
ENSG00000177340.5,ENSG00000139146.13	FLJ13224, SINHCAF	281	0.619217	0.291815	0.088968	0.679715	0.252669	0.0676157
ENSG00000153187.19,ENSG00000273175.1	HNRNPU, BX323046.1	324	0.654321	0.212963	0.132716	0.759259	0.200617	0.0401235
ENSG00000165507.8	DEPP1	231	0.61039	0.272727	0.116883	0.679654	0.272727	0.047619
ENSG00000124641.15,ENSG00000112578.9	MED20, BYSL	345	0.733333	0.115942	0.150725	0.878261	0.113043	0.00869565
ENSG00000118873.15	RAB3GAP2	304	0.726974	0.177632	0.0953947	0.8125	0.164474	0.0230263
ENSG00000173334.3	TRIB1	328	0.585366	0.292683	0.121951	0.676829	0.253049	0.070122
ENSG00000146858.7	ZC3HAV1L	332	0.662651	0.253012	0.0843373	0.713855	0.25	0.0361446
ENSG00000088035.16	ALG6	400	0.8225	0.11	0.0675	0.8775	0.1125	0.01
ENSG00000213047.12	DENND1B	259	0.818533	0.150579	0.030888	0.833977	0.15444	0.011583
ENSG00000089127.12	OAS1	419	0.551313	0.27685	0.171838	0.665871	0.264916	0.0692124
ENSG00000196428.12	TSC22D2	252	0.698413	0.18254	0.119048	0.809524	0.162698	0.0277778
ENSG00000125375.14,ENSG00000087299.11	ATP5S, L2HGDH	278	0.618705	0.230216	0.151079	0.726619	0.23741	0.0359712
ENSG00000100068.12	LRP5L	317	0.791798	0.116719	0.0914826	0.864353	0.11041	0.0252366
ENSG00000172728.15	FUT10	386	0.782383	0.0854922	0.132124	0.898964	0.0958549	0.00518135
ENSG00000069275.12	NUCKS1	363	0.550964	0.31405	0.134986	0.650138	0.272727	0.077135
ENSG00000117877.10,ENSG00000104881.15	CD3EAP, PPP1R13L	347	0.639769	0.144092	0.216138	0.809798	0.164265	0.0259366
ENSG00000197808.11,ENSG00000276071.1	ZNF461, AC074138.1	336	0.71131	0.0684524	0.220238	0.91369	0.077381	0.00892857
ENSG00000135390.18	ATP5MC2	407	0.58231	0.262899	0.154791	0.678133	0.260442	0.0614251
ENSG00000272831.1	AC027644.3	370	0.518919	0.345946	0.135135	0.597297	0.286486	0.116216
ENSG00000277149.4,ENSG00000225648.5,ENSG00000277149.4,ENSG00000225648.5	TYW1B, SBDSP1, TYW1B, SBDSP1	366	0.636612	0.112022	0.251366	0.846995	0.139344	0.0136612
ENSG00000175334.7,ENSG00000175376.8	BANF1, EIF1AD	377	0.429708	0.241379	0.328912	0.6313	0.286472	0.0822281
ENSG00000232759.1	AC002480.1	380	0.826316	0.1	0.0736842	0.892105	0.0973684	0.0105263
ENSG00000117153.15	KLHL12	387	0.749354	0.105943	0.144703	0.870801	0.116279	0.0129199
ENSG00000260032.1	NORAD	340	0.776471	0.123529	0.1	0.861765	0.114706	0.0235294
ENSG00000182162.10	P2RY8	325	0.695385	0.215385	0.0892308	0.766154	0.209231	0.0246154
ENSG00000184014.7	DENND5A	237	0.649789	0.240506	0.109705	0.751055	0.21519	0.0337553
ENSG00000127022.14,ENSG00000225051.5,ENSG00000204659.4	CANX, HMGB3P22, CBY3	347	0.610951	0.190202	0.198847	0.766571	0.198847	0.0345821
ENSG00000248514.1	AC008443.3	298	0.550336	0.16443	0.285235	0.775168	0.201342	0.0234899
ENSG00000125944.19	HNRNPR	359	0.604457	0.228412	0.167131	0.704735	0.236769	0.0584958
ENSG00000243224.1,ENSG00000247596.8	AC006252.1, TWF2	347	0.541787	0.178674	0.279539	0.731988	0.21902	0.0489914
ENSG00000138821.12	SLC39A8	307	0.807818	0.114007	0.0781759	0.86645	0.110749	0.0228013
ENSG00000104888.9	SLC17A7	334	0.649701	0.146707	0.203593	0.796407	0.179641	0.0239521
ENSG00000136243.16	NUPL2	386	0.784974	0.0984456	0.11658	0.880829	0.108808	0.0103627
ENSG00000139645.9	ANKRD52	327	0.522936	0.088685	0.388379	0.828746	0.143731	0.0275229
ENSG00000197355.10	UAP1L1	281	0.359431	0.185053	0.455516	0.654804	0.27758	0.0676157
ENSG00000176058.12,ENSG00000187713.6,ENSG00000188566.13	TPRN, TMEM203, NDOR1	367	0.463215	0.201635	0.33515	0.702997	0.264305	0.0326975
ENSG00000275263.1,ENSG00000099381.17	AC135048.3, SETD1A	335	0.558209	0.21194	0.229851	0.719403	0.226866	0.0537313
ENSG00000070614.14,ENSG00000254333.1	NDST1, NDST1-AS1	239	0.564854	0.330544	0.104603	0.635983	0.271967	0.0920502
ENSG00000127863.15	TNFRSF19	317	0.634069	0.340694	0.0252366	0.652997	0.268139	0.0788644
ENSG00000260282.1	EIF4EBP2P2	359	0.543175	0.18663	0.270195	0.743733	0.228412	0.0278552
ENSG00000104969.9	SGTA	328	0.432927	0.280488	0.286585	0.625	0.310976	0.0640244
ENSG00000267801.1	AC087289.5	222	0.463964	0.202703	0.333333	0.666667	0.297297	0.036036
ENSG00000048028.11	USP28	336	0.71131	0.136905	0.151786	0.833333	0.14881	0.0178571
ENSG00000121903.14	ZSCAN20	353	0.699717	0.226629	0.0736544	0.76204	0.206799	0.0311615
ENSG00000285972.1,ENSG00000188373.4	CERNA2, C10orf99	287	0.675958	0.236934	0.087108	0.752613	0.229965	0.0174216
ENSG00000166845.14,ENSG00000174448.8	C18orf54, STARD6	323	0.752322	0.164087	0.0835913	0.814241	0.145511	0.0402477
ENSG00000166398.12	KIAA0355	341	0.683284	0.187683	0.129032	0.785924	0.193548	0.0205279
ENSG00000089682.16	RBM41	204	0.848039	0.0882353	0.0637255	0.911765	0.0882353	0
ENSG00000151292.17,ENSG00000151292.17	CSNK1G3, CSNK1G3	321	0.757009	0.17757	0.0654206	0.813084	0.17134	0.0155763
ENSG00000118193.11	KIF14	384	0.567708	0.338542	0.09375	0.622396	0.257812	0.119792
ENSG00000272969.1,ENSG00000134852.14	AC024243.1, CLOCK	325	0.867692	0.0769231	0.0553846	0.92	0.0707692	0.00923077
ENSG00000157456.7	CCNB2	382	0.667539	0.280105	0.052356	0.709424	0.235602	0.0549738
ENSG00000240857.1	RDH14	303	0.89769	0.0462046	0.0561056	0.943894	0.0462046	0.00990099
ENSG00000187840.4	EIF4EBP1	391	0.805627	0.0664962	0.127877	0.923274	0.0716113	0.00511509
ENSG00000047621.11,ENSG00000111247.14	C12orf4, RAD51AP1	314	0.713376	0.178344	0.10828	0.789809	0.165605	0.044586
ENSG00000155085.15,ENSG00000112367.10,ENSG00000155085.15,ENSG00000112367.10	AK9, FIG4, AK9, FIG4	341	0.83871	0.0703812	0.0909091	0.906158	0.0879765	0.0058651
ENSG00000132017.10,ENSG00000132000.12	DCAF15, PODNL1	406	0.58867	0.174877	0.236453	0.773399	0.187192	0.0394089
ENSG00000132024.17,ENSG00000132016.11	CC2D1A, C19orf57	337	0.540059	0.210682	0.249258	0.738872	0.219585	0.041543
ENSG00000243667.6,ENSG00000115946.7	WDR92, PNO1	423	0.808511	0.120567	0.070922	0.867612	0.12766	0.00472813
ENSG00000147874.10	HAUS6	377	0.771883	0.137931	0.0901857	0.843501	0.143236	0.0132626
ENSG00000137145.20	DENND4C	349	0.808023	0.106017	0.0859599	0.891117	0.100287	0.00859599
ENSG00000258289.8,ENSG00000125954.12	CHURC1, CHURC1-FNTB	273	0.70696	0.205128	0.0879121	0.772894	0.194139	0.032967
ENSG00000196776.15	CD47	353	0.770538	0.144476	0.0849858	0.832861	0.147309	0.01983
ENSG00000170265.11	ZNF282	341	0.668622	0.146628	0.184751	0.829912	0.14956	0.0205279
ENSG00000113649.11	TCERG1	310	0.851613	0.0741935	0.0741935	0.916129	0.0774194	0.00645161
ENSG00000130021.13	PUDP	153	0.856209	0.104575	0.0392157	0.895425	0.104575	0
ENSG00000170145.4	SIK2	424	0.714623	0.158019	0.127358	0.823113	0.162736	0.0141509
ENSG00000285656.1,ENSG00000149503.12	AP002793.1, INCENP	284	0.721831	0.116197	0.161972	0.84507	0.140845	0.0140845
ENSG00000113658.17,ENSG00000164621.5	SMAD5, SMAD5-AS1	361	0.792244	0.141274	0.066482	0.842105	0.138504	0.0193906
ENSG00000255129.5,ENSG00000149292.16	AP000880.1, TTC12	321	0.682243	0.23053	0.0872274	0.738318	0.239875	0.0218069
ENSG00000170161.6,ENSG00000234665.8	AL512625.1, AL512625.3	480	0.814583	0.0395833	0.145833	0.952083	0.0458333	0.00208333
ENSG00000171241.8	SHCBP1	258	0.751938	0.151163	0.0968992	0.821705	0.151163	0.0271318
ENSG00000250616.2,ENSG00000090238.11,ENSG00000250616.2,ENSG00000090238.11	AC012645.1, YPEL3, AC012645.1, YPEL3	256	0.488281	0.105469	0.40625	0.828125	0.152344	0.0195312
ENSG00000149922.10	TBX6	371	0.439353	0.123989	0.436658	0.784367	0.185984	0.0296496
ENSG00000091436.16	MAP3K20	299	0.842809	0.130435	0.0267559	0.866221	0.110368	0.0234114
ENSG00000105656.12,ENSG00000105656.12	ELL, ELL	355	0.566197	0.132394	0.301408	0.791549	0.191549	0.0169014
ENSG00000206527.9,ENSG00000239523.5	HACD2, MYLK-AS1	393	0.651399	0.254453	0.0941476	0.709924	0.236641	0.0534351
ENSG00000214248.2,ENSG00000076984.17,ENSG00000214248.2,ENSG00000076984.17	AC010336.1, MAP2K7, AC010336.1, MAP2K7	401	0.563591	0.241895	0.194514	0.703242	0.239401	0.0573566
ENSG00000270829.1	AC015849.2	329	0.729483	0.121581	0.148936	0.854103	0.136778	0.00911854
ENSG00000285077.1,ENSG00000284906.1,ENSG00000247728.2	ARHGAP11B, AC091057.6, AC091057.2	394	0.649746	0.137056	0.213198	0.819797	0.162437	0.0177665
ENSG00000154813.9,ENSG00000154814.13	DPH3, OXNAD1	308	0.678571	0.246753	0.0746753	0.737013	0.220779	0.0422078
ENSG00000198189.10	HSD17B11	368	0.850543	0.0842391	0.0652174	0.915761	0.0733696	0.0108696
ENSG00000125633.10	CCDC93	342	0.809942	0.0994152	0.0906433	0.891813	0.0935673	0.0146199
ENSG00000155463.12,ENSG00000258458.6	OXA1L, AL160314.2	323	0.551084	0.28483	0.164087	0.656347	0.232198	0.111455
ENSG00000140374.15	ETFA	369	0.772358	0.113821	0.113821	0.878049	0.105691	0.0162602
ENSG00000149054.15,ENSG00000283415.1	ZNF215, AC087280.2	336	0.824405	0.116071	0.0595238	0.869048	0.125	0.00595238
ENSG00000262560.1,ENSG00000184716.13	AC018512.1, SERINC4	317	0.425868	0.340694	0.233438	0.564669	0.362776	0.0725552
ENSG00000140379.7	BCL2A1	350	0.42	0.428571	0.151429	0.505714	0.348571	0.145714
ENSG00000177628.15	GBA	312	0.480769	0.201923	0.317308	0.689103	0.262821	0.0480769
ENSG00000029639.10	TFB1M	297	0.73064	0.222222	0.047138	0.767677	0.20202	0.030303
ENSG00000240344.8,ENSG00000196290.14	PPIL3, NIF3L1	318	0.650943	0.172956	0.176101	0.789308	0.18239	0.0283019
ENSG00000119013.8,ENSG00000155744.9	NDUFB3, FAM126B	362	0.690608	0.168508	0.140884	0.798343	0.168508	0.0331492
ENSG00000078124.11	ACER3	365	0.638356	0.284932	0.0767123	0.70137	0.238356	0.060274
ENSG00000105568.17	PPP2R1A	383	0.644909	0.0809399	0.274151	0.900783	0.0887728	0.0104439
ENSG00000198042.10	MAK16	307	0.752443	0.0814332	0.166124	0.905537	0.0879479	0.00651466
ENSG00000198960.10,ENSG00000198960.10	ARMCX6, ARMCX6	147	0.823129	0.0340136	0.142857	0.959184	0.0408163	0
ENSG00000108826.15,ENSG00000154920.14	MRPL27, EME1	336	0.684524	0.0982143	0.217262	0.875	0.116071	0.00892857
ENSG00000131778.18,ENSG00000131781.12	CHD1L, FMO5	260	0.761538	0.123077	0.115385	0.853846	0.134615	0.0115385
ENSG00000273749.4	CYFIP1	260	0.846154	0.0961538	0.0576923	0.896154	0.0961538	0.00769231
ENSG00000031081.10	ARHGAP31	326	0.59816	0.184049	0.217791	0.745399	0.214724	0.0398773
ENSG00000204310.12,ENSG00000204308.7	AGPAT1, RNF5	357	0.546218	0.0868347	0.366947	0.829132	0.159664	0.0112045
ENSG00000155256.17	ZFYVE27	344	0.738372	0.180233	0.0813953	0.796512	0.168605	0.0348837
ENSG00000213339.8	QTRT1	358	0.597765	0.142458	0.259777	0.787709	0.187151	0.0251397
ENSG00000130638.16	ATXN10	357	0.731092	0.179272	0.0896359	0.809524	0.176471	0.0140056
ENSG00000171792.10,ENSG00000111206.12,ENSG00000078246.16	RHNO1, FOXM1, TULP3	355	0.760563	0.157746	0.0816901	0.83662	0.152113	0.0112676
ENSG00000132004.12	FBXW9	302	0.533113	0.089404	0.377483	0.837748	0.135762	0.0264901
ENSG00000166224.16	SGPL1	349	0.733524	0.189112	0.0773639	0.793696	0.194842	0.0114613
ENSG00000170522.9	ELOVL6	295	0.769492	0.183051	0.0474576	0.810169	0.149153	0.040678
ENSG00000185347.17,ENSG00000185347.17	TEDC1, TEDC1	261	0.655172	0.130268	0.214559	0.827586	0.137931	0.0344828
ENSG00000105258.8	POLR2I	339	0.587021	0.135693	0.277286	0.825959	0.147493	0.0265487
ENSG00000181804.14	SLC9A9	342	0.71345	0.219298	0.0672515	0.763158	0.204678	0.0321637
ENSG00000136159.3,ENSG00000136143.15	NUDT15, SUCLA2	319	0.714734	0.159875	0.125392	0.830721	0.144201	0.0250784
ENSG00000267852.1,ENSG00000104880.17	AC119396.2, ARHGEF18	334	0.565868	0.284431	0.149701	0.670659	0.263473	0.0658683
ENSG00000119401.10	TRIM32	319	0.862069	0.0783699	0.0595611	0.92163	0.0752351	0.0031348
ENSG00000165832.5	TRUB1	345	0.753623	0.185507	0.0608696	0.8	0.188406	0.0115942
ENSG00000146856.14	AGBL3	341	0.651026	0.208211	0.140762	0.759531	0.202346	0.0381232
ENSG00000285068.1,ENSG00000116127.17	AC074008.2, ALMS1	219	0.730594	0.136986	0.13242	0.826484	0.155251	0.0182648
ENSG00000077097.15	TOP2B	252	0.793651	0.123016	0.0833333	0.865079	0.126984	0.00793651
ENSG00000010292.12,ENSG00000111639.7	NCAPD2, MRPL51	387	0.4677	0.273902	0.258398	0.627907	0.307494	0.0645995
ENSG00000231128.5,ENSG00000081019.13,ENSG00000231128.5,ENSG00000081019.13	AL137856.1, RSBN1, AL137856.1, RSBN1	321	0.647975	0.205607	0.146417	0.753894	0.202492	0.0436137
ENSG00000111906.17	HDDC2	312	0.836538	0.13141	0.0320513	0.862179	0.11859	0.0192308
ENSG00000171490.12,ENSG00000263307.1	RSL1D1, AC007216.4	361	0.6759	0.185596	0.138504	0.778393	0.193906	0.0277008
ENSG00000112419.14,ENSG00000112419.14	PHACTR2, PHACTR2	351	0.623932	0.296296	0.0797721	0.675214	0.253561	0.0712251
ENSG00000129103.17	SUMF2	377	0.771883	0.0848806	0.143236	0.904509	0.0769231	0.0185676
ENSG00000197037.10	ZSCAN25	396	0.734848	0.108586	0.156566	0.876263	0.103535	0.020202
ENSG00000241258.6	CRCP	287	0.74216	0.121951	0.135889	0.864111	0.12892	0.00696864
ENSG00000269556.7	TMEM185A	209	0.760766	0.148325	0.0909091	0.827751	0.138756	0.0334928
ENSG00000177732.8	SOX12	273	0.714286	0.0879121	0.197802	0.897436	0.0879121	0.014652
ENSG00000233927.4,ENSG00000167774.2,ENSG00000267855.5	RPS28, AC010323.1, NDUFA7	321	0.660436	0.137072	0.202492	0.816199	0.158879	0.0249221
ENSG00000100028.11,ENSG00000138867.16	SNRPD3, GUCD1	283	0.611307	0.222615	0.166078	0.742049	0.208481	0.04947
ENSG00000071564.14,ENSG00000071564.14	TCF3, TCF3	295	0.484746	0.216949	0.298305	0.701695	0.264407	0.0338983
ENSG00000071655.17	MBD3	303	0.669967	0.108911	0.221122	0.867987	0.125413	0.00660066
ENSG00000065600.12	TMEM206	212	0.627358	0.264151	0.108491	0.693396	0.259434	0.0471698
ENSG00000143067.4,ENSG00000092621.12	ZNF697, PHGDH	246	0.760163	0.199187	0.0406504	0.792683	0.174797	0.0325203
ENSG00000037749.12,ENSG00000055147.18	MFAP3, FAM114A2	245	0.783673	0.130612	0.0857143	0.865306	0.102041	0.0326531
ENSG00000135378.3	PRRG4	342	0.75731	0.163743	0.0789474	0.830409	0.149123	0.0204678
ENSG00000275055.1	AC011468.5	309	0.692557	0.0517799	0.255663	0.928803	0.0647249	0.00647249
ENSG00000143119.13	CD53	373	0.670241	0.225201	0.104558	0.747989	0.19571	0.0563003
ENSG00000176853.15	FAM91A1	298	0.818792	0.090604	0.090604	0.899329	0.0939597	0.00671141
ENSG00000100485.11	SOS2	321	0.722741	0.143302	0.133956	0.819315	0.146417	0.0342679
ENSG00000165502.6,ENSG00000168282.5,ENSG00000258377.1	RPL36AL, MGAT2, AL139099.1	282	0.588652	0.106383	0.304965	0.815603	0.156028	0.0283688
ENSG00000283317.1	AL831711.1	563	0.600355	0.181172	0.218472	0.783304	0.175844	0.0408526
ENSG00000117036.11	ETV3	327	0.642202	0.269113	0.088685	0.703364	0.247706	0.0489297
ENSG00000163463.11,ENSG00000163462.17	KRTCAP2, TRIM46	284	0.503521	0.183099	0.31338	0.739437	0.221831	0.0387324
ENSG00000077235.17,ENSG00000047578.12	GTF3C1, KIAA0556	376	0.816489	0.0930851	0.0904255	0.896277	0.087766	0.0159574
ENSG00000143374.16	TARS2	364	0.664835	0.162088	0.173077	0.802198	0.167582	0.0302198
ENSG00000157470.11,ENSG00000157483.8	FAM81A, MYO1E	285	0.557895	0.364912	0.077193	0.610526	0.287719	0.101754
ENSG00000079150.17,ENSG00000116095.10	FKBP7, PLEKHA3	282	0.698582	0.159574	0.141844	0.812057	0.163121	0.0248227
ENSG00000100519.11	PSMC6	337	0.664688	0.145401	0.189911	0.818991	0.166172	0.0148368
ENSG00000092098.16,ENSG00000100911.15	RNF31, PSME2	228	0.328947	0.157895	0.513158	0.710526	0.223684	0.0657895
ENSG00000185837.3	HDHD5-AS1	323	0.854489	0.0804954	0.0650155	0.900929	0.0897833	0.00928793
ENSG00000151014.5	NOCT	277	0.783394	0.133574	0.0830325	0.848375	0.133574	0.0180505
ENSG00000142676.14	RPL11	363	0.484848	0.344353	0.170799	0.592287	0.294766	0.112948
ENSG00000136010.13,ENSG00000136010.13	ALDH1L2, ALDH1L2	304	0.703947	0.180921	0.115132	0.796053	0.180921	0.0230263
ENSG00000143970.16,ENSG00000143970.16	ASXL2, ASXL2	373	0.707775	0.190349	0.101877	0.788204	0.182306	0.0294906
ENSG00000153561.12,ENSG00000249884.8	RMND5A, RNF103-CHMP3	309	0.718447	0.145631	0.135922	0.828479	0.15534	0.0161812
ENSG00000272693.4	AC073107.1	324	0.820988	0.0833333	0.095679	0.904321	0.0864198	0.00925926
ENSG00000153107.12	ANAPC1	418	0.772727	0.126794	0.100478	0.861244	0.131579	0.00717703
ENSG00000136295.14	TTYH3	308	0.714286	0.146104	0.13961	0.840909	0.146104	0.012987
ENSG00000256087.6,ENSG00000197608.11	ZNF432, ZNF841	382	0.670157	0.0497382	0.280105	0.929319	0.0628272	0.0078534
ENSG00000076650.6	GPATCH1	332	0.819277	0.060241	0.120482	0.930723	0.0692771	0
ENSG00000175662.17,ENSG00000171962.17	TOM1L2, DRC3	324	0.611111	0.237654	0.151235	0.734568	0.237654	0.0277778
ENSG00000251562.8,ENSG00000270117.1	MALAT1, AP000769.2	277	0.263538	0.397112	0.33935	0.375451	0.361011	0.263538
ENSG00000187837.3	HIST1H1C	236	0.389831	0.152542	0.457627	0.741525	0.220339	0.0381356
ENSG00000122033.14	MTIF3	364	0.796703	0.0769231	0.126374	0.903846	0.0824176	0.0137363
ENSG00000164442.9	CITED2	332	0.792169	0.141566	0.0662651	0.855422	0.126506	0.0180723
ENSG00000254682.1	AP002387.1	350	0.668571	0.151429	0.18	0.82	0.142857	0.0371429
ENSG00000198909.7,ENSG00000198909.7	MAP3K3, MAP3K3	273	0.710623	0.128205	0.161172	0.838828	0.14652	0.014652
ENSG00000138092.10,ENSG00000184924.5,ENSG00000138092.10,ENSG00000184924.5	CENPO, PTRHD1, CENPO, PTRHD1	317	0.66877	0.252366	0.0788644	0.731861	0.227129	0.0410095
ENSG00000241553.12,ENSG00000171148.13,ENSG00000250151.9	ARPC4, TADA3, ARPC4-TTLL3	317	0.731861	0.104101	0.164038	0.873817	0.107256	0.0189274
ENSG00000071967.11	CYBRD1	313	0.56869	0.392971	0.0383387	0.600639	0.290735	0.108626
ENSG00000106460.18	TMEM106B	332	0.891566	0.0572289	0.0512048	0.939759	0.060241	0
ENSG00000163006.11	CCDC138	210	0.738095	0.17619	0.0857143	0.809524	0.157143	0.0333333
ENSG00000272288.5	AL451165.2	360	0.55	0.236111	0.213889	0.688889	0.258333	0.0527778
ENSG00000246548.3	LINC02288	293	0.368601	0.518771	0.112628	0.433447	0.354949	0.211604
ENSG00000249456.1	AL731577.2	385	0.709091	0.202597	0.0883117	0.781818	0.161039	0.0571429
ENSG00000101898.6	MCTS2P	323	0.814241	0.0743034	0.111455	0.907121	0.0804954	0.0123839
ENSG00000196466.10,ENSG00000268744.1	ZNF799, AC008758.4	422	0.582938	0.0829384	0.334123	0.881517	0.109005	0.00947867
ENSG00000105607.12	GCDH	329	0.489362	0.170213	0.340426	0.738602	0.209726	0.0516717
ENSG00000096401.7	CDC5L	353	0.753541	0.11898	0.127479	0.852691	0.11898	0.0283286
ENSG00000266405.3,ENSG00000101596.15	CBX3P2, SMCHD1	390	0.735897	0.187179	0.0769231	0.802564	0.174359	0.0230769
ENSG00000237004.4	ZNRF2P1	329	0.820669	0.0455927	0.133739	0.951368	0.0455927	0.00303951
ENSG00000147684.8,ENSG00000147687.18	NDUFB9, TATDN1	370	0.686486	0.210811	0.102703	0.775676	0.191892	0.0324324
ENSG00000166685.11	COG1	320	0.70625	0.140625	0.153125	0.8375	0.15	0.0125
ENSG00000241596.1	AC092468.1	304	0.868421	0.0921053	0.0394737	0.901316	0.0822368	0.0164474
ENSG00000164305.18,ENSG00000164306.10	CASP3, PRIMPOL	327	0.522936	0.324159	0.152905	0.602446	0.296636	0.100917
ENSG00000148985.19,ENSG00000110713.16	PGAP2, NUP98	246	0.654472	0.211382	0.134146	0.760163	0.191057	0.0487805
ENSG00000145730.20	PAM	312	0.884615	0.0673077	0.0480769	0.926282	0.0608974	0.0128205
ENSG00000126247.10	CAPNS1	349	0.647564	0.103152	0.249284	0.851003	0.108883	0.0401146
ENSG00000134108.12	ARL8B	365	0.772603	0.150685	0.0767123	0.835616	0.150685	0.0136986
ENSG00000147162.13	OGT	191	0.769634	0.136126	0.0942408	0.848168	0.141361	0.0104712
ENSG00000230216.1,ENSG00000101997.12,ENSG00000101997.12	HSPB1P2, CCDC22, CCDC22	256	0.765625	0.046875	0.1875	0.941406	0.0546875	0.00390625
ENSG00000068438.14	FTSJ1	281	0.72242	0.0462633	0.231317	0.94306	0.0569395	0
ENSG00000198625.12	MDM4	368	0.38587	0.475543	0.138587	0.456522	0.383152	0.160326
ENSG00000188732.10,ENSG00000234286.1	FAM221A, AC006026.3	333	0.750751	0.123123	0.126126	0.864865	0.117117	0.018018
ENSG00000249483.1	AC026726.1	269	0.836431	0.0817844	0.0817844	0.914498	0.0817844	0.00371747
ENSG00000048707.15	VPS13D	350	0.668571	0.197143	0.134286	0.76	0.185714	0.0542857
ENSG00000099246.16	RAB18	268	0.843284	0.119403	0.0373134	0.869403	0.115672	0.0149254
ENSG00000073536.17	NLE1	333	0.738739	0.135135	0.126126	0.852853	0.141141	0.00600601
ENSG00000152601.17	MBNL1	378	0.537037	0.37037	0.0925926	0.592593	0.301587	0.10582
ENSG00000103111.14	MON1B	326	0.794479	0.116564	0.0889571	0.874233	0.110429	0.0153374
ENSG00000184857.7	TMEM186	351	0.735043	0.179487	0.0854701	0.809117	0.176638	0.014245
ENSG00000119673.14,ENSG00000258524.1	ACOT2, NT5CP1	279	0.634409	0.200717	0.164875	0.767025	0.204301	0.0286738
ENSG00000086848.14	ALG9	365	0.616438	0.156164	0.227397	0.783562	0.2	0.0164384
ENSG00000092841.18,ENSG00000257809.1	MYL6, AC034102.5	341	0.404692	0.155425	0.439883	0.756598	0.225806	0.0175953
ENSG00000147044.21	CASK	247	0.931174	0.0566802	0.0121457	0.94332	0.0566802	0
ENSG00000178150.9,ENSG00000268186.1	ZNF114, ZNF114-AS1	354	0.655367	0.149718	0.194915	0.824859	0.161017	0.0141243
ENSG00000172139.14	SLC9C1	424	0.643868	0.21934	0.136792	0.731132	0.207547	0.0613208
ENSG00000078596.10	ITM2A	333	0.846847	0.0930931	0.0600601	0.894895	0.0930931	0.012012
ENSG00000173193.14	PARP14	404	0.450495	0.376238	0.173267	0.54703	0.351485	0.101485
ENSG00000106976.20	DNM1	329	0.693009	0.0942249	0.212766	0.881459	0.112462	0.00607903
ENSG00000100387.8	RBX1	361	0.711911	0.110803	0.177285	0.861496	0.110803	0.0277008
ENSG00000087302.8	RTRAF	349	0.69341	0.154728	0.151862	0.819484	0.154728	0.025788
ENSG00000108468.14,ENSG00000002919.14	CBX1, SNX11	325	0.510769	0.356923	0.132308	0.606154	0.341538	0.0523077
ENSG00000227671.4	AL390728.4	338	0.772189	0.121302	0.106509	0.872781	0.12426	0.00295858
ENSG00000240184.6	PCDHGC3	446	0.802691	0.112108	0.0852018	0.865471	0.118834	0.0156951
ENSG00000181201.3	HIST3H2BA	317	0.659306	0.129338	0.211356	0.829653	0.129338	0.0410095
ENSG00000129315.10	CCNT1	316	0.702532	0.129747	0.167722	0.844937	0.14557	0.00949367
ENSG00000254692.1,ENSG00000254505.9	AL136295.1, CHMP4A	380	0.415789	0.136842	0.447368	0.734211	0.231579	0.0342105
ENSG00000198879.11	SFMBT2	318	0.584906	0.361635	0.0534591	0.610063	0.283019	0.106918
ENSG00000253666.1	AP000424.1	343	0.632653	0.291545	0.0758017	0.682216	0.259475	0.058309
ENSG00000036549.12	AC118549.1	323	0.640867	0.281734	0.0773994	0.690402	0.232198	0.0773994
ENSG00000135439.11	AGAP2	302	0.625828	0.155629	0.218543	0.807947	0.172185	0.0198675
ENSG00000186446.11	ZNF501	286	0.793706	0.0629371	0.143357	0.926573	0.0699301	0.0034965
ENSG00000233246.1	AL513327.2	287	0.578397	0.310105	0.111498	0.655052	0.28223	0.0627178
ENSG00000160691.18,ENSG00000173207.12	SHC1, CKS1B	333	0.399399	0.21021	0.39039	0.627628	0.291291	0.0810811
ENSG00000133835.15	HSD17B4	375	0.805333	0.138667	0.056	0.858667	0.125333	0.016
ENSG00000102119.10,ENSG00000102119.10	EMD, EMD	248	0.5	0.169355	0.330645	0.733871	0.225806	0.0403226
ENSG00000214113.10,ENSG00000145982.12	LYRM4, FARS2	329	0.683891	0.264438	0.0516717	0.723404	0.25228	0.0243161
ENSG00000155330.9	C16orf87	345	0.611594	0.266667	0.121739	0.686957	0.26087	0.0521739
ENSG00000275418.1	AC104971.3	401	0.411471	0.428928	0.159601	0.491272	0.356608	0.15212
ENSG00000152443.12	ZNF776	275	0.629091	0.0436364	0.327273	0.923636	0.0581818	0.0181818
ENSG00000181481.13,ENSG00000264456.1	RNF135, AC138207.4	391	0.626598	0.242967	0.130435	0.710997	0.237852	0.0511509
ENSG00000111674.8	ENO2	384	0.447917	0.273438	0.278646	0.601562	0.330729	0.0677083
ENSG00000178585.14	CTNNBIP1	359	0.440111	0.342618	0.21727	0.573816	0.32312	0.103064
ENSG00000188868.13	ZNF563	254	0.641732	0.0472441	0.311024	0.929134	0.0708661	0
ENSG00000035681.8	NSMAF	353	0.849858	0.0878187	0.0623229	0.906516	0.082153	0.0113314
ENSG00000133789.14	SWAP70	422	0.627962	0.2891	0.0829384	0.680095	0.258294	0.0616114
ENSG00000151729.10	SLC25A4	369	0.642276	0.268293	0.0894309	0.699187	0.262873	0.0379404
ENSG00000174500.12,ENSG00000261488.1	GCSAM, TBILA	271	0.630996	0.250923	0.118081	0.719557	0.236162	0.0442804
ENSG00000110455.13	ACCS	299	0.822742	0.113712	0.0635452	0.882943	0.100334	0.0167224
ENSG00000174718.11	KIAA1551	363	0.628099	0.305785	0.0661157	0.663912	0.250689	0.0853994
ENSG00000275342.4,ENSG00000275342.4	PRAG1, PRAG1	295	0.694915	0.233898	0.0711864	0.752542	0.223729	0.0237288
ENSG00000221923.8	ZNF880	334	0.727545	0.0359281	0.236527	0.95509	0.0419162	0.00299401
ENSG00000167554.14	ZNF610	325	0.763077	0.0215385	0.215385	0.96	0.04	0
ENSG00000159214.12	CCDC24	320	0.54375	0.209375	0.246875	0.73125	0.2375	0.03125
ENSG00000109103.11	UNC119	359	0.559889	0.181058	0.259053	0.752089	0.220056	0.0278552
ENSG00000260261.2	AC124944.3	382	0.581152	0.274869	0.143979	0.672775	0.232984	0.0942408
ENSG00000112406.4	HECA	294	0.710884	0.204082	0.085034	0.782313	0.176871	0.0408163
ENSG00000108298.11	RPL19	385	0.594805	0.171429	0.233766	0.784416	0.171429	0.0441558
ENSG00000010295.19	IFFO1	314	0.44586	0.197452	0.356688	0.66879	0.264331	0.066879
ENSG00000198176.12	TFDP1	224	0.767857	0.129464	0.102679	0.857143	0.116071	0.0267857
ENSG00000173085.14	COQ2	325	0.523077	0.378462	0.0984615	0.584615	0.307692	0.107692
ENSG00000154479.12,ENSG00000144362.11,ENSG00000213160.9	CCDC173, PHOSPHO2, KLHL23	319	0.786834	0.109718	0.103448	0.880878	0.103448	0.015674
ENSG00000181045.14,ENSG00000181523.12	SLC26A11, SGSH	226	0.654867	0.221239	0.123894	0.734513	0.243363	0.0221239
ENSG00000254678.1,ENSG00000168092.13	AP005018.1, PAFAH1B2	285	0.691228	0.203509	0.105263	0.768421	0.185965	0.045614
ENSG00000197858.10	GPAA1	252	0.496032	0.119048	0.384921	0.833333	0.134921	0.031746
ENSG00000126091.20,ENSG00000236200.5	ST3GAL3, KDM4A-AS1	304	0.578947	0.240132	0.180921	0.700658	0.240132	0.0592105
ENSG00000260796.1,ENSG00000168488.18,ENSG00000275807.1	AC145285.3, ATXN2L, AC145285.6	394	0.593909	0.129442	0.27665	0.824873	0.154822	0.0203046
ENSG00000163162.8	RNF149	309	0.757282	0.158576	0.0841424	0.822006	0.158576	0.0194175
ENSG00000106261.16	ZKSCAN1	336	0.651786	0.107143	0.241071	0.857143	0.127976	0.014881
ENSG00000166529.14	ZSCAN21	363	0.647383	0.0964187	0.256198	0.876033	0.107438	0.0165289
ENSG00000130429.14	ARPC1B	352	0.664773	0.0767045	0.258523	0.900568	0.0880682	0.0113636
ENSG00000138386.16,ENSG00000284052.1	NAB1, AC006460.2	229	0.510917	0.305677	0.183406	0.646288	0.279476	0.0742358
ENSG00000150991.14	UBC	420	0.392857	0.430952	0.17619	0.478571	0.32381	0.197619
ENSG00000156587.15	UBE2L6	336	0.699405	0.157738	0.142857	0.803571	0.166667	0.0297619
ENSG00000266472.5	MRPS21	375	0.562667	0.197333	0.24	0.733333	0.226667	0.04
ENSG00000197771.12,ENSG00000107651.12	MCMBP, SEC23IP	285	0.722807	0.17193	0.105263	0.807018	0.164912	0.0280702
ENSG00000196301.3,ENSG00000196301.3	HLA-DRB9, HLA-DRB9	506	0.610672	0.106719	0.282609	0.853755	0.126482	0.0197628
ENSG00000271938.1	AC103724.4	399	0.754386	0.107769	0.137845	0.867168	0.117794	0.0150376
ENSG00000270882.2	HIST2H4A	392	0.387755	0.25	0.362245	0.607143	0.285714	0.107143
ENSG00000240929.2,ENSG00000230186.3,ENSG00000273213.2,ENSG00000203818.7,ENSG00000240929.2,ENSG00000230186.3,ENSG00000273213.2,ENSG00000203818.7	HIST2H2BB, AC246680.1, AC239798.4, HIST2H3PS2, HIST2H2BB, AC246680.1, AC239798.4, HIST2H3PS2	378	0.753968	0.0740741	0.171958	0.904762	0.0767196	0.0185185
ENSG00000206053.12	JPT2	327	0.614679	0.125382	0.259939	0.825688	0.16208	0.0122324
ENSG00000159556.9	ISL2	269	0.806691	0.104089	0.0892193	0.888476	0.0966543	0.0148699
ENSG00000267546.2,ENSG00000163597.14	AC015802.4, SNHG16	333	0.414414	0.42042	0.165165	0.498498	0.312312	0.189189
ENSG00000205571.13	SMN2	390	0.830769	0.0461538	0.123077	0.933333	0.0641026	0.0025641
ENSG00000161594.6,ENSG00000141698.16,ENSG00000161594.6,ENSG00000141698.16	KLHL10, NT5C3B, KLHL10, NT5C3B	392	0.589286	0.22449	0.186224	0.739796	0.206633	0.0535714
ENSG00000264070.1	DND1P1	569	0.58348	0.203866	0.212654	0.752197	0.212654	0.0351494
ENSG00000113068.9	PFDN1	386	0.624352	0.243523	0.132124	0.709845	0.256477	0.0336788
ENSG00000130311.10,ENSG00000127220.5	DDA1, ABHD8	341	0.422287	0.225806	0.351906	0.656891	0.29912	0.0439883
ENSG00000166128.12	RAB8B	380	0.497368	0.284211	0.218421	0.65	0.286842	0.0631579
ENSG00000204611.6	ZNF616	254	0.677165	0.023622	0.299213	0.964567	0.0354331	0
ENSG00000131069.19,ENSG00000131067.16	ACSS2, GGT7	387	0.689922	0.144703	0.165375	0.826873	0.152455	0.0206718
ENSG00000125734.15,ENSG00000125733.17	GPR108, TRIP10	384	0.497396	0.242188	0.260417	0.666667	0.291667	0.0416667
ENSG00000122406.13	RPL5	261	0.689655	0.222222	0.0881226	0.743295	0.237548	0.0191571
ENSG00000114770.16	ABCC5	376	0.760638	0.0984043	0.140957	0.880319	0.106383	0.0132979
ENSG00000179344.16	HLA-DQB1	311	0.604502	0.096463	0.299035	0.877814	0.0932476	0.0289389
ENSG00000117419.15	ERI3	215	0.786047	0.139535	0.0744186	0.851163	0.116279	0.0325581
ENSG00000205643.10	CDPF1	260	0.707692	0.115385	0.176923	0.838462	0.146154	0.0153846
ENSG00000230487.7,ENSG00000157778.8	PSMG3-AS1, PSMG3	376	0.720745	0.103723	0.175532	0.882979	0.103723	0.0132979
ENSG00000163444.11	TMEM183A	237	0.71308	0.156118	0.130802	0.810127	0.160338	0.0295359
ENSG00000145817.16,ENSG00000183775.10,ENSG00000145817.16,ENSG00000183775.10	YIPF5, KCTD16, YIPF5, KCTD16	190	0.710526	0.257895	0.0315789	0.726316	0.247368	0.0263158
ENSG00000153140.8,ENSG00000255647.3	CETN3, AC093510.1	265	0.754717	0.116981	0.128302	0.867925	0.116981	0.0150943
ENSG00000143157.11	POGK	270	0.818519	0.114815	0.0666667	0.881481	0.103704	0.0148148
ENSG00000164405.10,ENSG00000164404.8	UQCRQ, GDF9	382	0.680628	0.17801	0.141361	0.78534	0.17801	0.0366492
ENSG00000164615.4	CAMLG	348	0.612069	0.206897	0.181034	0.758621	0.198276	0.0431034
ENSG00000135318.11	NT5E	283	0.784452	0.176678	0.0388693	0.816254	0.173145	0.0106007
ENSG00000075856.11,ENSG00000136003.15	SART3, ISCU	360	0.433333	0.447222	0.119444	0.508333	0.344444	0.147222
ENSG00000171310.10	CHST11	396	0.464646	0.439394	0.0959596	0.520202	0.323232	0.156566
ENSG00000008282.8	SYPL1	356	0.713483	0.196629	0.0898876	0.786517	0.185393	0.0280899
ENSG00000185344.13	ATP6V0A2	370	0.459459	0.351351	0.189189	0.578378	0.3	0.121622
ENSG00000164733.20	CTSB	309	0.802589	0.116505	0.0809061	0.880259	0.113269	0.00647249
ENSG00000154328.15	NEIL2	298	0.822148	0.0872483	0.090604	0.909396	0.0805369	0.0100671
ENSG00000116151.13,ENSG00000157916.19	MORN1, RER1	265	0.558491	0.260377	0.181132	0.660377	0.286792	0.0528302
ENSG00000159199.13,ENSG00000159199.13	ATP5MC1, ATP5MC1	369	0.655827	0.149051	0.195122	0.802168	0.176152	0.0216802
ENSG00000198792.12	TMEM184B	372	0.669355	0.174731	0.155914	0.77957	0.19086	0.0295699
ENSG00000130826.17	DKC1	212	0.726415	0.141509	0.132075	0.834906	0.122642	0.0424528
ENSG00000137193.13	PIM1	333	0.624625	0.174174	0.201201	0.762763	0.207207	0.03003
ENSG00000205534.6	SMG1P2	440	0.470455	0.311364	0.218182	0.6	0.295455	0.104545
ENSG00000102897.9,ENSG00000196678.13,ENSG00000188215.9	LYRM1, ERI2, DCUN1D3	335	0.698507	0.18209	0.119403	0.785075	0.176119	0.038806
ENSG00000112149.9	CD83	354	0.751412	0.19209	0.0564972	0.79661	0.166667	0.0367232
ENSG00000176142.12,ENSG00000163389.11	TMEM39A, POGLUT1	299	0.508361	0.337793	0.153846	0.61204	0.287625	0.100334
ENSG00000058262.9,ENSG00000074416.14,ENSG00000058262.9,ENSG00000074416.14	SEC61A1, MGLL, SEC61A1, MGLL	332	0.746988	0.14759	0.105422	0.840361	0.138554	0.0210843
ENSG00000109929.9	SC5D	329	0.583587	0.352584	0.0638298	0.620061	0.279635	0.100304
ENSG00000171848.14,ENSG00000284681.2	RRM2, AC007240.1	285	0.680702	0.175439	0.14386	0.8	0.182456	0.0175439
ENSG00000266173.6	STRADA	334	0.592814	0.194611	0.212575	0.766467	0.209581	0.0239521
ENSG00000170471.14	RALGAPB	321	0.722741	0.115265	0.161994	0.856698	0.133956	0.00934579
ENSG00000216915.2	GPR89P	372	0.626344	0.215054	0.158602	0.755376	0.215054	0.0295699
ENSG00000185201.16,ENSG00000254910.1	IFITM2, AC136475.2	381	0.391076	0.372703	0.23622	0.514436	0.322835	0.16273
ENSG00000181798.2	LINC00471	239	0.539749	0.34728	0.112971	0.619247	0.288703	0.0920502
ENSG00000197124.11	ZNF682	336	0.803571	0.047619	0.14881	0.925595	0.0714286	0.00297619
ENSG00000168887.10	C2orf68	424	0.610849	0.181604	0.207547	0.778302	0.195755	0.0259434
ENSG00000136682.14	CBWD2	423	0.723404	0.137116	0.13948	0.832151	0.12766	0.0401891
ENSG00000197045.12	GMFB	417	0.690647	0.179856	0.129496	0.798561	0.158273	0.0431655
ENSG00000277496.1,ENSG00000276317.1	AL357033.4, AL357033.3	313	0.690096	0.127796	0.182109	0.85623	0.124601	0.0191693
ENSG00000281706.2	LINC01012	301	0.604651	0.209302	0.186047	0.760797	0.196013	0.0431894
ENSG00000090470.14	PDCD7	386	0.740933	0.142487	0.11658	0.839378	0.129534	0.0310881
ENSG00000168297.15	PXK	347	0.694524	0.158501	0.146974	0.815562	0.152738	0.0317003
ENSG00000186111.9	PIP5K1C	198	0.626263	0.20202	0.171717	0.757576	0.212121	0.030303
ENSG00000249163.3,ENSG00000185246.17	AL121809.1, PRPF39	268	0.731343	0.141791	0.126866	0.828358	0.160448	0.011194
ENSG00000103199.13,ENSG00000103199.13	ZNF500, ZNF500	308	0.561688	0.214286	0.224026	0.714286	0.256494	0.0292208
ENSG00000110921.13,ENSG00000139428.11	MVK, MMAB	393	0.776081	0.132316	0.0916031	0.834606	0.155216	0.0101781
ENSG00000174428.16	GTF2IRD2B	312	0.621795	0.198718	0.179487	0.762821	0.201923	0.0352564
ENSG00000163866.8	SMIM12	332	0.789157	0.126506	0.0843373	0.840361	0.138554	0.0210843
ENSG00000271122.1,ENSG00000122557.9	AC018647.2, HERPUD2	391	0.792839	0.138107	0.0690537	0.859335	0.12532	0.0153453
ENSG00000260100.1,ENSG00000281649.1	AL512604.3, EBLN3P	334	0.688623	0.188623	0.122754	0.781437	0.200599	0.0179641
ENSG00000105849.5	TWISTNB	360	0.913889	0.0611111	0.025	0.936111	0.0583333	0.00555556
ENSG00000213626.12	LBH	299	0.61204	0.297659	0.090301	0.688963	0.270903	0.0401338
ENSG00000246145.1,ENSG00000179041.3,ENSG00000285655.1	RRS1-AS1, RRS1, AC009879.2	371	0.797844	0.0862534	0.115903	0.902965	0.0889488	0.00808625
ENSG00000102218.5	RP2	256	0.828125	0.0703125	0.101562	0.917969	0.078125	0.00390625
ENSG00000158555.14	GDPD5	187	0.625668	0.256684	0.117647	0.721925	0.235294	0.0427807
ENSG00000218891.4,ENSG00000218891.4	ZNF579, ZNF579	341	0.624633	0.0821114	0.293255	0.870968	0.117302	0.0117302
ENSG00000171443.6,ENSG00000179943.7	ZNF524, FIZ1	220	0.495455	0.1	0.404545	0.804545	0.172727	0.0227273
ENSG00000123352.17	SPATS2	370	0.524324	0.324324	0.151351	0.621622	0.297297	0.0810811
ENSG00000140853.15,ENSG00000140853.15	NLRC5, NLRC5	282	0.41844	0.397163	0.184397	0.524823	0.315603	0.159574
ENSG00000147050.14,ENSG00000147050.14	KDM6A, KDM6A	174	0.890805	0.0517241	0.0574713	0.942529	0.045977	0.0114943
ENSG00000169136.10,ENSG00000104951.15,ENSG00000213024.11	ATF5, IL4I1, NUP62	323	0.47678	0.325077	0.198142	0.588235	0.266254	0.145511
ENSG00000196440.11	ARMCX4	275	0.847273	0.0181818	0.134545	0.981818	0.0145455	0.00363636
ENSG00000107290.13	SETX	299	0.575251	0.19398	0.230769	0.722408	0.22408	0.0535117
ENSG00000140367.11	UBE2Q2	273	0.684982	0.168498	0.14652	0.81685	0.164835	0.018315
ENSG00000160124.9,ENSG00000114023.15	CCDC58, FAM162A	338	0.544379	0.301775	0.153846	0.650888	0.263314	0.0857988
ENSG00000248334.6,ENSG00000188626.6,ENSG00000261480.1	WHAMMP2, GOLGA8M, GOLGA8M	282	0.734043	0.0992908	0.166667	0.893617	0.0957447	0.0106383
ENSG00000101019.21	UQCC1	292	0.712329	0.14726	0.140411	0.849315	0.130137	0.0205479
ENSG00000125611.15	CHCHD5	359	0.685237	0.175487	0.139276	0.802228	0.181058	0.0167131
ENSG00000166598.14,ENSG00000214198.8	HSP90B1, TTC41P	351	0.564103	0.239316	0.196581	0.717949	0.236467	0.045584
ENSG00000126107.14,ENSG00000126088.13	HECTD3, UROD	395	0.592405	0.222785	0.18481	0.726582	0.237975	0.035443
ENSG00000129933.20,ENSG00000105705.15	MAU2, SUGP1	415	0.648193	0.183133	0.168675	0.783133	0.175904	0.0409639
ENSG00000264164.1	AC090616.2	364	0.56044	0.263736	0.175824	0.681319	0.274725	0.043956
ENSG00000198646.13	NCOA6	385	0.706494	0.166234	0.127273	0.81039	0.168831	0.0207792
ENSG00000134333.13	LDHA	332	0.614458	0.268072	0.11747	0.695783	0.262048	0.0421687
ENSG00000166707.10	ZCCHC18	169	0.87574	0.0177515	0.106509	0.970414	0.0295858	0
ENSG00000112685.13	EXOC2	334	0.826347	0.107784	0.0658683	0.88024	0.110778	0.00898204
ENSG00000230658.1,ENSG00000122550.17	KLHL7-DT, KLHL7	279	0.781362	0.121864	0.0967742	0.867384	0.121864	0.0107527
ENSG00000100296.13	THOC5	363	0.705234	0.126722	0.168044	0.837466	0.146006	0.0165289
ENSG00000155099.7	PIP4P2	431	0.802784	0.118329	0.0788863	0.87471	0.106729	0.0185615
ENSG00000100883.11,ENSG00000258704.6	SRP54, SRP54-AS1	315	0.752381	0.133333	0.114286	0.847619	0.139683	0.0126984
ENSG00000153944.10	MSI2	411	0.673966	0.248175	0.0778589	0.725061	0.209246	0.0656934
ENSG00000141101.12	NOB1	367	0.615804	0.144414	0.239782	0.822888	0.152589	0.0245232
ENSG00000050344.8	NFE2L3	327	0.785933	0.110092	0.103976	0.865443	0.122324	0.0122324
ENSG00000162433.14	AK4	337	0.851632	0.0979228	0.0504451	0.893175	0.0830861	0.0237389
ENSG00000163788.13	SNRK	247	0.797571	0.117409	0.0850202	0.854251	0.133603	0.0121457
ENSG00000133111.3	RFXAP	267	0.88015	0.071161	0.0486891	0.921348	0.0674157	0.011236
ENSG00000152904.11,ENSG00000054267.21,ENSG00000285053.1,ENSG00000152904.11,ENSG00000054267.21,ENSG00000285053.1	GGPS1, ARID4B, TBCE, GGPS1, ARID4B, TBCE	267	0.576779	0.29588	0.127341	0.655431	0.243446	0.101124
ENSG00000133794.17	ARNTL	278	0.744604	0.197842	0.057554	0.784173	0.172662	0.0431655
ENSG00000167996.15	FTH1	366	0.718579	0.13388	0.147541	0.849727	0.120219	0.0300546
ENSG00000104731.13	KLHDC4	359	0.56546	0.29805	0.13649	0.654596	0.261838	0.0835655
ENSG00000130741.10	EIF2S3	279	0.767025	0.132616	0.100358	0.867384	0.121864	0.0107527
ENSG00000178460.17	MCMDC2	305	0.862295	0.0590164	0.0786885	0.934426	0.0622951	0.00327869
ENSG00000185624.14,ENSG00000185624.14	P4HB, P4HB	363	0.407713	0.198347	0.393939	0.658402	0.261708	0.0798898
ENSG00000254887.1	AC010247.1	332	0.599398	0.204819	0.195783	0.75	0.228916	0.0210843
ENSG00000214293.8,ENSG00000187257.15	APTR, RSBN1L	379	0.759894	0.137203	0.102902	0.846966	0.134565	0.0184697
ENSG00000261431.1,ENSG00000101452.14,ENSG00000277581.1	AL023803.1, DHX35, AL023803.3	308	0.649351	0.214286	0.136364	0.762987	0.194805	0.0422078
ENSG00000162604.12	TM2D1	398	0.768844	0.103015	0.128141	0.886935	0.0979899	0.0150754
ENSG00000163606.10	CD200R1	286	0.685315	0.227273	0.0874126	0.755245	0.206294	0.0384615
ENSG00000140548.9	ZNF710	268	0.470149	0.406716	0.123134	0.529851	0.339552	0.130597
ENSG00000155034.18	FBXL18	356	0.674157	0.202247	0.123596	0.758427	0.199438	0.0421348
ENSG00000269392.1	AC008655.2	399	0.689223	0.107769	0.203008	0.862155	0.130326	0.0075188
ENSG00000119138.4	KLF9	273	0.827839	0.10989	0.0622711	0.879121	0.106227	0.014652
ENSG00000173200.12	PARP15	367	0.485014	0.346049	0.168937	0.566757	0.326975	0.106267
ENSG00000163807.5,ENSG00000163808.16	KIAA1143, KIF15	424	0.766509	0.0872642	0.146226	0.910377	0.0872642	0.00235849
ENSG00000101473.16,ENSG00000132801.6	ACOT8, ZSWIM3	336	0.627976	0.125	0.247024	0.854167	0.122024	0.0238095
ENSG00000100982.11,ENSG00000285796.1	PCIF1, AL162458.1	324	0.570988	0.151235	0.277778	0.811728	0.16358	0.0246914
ENSG00000151500.14,ENSG00000151498.11	THYN1, ACAD8	262	0.790076	0.137405	0.0725191	0.843511	0.152672	0.00381679
ENSG00000112874.9	NUDT12	331	0.906344	0.060423	0.0332326	0.936556	0.0634441	0
ENSG00000251535.1,ENSG00000131127.13,ENSG00000248564.1	AC079140.4, ZNF141, AC079140.1	228	0.807018	0.0964912	0.0964912	0.894737	0.0964912	0.00877193
ENSG00000162368.13	CMPK1	305	0.698361	0.157377	0.144262	0.816393	0.160656	0.0229508
ENSG00000246792.2	AC106038.1	277	0.758123	0.148014	0.0938628	0.844765	0.133574	0.0216606
ENSG00000107789.15	MINPP1	278	0.73741	0.194245	0.0683453	0.784173	0.197842	0.0179856
ENSG00000167925.15	GHDC	304	0.615132	0.174342	0.210526	0.786184	0.194079	0.0197368
ENSG00000198026.7	ZNF335	319	0.673981	0.115987	0.210031	0.865204	0.119122	0.015674
ENSG00000099785.10	MARCH2	390	0.651282	0.161538	0.187179	0.797436	0.15641	0.0461538
ENSG00000285278.1	TFAP2A-AS2	267	0.898876	0.0561798	0.0449438	0.940075	0.0561798	0.00374532
ENSG00000196199.13	MPHOSPH8	432	0.803241	0.12037	0.0763889	0.865741	0.118056	0.0162037
ENSG00000123268.8	ATF1	403	0.672457	0.215881	0.111663	0.734491	0.233251	0.0322581
ENSG00000259456.3,ENSG00000101126.16	ADNP-AS1, ADNP	279	0.630824	0.232975	0.136201	0.724014	0.232975	0.0430108
ENSG00000170802.15	FOXN2	297	0.69697	0.205387	0.0976431	0.777778	0.195286	0.026936
ENSG00000273002.1	AL355388.2	336	0.372024	0.425595	0.202381	0.473214	0.360119	0.166667
ENSG00000256206.2	AC018523.2	389	0.832905	0.100257	0.066838	0.884319	0.0976864	0.0179949
ENSG00000107566.13	ERLIN1	287	0.592334	0.320557	0.087108	0.655052	0.292683	0.0522648
ENSG00000259802.1,ENSG00000145495.15	AC012640.2, MARCH6	308	0.827922	0.0779221	0.0941558	0.905844	0.0779221	0.0162338
ENSG00000161405.16	IKZF3	395	0.394937	0.382278	0.222785	0.508861	0.326582	0.164557
ENSG00000257261.5	AC008014.1	382	0.58377	0.227749	0.188482	0.735602	0.212042	0.052356
ENSG00000258096.1,ENSG00000134294.13,ENSG00000258096.1,ENSG00000134294.13	AC025031.2, SLC38A2, AC025031.2, SLC38A2	198	0.641414	0.212121	0.146465	0.772727	0.176768	0.0505051
ENSG00000152495.10	CAMK4	438	0.69863	0.226027	0.0753425	0.76484	0.187215	0.0479452
ENSG00000188352.12	FOCAD	391	0.795396	0.112532	0.0920716	0.86445	0.112532	0.0230179
ENSG00000066322.14	ELOVL1	331	0.453172	0.283988	0.26284	0.619335	0.314199	0.0664653
ENSG00000178980.14	SELENOW	318	0.710692	0.110063	0.179245	0.852201	0.13522	0.0125786
ENSG00000100151.15	PICK1	365	0.671233	0.153425	0.175342	0.816438	0.147945	0.0356164
ENSG00000008130.15	NADK	299	0.501672	0.294314	0.204013	0.628763	0.277592	0.0936455
ENSG00000042753.11	AP2S1	426	0.593897	0.2277	0.178404	0.7277	0.234742	0.0375587
ENSG00000231856.2,ENSG00000102796.10	AL162377.1, DHRS12	364	0.607143	0.299451	0.0934066	0.673077	0.260989	0.0659341
ENSG00000257556.1	LINC02298	247	0.611336	0.222672	0.165992	0.748988	0.214575	0.0364372
ENSG00000110171.19	TRIM3	290	0.641379	0.189655	0.168966	0.748276	0.213793	0.037931
ENSG00000047579.19	DTNBP1	379	0.757256	0.176781	0.0659631	0.812665	0.174142	0.0131926
ENSG00000082212.12	ME2	276	0.844203	0.0833333	0.0724638	0.902174	0.0797101	0.0181159
ENSG00000131174.5	COX7B	287	0.710801	0.0766551	0.212544	0.898955	0.0940767	0.00696864
ENSG00000163399.15	ATP1A1	346	0.647399	0.239884	0.112717	0.716763	0.228324	0.0549133
ENSG00000101474.11	APMAP	310	0.793548	0.0548387	0.151613	0.93871	0.0580645	0.00322581
ENSG00000254470.2	AP5B1	277	0.469314	0.209386	0.3213	0.685921	0.263538	0.0505415
ENSG00000247626.4	MARS2	351	0.68661	0.182336	0.131054	0.792023	0.168091	0.039886
ENSG00000164300.16	SERINC5	382	0.701571	0.227749	0.0706806	0.759162	0.212042	0.0287958
ENSG00000111880.15	RNGTT	389	0.804627	0.105398	0.0899743	0.884319	0.105398	0.0102828
ENSG00000125398.6	SOX9	193	0.823834	0.108808	0.0673575	0.875648	0.11399	0.0103627
ENSG00000164086.9	DUSP7	240	0.5625	0.2375	0.2	0.725	0.245833	0.0291667
ENSG00000081026.18,ENSG00000081026.18	MAGI3, MAGI3	198	0.838384	0.10101	0.0606061	0.878788	0.106061	0.0151515
ENSG00000164751.14	PEX2	248	0.891129	0.0725806	0.0362903	0.923387	0.0766129	0
ENSG00000139131.12	YARS2	362	0.853591	0.0801105	0.0662983	0.911602	0.0801105	0.00828729
ENSG00000273763.2,ENSG00000138071.13	AC007318.2, ACTR2	311	0.762058	0.141479	0.096463	0.842444	0.138264	0.0192926
ENSG00000229931.1,ENSG00000124788.18,ENSG00000272341.1	AL137003.1, ATXN1, AL137003.2	351	0.82906	0.125356	0.045584	0.871795	0.11396	0.014245
ENSG00000129968.15	ABHD17A	325	0.461538	0.246154	0.292308	0.664615	0.295385	0.04
ENSG00000262050.1,ENSG00000132361.16	AC005696.1, CLUH	341	0.627566	0.252199	0.120235	0.709677	0.246334	0.0439883
ENSG00000042317.16	SPATA7	308	0.87013	0.0779221	0.0519481	0.918831	0.0746753	0.00649351
ENSG00000238098.9,ENSG00000167972.13	ABCA17P, ABCA3	307	0.560261	0.143322	0.296417	0.788274	0.19544	0.0162866
ENSG00000130935.9	NOL11	380	0.776316	0.118421	0.105263	0.871053	0.113158	0.0157895
ENSG00000267637.1	AC040904.1	363	0.556474	0.322314	0.121212	0.633609	0.289256	0.077135
ENSG00000283050.1,ENSG00000245958.6,ENSG00000250950.1	GTF2IP12, AC093752.1, AC093752.2	316	0.794304	0.0696203	0.136076	0.924051	0.0759494	0
ENSG00000260404.3	AC110079.1	301	0.777409	0.109635	0.112957	0.873754	0.126246	0
ENSG00000116497.17,ENSG00000116497.17,ENSG00000134684.10	S100PBP, S100PBP, YARS	283	0.533569	0.339223	0.127208	0.607774	0.29682	0.0954064
ENSG00000090339.8	ICAM1	337	0.501484	0.178042	0.320475	0.735905	0.231454	0.0326409
ENSG00000107537.13	PHYH	385	0.67013	0.225974	0.103896	0.758442	0.2	0.0415584
ENSG00000246339.5	EXTL3-AS1	283	0.770318	0.159011	0.0706714	0.833922	0.151943	0.0141343
ENSG00000065526.10,ENSG00000179743.4	SPEN, FLJ37453	279	0.430108	0.451613	0.11828	0.498208	0.369176	0.132616
ENSG00000101557.14	USP14	322	0.841615	0.0776398	0.0807453	0.909938	0.0838509	0.00621118
ENSG00000096080.11	MRPS18A	364	0.708791	0.14011	0.151099	0.82967	0.153846	0.0164835
ENSG00000172432.18,ENSG00000124688.13	GTPBP2, MAD2L1BP	330	0.651515	0.166667	0.181818	0.809091	0.157576	0.0333333
ENSG00000241399.6	CD302	336	0.785714	0.157738	0.0565476	0.833333	0.14881	0.0178571
ENSG00000120616.15	EPC1	402	0.763682	0.161692	0.0746269	0.825871	0.139303	0.0348259
ENSG00000112972.14	HMGCS1	308	0.785714	0.113636	0.100649	0.87987	0.11039	0.00974026
ENSG00000263080.1	AC009121.2	296	0.469595	0.418919	0.111486	0.547297	0.327703	0.125
ENSG00000147533.16,ENSG00000147533.16	GOLGA7, GOLGA7	252	0.825397	0.0674603	0.107143	0.928571	0.0634921	0.00793651
ENSG00000163931.15	TKT	388	0.595361	0.25	0.154639	0.698454	0.262887	0.0386598
ENSG00000137216.18,ENSG00000180992.6	TMEM63B, MRPL14	368	0.711957	0.125	0.163043	0.853261	0.127717	0.0190217
ENSG00000082516.8	GEMIN5	307	0.71987	0.153094	0.127036	0.820847	0.156352	0.0228013
ENSG00000125735.10	TNFSF14	311	0.44373	0.324759	0.231511	0.572347	0.340836	0.0868167
ENSG00000136444.9	RSAD1	344	0.767442	0.0697674	0.162791	0.901163	0.0901163	0.00872093
ENSG00000117280.12,ENSG00000285521.1	RAB29, AC119673.1	276	0.597826	0.26087	0.141304	0.713768	0.25	0.0362319
ENSG00000197062.11,ENSG00000276302.1	ZSCAN26, AL021997.3	334	0.673653	0.0928144	0.233533	0.874251	0.10479	0.0209581
ENSG00000104490.17	NCALD	238	0.710084	0.205882	0.0840336	0.764706	0.201681	0.0336134
ENSG00000134107.4,ENSG00000235831.6	BHLHE40, BHLHE40-AS1	369	0.650407	0.224932	0.124661	0.742547	0.214092	0.0433604
ENSG00000138778.11	CENPE	342	0.871345	0.0818713	0.0467836	0.912281	0.0847953	0.00292398
ENSG00000075618.17	FSCN1	320	0.646875	0.234375	0.11875	0.73125	0.23125	0.0375
ENSG00000014919.12,ENSG00000285932.1	COX15, AL133353.2	359	0.752089	0.142061	0.10585	0.827298	0.142061	0.0306407
ENSG00000004776.12,ENSG00000167595.15,ENSG00000004776.12,ENSG00000167595.15	HSPB6, PROSER3, HSPB6, PROSER3	345	0.510145	0.110145	0.37971	0.837681	0.13913	0.0231884
ENSG00000105676.13,ENSG00000064607.16	ARMC6, SUGP2	353	0.611898	0.167139	0.220963	0.78187	0.192635	0.0254958
ENSG00000175414.6	ARL10	270	0.659259	0.125926	0.214815	0.855556	0.12963	0.0148148
ENSG00000160741.16	CRTC2	273	0.380952	0.212454	0.406593	0.611722	0.322344	0.0659341
ENSG00000198837.9	DENND4B	319	0.332288	0.326019	0.341693	0.53605	0.351097	0.112853
ENSG00000100462.15,ENSG00000257285.5	PRMT5, AL132780.1	323	0.501548	0.19195	0.306502	0.708978	0.232198	0.0588235
ENSG00000083642.18,ENSG00000083642.18,ENSG00000083642.18	PDS5B, PDS5B, PDS5B	274	0.689781	0.259124	0.0510949	0.722628	0.233577	0.0437956
ENSG00000166016.5	ABTB2	316	0.594937	0.310127	0.0949367	0.655063	0.275316	0.0696203
ENSG00000168298.6,ENSG00000158373.8	HIST1H1E, HIST1H2BD	291	0.340206	0.223368	0.436426	0.642612	0.292096	0.0652921
ENSG00000086189.9,ENSG00000086200.16	DIMT1, IPO11	404	0.846535	0.0717822	0.0816832	0.918317	0.0792079	0.00247525
ENSG00000176783.14	RUFY1	356	0.519663	0.325843	0.154494	0.606742	0.323034	0.0702247
ENSG00000260093.1,ENSG00000175806.14	AC034111.1, MSRA	261	0.900383	0.0574713	0.0421456	0.942529	0.0536398	0.00383142
ENSG00000272948.2,ENSG00000157538.13,ENSG00000272948.2,ENSG00000157538.13	AP001412.1, VPS26C, AP001412.1, VPS26C	298	0.671141	0.214765	0.114094	0.761745	0.218121	0.0201342
ENSG00000251314.2,ENSG00000118985.15	AC104123.1, ELL2	297	0.649832	0.26936	0.0808081	0.713805	0.20202	0.0841751
ENSG00000075785.12	RAB7A	325	0.615385	0.243077	0.141538	0.716923	0.24	0.0430769
ENSG00000225146.1	AC073957.1	295	0.616949	0.162712	0.220339	0.79661	0.179661	0.0237288
ENSG00000156970.12	BUB1B	287	0.61324	0.271777	0.114983	0.69338	0.268293	0.0383275
ENSG00000197976.11	AKAP17A	265	0.645283	0.215094	0.139623	0.750943	0.230189	0.0188679
ENSG00000108055.9	SMC3	354	0.615819	0.305085	0.079096	0.669492	0.279661	0.0508475
ENSG00000196998.17,ENSG00000196998.17	WDR45, WDR45	244	0.692623	0.0819672	0.22541	0.897541	0.0942623	0.00819672
ENSG00000108557.18	RAI1	320	0.565625	0.303125	0.13125	0.6625	0.28125	0.05625
ENSG00000117593.10,ENSG00000120334.15	DARS2, CENPL	367	0.681199	0.231608	0.0871935	0.752044	0.201635	0.0463215
ENSG00000165879.8	FRAT1	348	0.649425	0.178161	0.172414	0.784483	0.175287	0.0402299
ENSG00000166492.9,ENSG00000166492.9	FAM86GP, FAM86GP	354	0.70339	0.118644	0.177966	0.850282	0.138418	0.0112994
ENSG00000022976.15	ZNF839	301	0.641196	0.199336	0.159468	0.777409	0.189369	0.0332226
ENSG00000159202.17,ENSG00000248278.1,ENSG00000159202.17,ENSG00000248278.1	UBE2Z, SUMO2P17, UBE2Z, SUMO2P17	369	0.612466	0.157182	0.230352	0.796748	0.168022	0.0352304
ENSG00000025800.13	KPNA6	362	0.458564	0.339779	0.201657	0.588398	0.301105	0.110497
[truncated: 7,407 more rows]
