# Supplementary material for: High-throughput Pore-C reveals the single-allele topology and cell type-specificity of 3D genome folding
Source: Nat Commun. 2023 Mar 6;14:1250. doi: 10.1038/s41467-023-36899-x (PMC9988853; doi:10.1038/s41467-023-36899-x)
Supplement: Supplementary file 9 — Supplementary Data 6 [file 41467_2023_36899_MOESM9_ESM.xlsx]

## Sheet: Sheet1
Supplementary Data 6. Multiway interaction frequency of gene promoters and enhancers in cell line K562. (related to Supplementary Fig. 8)
GeneIDs	GeneNames	readcount	BP	SG	MG	NE	SE	ME
ENSG00000054523.17	KIF1B	361	0.68144	0.204986	0.113573	0.747922	0.191136	0.0609418
ENSG00000198805.11	PNP	208	0.466346	0.254808	0.278846	0.682692	0.283654	0.0336538
ENSG00000136802.11,ENSG00000171097.13	LRRC8A, KYAT1	314	0.480892	0.257962	0.261146	0.627389	0.315287	0.0573248
ENSG00000125386.15,ENSG00000125386.15	FAM193A, FAM193A	333	0.750751	0.153153	0.0960961	0.840841	0.15015	0.00900901
ENSG00000277363.4	SRCIN1	251	0.673307	0.119522	0.207171	0.85259	0.123506	0.0239044
ENSG00000267114.1,ENSG00000104853.15	AC011481.1, CLPTM1	313	0.555911	0.207668	0.236422	0.722045	0.220447	0.057508
ENSG00000167131.16,ENSG00000108883.12,ENSG00000214447.4	CCDC103, EFTUD2, FAM187A	353	0.600567	0.203966	0.195467	0.730878	0.243626	0.0254958
ENSG00000260274.1,ENSG00000140400.16	AC068338.2, MAN2C1	318	0.610063	0.154088	0.235849	0.779874	0.169811	0.0503145
ENSG00000164056.10	SPRY1	196	0.790816	0.168367	0.0408163	0.816327	0.173469	0.0102041
ENSG00000165916.8,ENSG00000165916.8	PSMC3, PSMC3	409	0.435208	0.347188	0.217604	0.533007	0.339853	0.127139
ENSG00000134490.13	TMEM241	328	0.707317	0.189024	0.103659	0.783537	0.195122	0.0213415
ENSG00000251141.5,ENSG00000112996.10	MRPS30-DT, MRPS30	291	0.938144	0.0206186	0.0412371	0.975945	0.024055	0
ENSG00000023330.14	ALAS1	275	0.52	0.229091	0.250909	0.712727	0.236364	0.0509091
ENSG00000079616.12	KIF22	286	0.34965	0.384615	0.265734	0.475524	0.395105	0.129371
ENSG00000102882.11,ENSG00000102882.11	MAPK3, MAPK3	351	0.381766	0.321937	0.296296	0.512821	0.358974	0.128205
ENSG00000235354.1	RPS29P16	407	0.643735	0.176904	0.179361	0.786241	0.176904	0.036855
ENSG00000126698.10	DNAJC8	439	0.343964	0.410023	0.246014	0.444191	0.334852	0.220957
ENSG00000137574.10,ENSG00000167904.14	TGS1, TMEM68	357	0.759104	0.156863	0.0840336	0.823529	0.140056	0.0364146
ENSG00000131778.18,ENSG00000131781.12	CHD1L, FMO5	229	0.689956	0.209607	0.100437	0.764192	0.179039	0.0567686
ENSG00000165475.14	CRYL1	184	0.831522	0.0597826	0.108696	0.913043	0.0706522	0.0163043
ENSG00000197323.11	TRIM33	341	0.57478	0.31085	0.11437	0.651026	0.269795	0.0791789
ENSG00000166971.16	AKTIP	280	0.764286	0.171429	0.0642857	0.810714	0.164286	0.025
ENSG00000114383.9,ENSG00000114383.9	TUSC2, TUSC2	298	0.483221	0.0637584	0.45302	0.885906	0.107383	0.00671141
ENSG00000068001.13	HYAL2	202	0.425743	0.0792079	0.49505	0.866337	0.118812	0.0148515
ENSG00000088256.8,ENSG00000088256.8	GNA11, GNA11	319	0.583072	0.188088	0.22884	0.761755	0.200627	0.0376176
ENSG00000261202.1,ENSG00000100354.20	Z83847.1, TNRC6B	214	0.546729	0.224299	0.228972	0.728972	0.233645	0.0373832
ENSG00000130779.20	CLIP1	309	0.443366	0.423948	0.132686	0.524272	0.33657	0.139159
ENSG00000267905.5	AC008750.3	353	0.541076	0.1983	0.260623	0.719547	0.203966	0.0764873
ENSG00000271427.1,ENSG00000198162.12	AL358072.1, MAN1A2	325	0.581538	0.344615	0.0738462	0.618462	0.270769	0.110769
ENSG00000171848.14,ENSG00000284681.2	RRM2, AC007240.1	311	0.710611	0.160772	0.128617	0.790997	0.196141	0.0128617
ENSG00000121211.7	MND1	350	0.702857	0.228571	0.0685714	0.757143	0.211429	0.0314286
ENSG00000146834.13,ENSG00000078487.17	MEPCE, ZCWPW1	388	0.487113	0.234536	0.278351	0.634021	0.273196	0.0927835
ENSG00000125434.10,ENSG00000271029.1	SLC25A35, AC135178.6	302	0.403974	0.258278	0.337748	0.602649	0.36755	0.0298013
ENSG00000184557.4,ENSG00000266970.1	SOCS3, AC061992.1	261	0.547893	0.145594	0.306513	0.773946	0.187739	0.0383142
ENSG00000250361.8	GYPB	262	0.541985	0.320611	0.137405	0.637405	0.282443	0.0801527
ENSG00000273066.5,ENSG00000272679.1	AL355987.4, AL355987.2	430	0.353488	0.24186	0.404651	0.572093	0.309302	0.118605
ENSG00000231880.2,ENSG00000123444.13	KF459542.1, KBTBD4	353	0.461756	0.325779	0.212465	0.594901	0.311615	0.0934844
ENSG00000140575.12	IQGAP1	347	0.501441	0.331412	0.167147	0.602305	0.288184	0.10951
ENSG00000122965.10	RBM19	298	0.805369	0.110738	0.0838926	0.862416	0.127517	0.0100671
ENSG00000070831.15,ENSG00000285752.1	CDC42, AL031281.3	434	0.476959	0.426267	0.0967742	0.518433	0.331797	0.14977
ENSG00000107438.8	PDLIM1	228	0.535088	0.381579	0.0833333	0.592105	0.276316	0.131579
ENSG00000131650.13	KREMEN2	272	0.4375	0.183824	0.378676	0.698529	0.275735	0.0257353
ENSG00000162073.13,ENSG00000162073.13	PAQR4, PAQR4	222	0.324324	0.234234	0.441441	0.612613	0.328829	0.0585586
ENSG00000171612.6	SLC25A33	431	0.61949	0.197216	0.183295	0.765661	0.204176	0.0301624
ENSG00000215039.6,ENSG00000139192.11	CD27-AS1, TAPBPL	209	0.526316	0.267943	0.205742	0.655502	0.272727	0.0717703
ENSG00000160447.6	PKN3	358	0.555866	0.192737	0.251397	0.723464	0.243017	0.0335196
ENSG00000160404.17	TOR2A	203	0.512315	0.211823	0.275862	0.669951	0.295567	0.0344828
ENSG00000198814.12,ENSG00000198814.12	GK, GK	211	0.867299	0.0758294	0.056872	0.919431	0.0758294	0.00473934
ENSG00000272269.1,ENSG00000124789.11	AL138724.1, NUP153	438	0.755708	0.136986	0.107306	0.842466	0.139269	0.0182648
ENSG00000119013.8,ENSG00000155744.9	NDUFB3, FAM126B	244	0.553279	0.262295	0.184426	0.672131	0.254098	0.0737705
ENSG00000269190.5	FBXO17	343	0.539359	0.247813	0.212828	0.696793	0.25656	0.0466472
ENSG00000088038.18,ENSG00000088038.18	CNOT3, CNOT3	286	0.517483	0.0979021	0.384615	0.825175	0.153846	0.020979
ENSG00000065491.8,ENSG00000172738.11	TBC1D22B, TMEM217	358	0.687151	0.195531	0.117318	0.776536	0.181564	0.0418994
ENSG00000087253.12	LPCAT2	271	0.800738	0.140221	0.0590406	0.852399	0.136531	0.0110701
ENSG00000196378.11	ZNF34	352	0.403409	0.210227	0.386364	0.627841	0.284091	0.0880682
ENSG00000197363.9	ZNF517	379	0.37467	0.224274	0.401055	0.604222	0.319261	0.0765172
ENSG00000233766.7,ENSG00000168497.4	AC098617.1, CAVIN2	206	0.606796	0.334951	0.0582524	0.626214	0.315534	0.0582524
ENSG00000167632.15,ENSG00000167632.15	TRAPPC9, TRAPPC9	361	0.67313	0.246537	0.0803324	0.722992	0.238227	0.0387812
ENSG00000198862.13	LTN1	431	0.777262	0.0904872	0.132251	0.895592	0.099768	0.00464037
ENSG00000145491.11,ENSG00000250600.1	ROPN1L, ROPN1L-AS1	415	0.819277	0.0891566	0.0915663	0.903614	0.086747	0.00963855
ENSG00000213780.10,ENSG00000137411.17	GTF2H4, VARS2	431	0.691415	0.106729	0.201856	0.842227	0.136891	0.0208817
ENSG00000258011.2	HMGA1P3	348	0.566092	0.227011	0.206897	0.695402	0.25	0.0545977
ENSG00000135698.9,ENSG00000261029.1	MPHOSPH6, AC138304.1	283	0.749117	0.187279	0.0636042	0.812721	0.176678	0.0106007
ENSG00000272447.1,ENSG00000225484.6	AL135925.1, NUTM2B-AS1	284	0.665493	0.18662	0.147887	0.778169	0.18662	0.0352113
ENSG00000058673.16,ENSG00000257315.2	ZC3H11A, ZBED6	396	0.65404	0.25	0.0959596	0.734848	0.232323	0.0328283
ENSG00000079785.14	DDX1	368	0.709239	0.225543	0.0652174	0.758152	0.201087	0.0407609
ENSG00000257923.10,ENSG00000257923.10,ENSG00000257923.10	CUX1, CUX1, CUX1	341	0.762463	0.167155	0.0703812	0.812317	0.143695	0.0439883
ENSG00000164587.12	RPS14	305	0.639344	0.272131	0.0885246	0.714754	0.229508	0.0557377
ENSG00000268001.1,ENSG00000105483.17,ENSG00000105483.17	CARD8-AS1, CARD8, CARD8	322	0.52795	0.23913	0.232919	0.673913	0.254658	0.0714286
ENSG00000276032.1,ENSG00000274911.1,ENSG00000278763.1	AL627230.4, AL627230.2, FAM27B	320	0.796875	0.071875	0.13125	0.91875	0.071875	0.009375
ENSG00000144674.16,ENSG00000270194.1,ENSG00000270194.1	GOLGA4, AC097359.2, AC097359.2	460	0.647826	0.28913	0.0630435	0.695652	0.247826	0.0565217
ENSG00000077150.18	NFKB2	243	0.432099	0.251029	0.316872	0.633745	0.271605	0.0946502
ENSG00000135932.10	CAB39	297	0.599327	0.286195	0.114478	0.690236	0.262626	0.047138
ENSG00000137414.5	FAM8A1	394	0.753807	0.15736	0.0888325	0.819797	0.167513	0.0126904
ENSG00000142534.6	RPS11	321	0.345794	0.299065	0.35514	0.535826	0.336449	0.127726
ENSG00000224311.1,ENSG00000142784.15	AL590640.1, WDTC1	409	0.479218	0.364303	0.156479	0.557457	0.303178	0.139364
ENSG00000196466.10,ENSG00000268744.1	ZNF799, AC008758.4	361	0.620499	0.0941828	0.285319	0.869806	0.116343	0.0138504
ENSG00000187049.9	TMEM216	343	0.568513	0.274052	0.157434	0.632653	0.262391	0.104956
ENSG00000166902.4	MRPL16	278	0.579137	0.323741	0.0971223	0.651079	0.26259	0.0863309
ENSG00000178852.15,ENSG00000263293.2	EFCAB13, THCAT158	339	0.678466	0.174041	0.147493	0.79056	0.174041	0.0353982
ENSG00000197457.9,ENSG00000258366.8,ENSG00000026036.22	STMN3, RTEL1, RTEL1-TNFRSF6B	248	0.58871	0.205645	0.205645	0.71371	0.245968	0.0403226
ENSG00000271361.1	HTATSF1P2	445	0.651685	0.159551	0.188764	0.78427	0.18427	0.0314607
ENSG00000163466.15	ARPC2	246	0.617886	0.219512	0.162602	0.711382	0.203252	0.0853659
ENSG00000285644.1,ENSG00000110619.17	AC108448.3, CARS	267	0.617978	0.228464	0.153558	0.707865	0.235955	0.0561798
ENSG00000228015.1,ENSG00000122507.20	AC074338.1, BBS9	331	0.818731	0.0755287	0.10574	0.903323	0.0876133	0.00906344
ENSG00000232912.5	AL096855.1	305	0.622951	0.298361	0.0786885	0.665574	0.278689	0.0557377
ENSG00000079950.13	STX7	268	0.865672	0.0858209	0.0485075	0.910448	0.0820896	0.00746269
ENSG00000159346.12	ADIPOR1	413	0.549637	0.215496	0.234867	0.719128	0.232446	0.0484262
ENSG00000131116.11	ZNF428	279	0.505376	0.261649	0.232975	0.655914	0.261649	0.0824373
ENSG00000228363.2,ENSG00000115561.15	AC015971.1, CHMP3	330	0.669697	0.224242	0.106061	0.751515	0.206061	0.0424242
ENSG00000187325.4	TAF9B	178	0.820225	0.0786517	0.101124	0.904494	0.0898876	0.00561798
ENSG00000082898.16	XPO1	298	0.694631	0.177852	0.127517	0.802013	0.171141	0.0268456
ENSG00000170581.13,ENSG00000175336.9	STAT2, APOF	375	0.408	0.210667	0.381333	0.656	0.253333	0.0906667
ENSG00000181817.5	LSM10	414	0.379227	0.408213	0.21256	0.483092	0.362319	0.154589
ENSG00000260101.1,ENSG00000119844.15,ENSG00000260101.1,ENSG00000119844.15	AC008074.2, AFTPH, AC008074.2, AFTPH	241	0.738589	0.107884	0.153527	0.842324	0.124481	0.033195
ENSG00000147905.17	ZCCHC7	394	0.687817	0.137056	0.175127	0.819797	0.159898	0.0203046
ENSG00000120725.12,ENSG00000015479.18	SIL1, MATR3	363	0.592287	0.236915	0.170799	0.713499	0.225895	0.0606061
ENSG00000170275.14	CRTAP	428	0.726636	0.156542	0.116822	0.820093	0.154206	0.0257009
ENSG00000158417.10,ENSG00000115514.11	EIF5B, TXNDC9	220	0.768182	0.163636	0.0681818	0.822727	0.154545	0.0227273
ENSG00000148154.9	UGCG	327	0.562691	0.311927	0.125382	0.636086	0.29052	0.0733945
ENSG00000217801.9	AL390719.1	306	0.366013	0.320261	0.313725	0.529412	0.379085	0.0915033
ENSG00000184508.11	HDDC3	383	0.342037	0.415144	0.24282	0.417755	0.35248	0.229765
ENSG00000137941.16	TTLL7	226	0.814159	0.110619	0.0752212	0.862832	0.115044	0.0221239
ENSG00000143952.19	VPS54	302	0.781457	0.125828	0.0927152	0.857616	0.125828	0.0165563
ENSG00000173327.7,ENSG00000197136.4	MAP3K11, PCNX3	249	0.369478	0.269076	0.361446	0.558233	0.329317	0.11245
ENSG00000172977.12	KAT5	356	0.390449	0.227528	0.382022	0.632022	0.266854	0.101124
ENSG00000189195.12	BTBD8	265	0.754717	0.14717	0.0981132	0.818868	0.14717	0.0339623
ENSG00000138834.12,ENSG00000275092.1,ENSG00000138834.12,ENSG00000275092.1	MAPK8IP3, AL031710.2, MAPK8IP3, AL031710.2	289	0.480969	0.231834	0.287197	0.692042	0.259516	0.0484429
ENSG00000174109.4	C16orf91	383	0.569191	0.114883	0.315927	0.809399	0.167102	0.0234987
ENSG00000260565.6,ENSG00000260565.6	ERVK13-1, ERVK13-1	237	0.35443	0.270042	0.375527	0.565401	0.341772	0.092827
ENSG00000140992.18,ENSG00000140992.18	PDPK1, PDPK1	299	0.351171	0.150502	0.498328	0.70903	0.22408	0.0668896
ENSG00000111412.5,ENSG00000135119.14	C12orf49, RNFT2	271	0.723247	0.214022	0.0627306	0.782288	0.195572	0.0221402
ENSG00000198793.12,ENSG00000198793.12	MTOR, MTOR	458	0.626638	0.176856	0.196507	0.762009	0.209607	0.0283843
ENSG00000132294.14	EFR3A	334	0.877246	0.0748503	0.0479042	0.919162	0.0748503	0.00598802
ENSG00000176623.11,ENSG00000085719.12	RMDN1, CPNE3	351	0.85755	0.0826211	0.0598291	0.91453	0.0740741	0.011396
ENSG00000163918.10,ENSG00000231724.1	RFC4, AC112907.1	279	0.46595	0.344086	0.189964	0.605735	0.290323	0.103943
ENSG00000176783.14	RUFY1	297	0.602694	0.252525	0.144781	0.717172	0.249158	0.03367
ENSG00000284024.2,ENSG00000187522.15,ENSG00000185267.9	HSPA14, HSPA14, CDNF	234	0.760684	0.141026	0.0982906	0.850427	0.136752	0.0128205
ENSG00000100038.19,ENSG00000100038.19	TOP3B, TOP3B	661	0.865356	0.0695915	0.065053	0.919818	0.0665658	0.0136157
ENSG00000144233.9,ENSG00000272667.1,ENSG00000144233.9,ENSG00000272667.1	AMMECR1L, AC012306.2, AMMECR1L, AC012306.2	398	0.721106	0.148241	0.130653	0.811558	0.150754	0.0376884
ENSG00000263956.6,ENSG00000263956.6	NBPF11, NBPF11	268	0.623134	0.276119	0.100746	0.690299	0.25	0.0597015
ENSG00000238057.9	ZEB2-AS1	294	0.547619	0.346939	0.105442	0.588435	0.289116	0.122449
ENSG00000204130.13	RUFY2	436	0.68578	0.213303	0.100917	0.761468	0.211009	0.0275229
ENSG00000103199.13,ENSG00000103199.13	ZNF500, ZNF500	316	0.556962	0.221519	0.221519	0.756329	0.202532	0.0411392
ENSG00000136231.13	IGF2BP3	292	0.657534	0.133562	0.208904	0.818493	0.15411	0.0273973
ENSG00000213047.12	DENND1B	339	0.687316	0.224189	0.0884956	0.743363	0.20354	0.0530973
ENSG00000103187.7	COTL1	361	0.634349	0.213296	0.152355	0.736842	0.188366	0.0747922
ENSG00000259316.11	AC087632.1	347	0.570605	0.181556	0.247839	0.755043	0.201729	0.0432277
ENSG00000122642.10	FKBP9	367	0.741144	0.108992	0.149864	0.871935	0.103542	0.0245232
ENSG00000169635.9	HIC2	495	0.591919	0.19596	0.212121	0.763636	0.193939	0.0424242
ENSG00000124216.3,ENSG00000124216.3	SNAI1, SNAI1	305	0.544262	0.308197	0.147541	0.64918	0.285246	0.0655738
ENSG00000172216.5,ENSG00000277449.1	CEBPB, CEBPB-AS1	197	0.598985	0.314721	0.0862944	0.649746	0.284264	0.0659898
ENSG00000156381.8	ANKRD9	228	0.535088	0.27193	0.192982	0.649123	0.276316	0.0745614
ENSG00000122862.4	SRGN	396	0.494949	0.356061	0.14899	0.588384	0.308081	0.103535
ENSG00000064995.17,ENSG00000064999.14	TAF11, ANKS1A	445	0.719101	0.170787	0.110112	0.813483	0.164045	0.0224719
ENSG00000138442.9,ENSG00000144426.18	WDR12, NBEAL1	209	0.669856	0.119617	0.210526	0.842105	0.133971	0.0239234
ENSG00000149476.15	TKFC	292	0.421233	0.383562	0.195205	0.527397	0.342466	0.130137
ENSG00000197562.9	RAB40C	196	0.403061	0.158163	0.438776	0.734694	0.239796	0.0255102
ENSG00000177169.9	ULK1	361	0.620499	0.182825	0.196676	0.756233	0.188366	0.0554017
ENSG00000223446.1,ENSG00000165233.17	AL451065.1, CARD19	229	0.641921	0.231441	0.126638	0.737991	0.222707	0.0393013
ENSG00000082269.16,ENSG00000224349.2	FAM135A, AL365226.1	288	0.75	0.121528	0.128472	0.850694	0.128472	0.0208333
ENSG00000140943.16,ENSG00000260018.1,ENSG00000260410.2	MBTPS1, AC040169.1, AC040169.2	416	0.680288	0.141827	0.177885	0.826923	0.149038	0.0240385
ENSG00000237643.1	AL365226.2	312	0.737179	0.137821	0.125	0.826923	0.153846	0.0192308
ENSG00000103024.7,ENSG00000074071.14,ENSG00000197774.12,ENSG00000103024.7,ENSG00000074071.14,ENSG00000197774.12	NME3, MRPS34, EME2, NME3, MRPS34, EME2	246	0.479675	0.146341	0.373984	0.739837	0.223577	0.0365854
ENSG00000196565.14,ENSG00000167355.8,ENSG00000213931.6	HBG2, OR51B5, HBE1	341	0.615836	0.231672	0.152493	0.718475	0.231672	0.0498534
ENSG00000103994.17,ENSG00000092531.9	ZNF106, SNAP23	295	0.559322	0.261017	0.179661	0.688136	0.247458	0.0644068
ENSG00000267606.1,ENSG00000240225.10,ENSG00000131848.9	AC006116.9, ZNF542P, ZSCAN5A	274	0.678832	0.138686	0.182482	0.806569	0.171533	0.0218978
ENSG00000227671.4	AL390728.4	345	0.718841	0.150725	0.130435	0.817391	0.168116	0.0144928
ENSG00000130244.12	FAM98C	374	0.393048	0.280749	0.326203	0.572193	0.31016	0.117647
ENSG00000267291.1	AC008649.1	358	0.477654	0.304469	0.217877	0.586592	0.307263	0.106145
ENSG00000169228.13,ENSG00000169230.9	RAB24, PRELID1	326	0.481595	0.251534	0.266871	0.653374	0.245399	0.101227
ENSG00000213468.6	FIRRE	185	0.756757	0.124324	0.118919	0.859459	0.113514	0.027027
ENSG00000198718.12	TOGARAM1	251	0.808765	0.0956175	0.0956175	0.900398	0.0956175	0.00398406
ENSG00000181135.15	ZNF707	261	0.528736	0.1341	0.337165	0.750958	0.195402	0.0536398
ENSG00000165661.16	QSOX2	226	0.59292	0.283186	0.123894	0.654867	0.29646	0.0486726
ENSG00000158301.18	GPRASP2	208	0.802885	0.0480769	0.149038	0.9375	0.0528846	0.00961538
ENSG00000117697.14,ENSG00000203705.10	NSL1, TATDN3	393	0.580153	0.318066	0.101781	0.641221	0.290076	0.0687023
ENSG00000188229.5,ENSG00000188229.5	TUBB4B, TUBB4B	251	0.326693	0.306773	0.366534	0.486056	0.354582	0.159363
ENSG00000011132.11,ENSG00000183617.4,ENSG00000011132.11,ENSG00000183617.4	APBA3, MRPL54, APBA3, MRPL54	302	0.572848	0.211921	0.215232	0.731788	0.231788	0.0364238
ENSG00000261334.1,ENSG00000204054.13	AL353803.4, LINC00963	286	0.520979	0.304196	0.174825	0.601399	0.328671	0.0699301
ENSG00000272702.1	AC010913.1	268	0.761194	0.152985	0.0858209	0.835821	0.13806	0.0261194
ENSG00000153560.11	UBP1	421	0.729216	0.140143	0.130641	0.824228	0.159145	0.0166271
ENSG00000268516.2,ENSG00000278129.1,ENSG00000267216.1	AC020915.3, ZNF8, AC020915.1	359	0.548747	0.111421	0.339833	0.869081	0.108635	0.0222841
ENSG00000272892.1	AL133551.1	411	0.605839	0.272506	0.121655	0.690998	0.270073	0.0389294
ENSG00000165752.16,ENSG00000148814.17,ENSG00000165752.16,ENSG00000148814.17	STK32C, LRRC27, STK32C, LRRC27	262	0.473282	0.408397	0.118321	0.538168	0.354962	0.10687
ENSG00000133422.12,ENSG00000253352.9	MORC2, TUG1	201	0.656716	0.159204	0.18408	0.81592	0.159204	0.0248756
ENSG00000122547.10	EEPD1	186	0.849462	0.0752688	0.0752688	0.908602	0.0752688	0.016129
ENSG00000070182.20	SPTB	256	0.714844	0.132812	0.152344	0.828125	0.144531	0.0273438
ENSG00000243485.5,ENSG00000227232.5	MIR1302-2HG, WASH7P	251	0.581673	0.243028	0.175299	0.689243	0.270916	0.0398406
ENSG00000203814.6,ENSG00000183598.3	HIST2H2BF, HIST2H3D	363	0.484848	0.297521	0.217631	0.619835	0.283747	0.0964187
ENSG00000117009.11	KMO	293	0.631399	0.266212	0.102389	0.696246	0.259386	0.0443686
ENSG00000128191.15	DGCR8	534	0.728464	0.129213	0.142322	0.848315	0.117978	0.0337079
ENSG00000099889.13,ENSG00000183597.15	ARVCF, TANGO2	539	0.756957	0.128015	0.115028	0.857143	0.135436	0.00742115
ENSG00000145736.14	GTF2H2	220	0.745455	0.0772727	0.177273	0.904545	0.0909091	0.00454545
ENSG00000197566.9,ENSG00000264765.1	ZNF624, AC098850.2	152	0.763158	0.138158	0.0986842	0.848684	0.144737	0.00657895
ENSG00000166582.9	CENPV	254	0.685039	0.181102	0.133858	0.771654	0.188976	0.0393701
ENSG00000002549.12	LAP3	368	0.76087	0.127717	0.111413	0.850543	0.133152	0.0163043
ENSG00000161021.12	MAML1	288	0.538194	0.28125	0.180556	0.663194	0.267361	0.0694444
ENSG00000267092.2	AC027307.1	289	0.33564	0.131488	0.532872	0.712803	0.221453	0.0657439
ENSG00000064687.12	ABCA7	366	0.308743	0.23224	0.459016	0.554645	0.330601	0.114754
ENSG00000167470.12	MIDN	262	0.232824	0.171756	0.59542	0.545802	0.343511	0.110687
ENSG00000228300.13	C19orf24	264	0.356061	0.166667	0.477273	0.708333	0.231061	0.0606061
ENSG00000160051.11,ENSG00000224066.1	IQCC, AL049795.1	426	0.300469	0.431925	0.267606	0.399061	0.340376	0.260563
ENSG00000118518.15	RNF146	261	0.789272	0.153257	0.0574713	0.835249	0.141762	0.0229885
ENSG00000149609.5	C20orf144	315	0.555556	0.209524	0.234921	0.726984	0.206349	0.0666667
ENSG00000125967.16,ENSG00000271803.1	NECAB3, AL121906.1	196	0.505102	0.193878	0.30102	0.668367	0.25	0.0816327
ENSG00000160124.9,ENSG00000114023.15	CCDC58, FAM162A	227	0.704846	0.145374	0.14978	0.797357	0.180617	0.0220264
ENSG00000185504.16	FAAP100	288	0.524306	0.208333	0.267361	0.722222	0.225694	0.0520833
ENSG00000174173.6	TRMT10C	299	0.605351	0.183946	0.210702	0.752508	0.204013	0.0434783
ENSG00000175048.16	ZDHHC14	414	0.533816	0.403382	0.0628019	0.574879	0.333333	0.0917874
ENSG00000176723.9	ZNF843	313	0.555911	0.214058	0.230032	0.728435	0.214058	0.057508
ENSG00000174780.16	SRP72	366	0.691257	0.131148	0.177596	0.844262	0.131148	0.0245902
ENSG00000231312.6	AC007388.1	296	0.60473	0.222973	0.172297	0.719595	0.219595	0.0608108
ENSG00000260493.1,ENSG00000133740.10,ENSG00000254208.1	AC011773.4, E2F5, AC011773.1	246	0.813008	0.0934959	0.0934959	0.902439	0.0731707	0.0243902
ENSG00000101146.12	RAE1	218	0.784404	0.119266	0.0963303	0.866972	0.123853	0.00917431
ENSG00000125247.15,ENSG00000125247.15	TMTC4, TMTC4	198	0.717172	0.136364	0.146465	0.848485	0.136364	0.0151515
ENSG00000100348.9	TXN2	251	0.613546	0.139442	0.247012	0.812749	0.167331	0.0199203
ENSG00000118200.14	CAMSAP2	340	0.629412	0.288235	0.0823529	0.691176	0.25	0.0588235
ENSG00000182518.13	FAM104B	256	0.84375	0.0507812	0.105469	0.941406	0.0546875	0.00390625
ENSG00000133059.16	DSTYK	475	0.56	0.368421	0.0715789	0.6	0.296842	0.103158
ENSG00000148840.10	PPRC1	225	0.448889	0.275556	0.275556	0.631111	0.284444	0.0844444
ENSG00000029363.16	BCLAF1	381	0.535433	0.314961	0.149606	0.643045	0.293963	0.0629921
ENSG00000106477.18	CEP41	401	0.780549	0.139651	0.0798005	0.837905	0.117207	0.0448878
ENSG00000197362.14	ZNF786	484	0.698347	0.152893	0.14876	0.82438	0.146694	0.0289256
ENSG00000123329.17	ARHGAP9	288	0.427083	0.3125	0.260417	0.579861	0.34375	0.0763889
ENSG00000123427.16,ENSG00000037897.16,ENSG00000257921.5	EEF1AKMT3, METTL1, AC025165.3	364	0.491758	0.217033	0.291209	0.656593	0.269231	0.0741758
ENSG00000171223.5	JUNB	247	0.42915	0.153846	0.417004	0.651822	0.283401	0.0647773
ENSG00000259330.2	INAFM2	290	0.489655	0.324138	0.186207	0.606897	0.296552	0.0965517
ENSG00000266405.3,ENSG00000101596.15	CBX3P2, SMCHD1	420	0.735714	0.197619	0.0666667	0.788095	0.17619	0.0357143
ENSG00000242110.7	AMACR	323	0.857585	0.108359	0.0340557	0.882353	0.105263	0.0123839
ENSG00000146112.11	PPP1R18	347	0.524496	0.074928	0.400576	0.876081	0.112392	0.0115274
ENSG00000196652.11	ZKSCAN5	385	0.532468	0.184416	0.283117	0.737662	0.223377	0.038961
ENSG00000144712.12	CAND2	357	0.733894	0.120448	0.145658	0.857143	0.134454	0.00840336
ENSG00000057663.15	ATG5	202	0.683168	0.242574	0.0742574	0.737624	0.207921	0.0544554
ENSG00000242756.2	RHOT1P3	213	0.751174	0.187793	0.0610329	0.788732	0.169014	0.0422535
ENSG00000152749.7	GPR180	234	0.854701	0.0811966	0.0641026	0.910256	0.0811966	0.00854701
ENSG00000173456.4	RNF26	300	0.403333	0.333333	0.263333	0.533333	0.343333	0.123333
ENSG00000233396.7,ENSG00000233396.7	LINC01719, LINC01719	432	0.435185	0.416667	0.148148	0.518519	0.319444	0.162037
ENSG00000065717.14	TLE2	410	0.45122	0.25122	0.297561	0.619512	0.287805	0.0926829
ENSG00000237489.4	C10orf143	227	0.740088	0.154185	0.105727	0.819383	0.145374	0.0352423
ENSG00000196961.12,ENSG00000196961.12	AP2A1, AP2A1	341	0.489736	0.269795	0.240469	0.627566	0.296188	0.0762463
ENSG00000088298.12	EDEM2	365	0.726027	0.147945	0.126027	0.819178	0.147945	0.0328767
ENSG00000100983.10	GSS	343	0.54519	0.282799	0.172012	0.632653	0.294461	0.0728863
ENSG00000234684.6	SDCBP2-AS1	211	0.829384	0.0758294	0.0947867	0.905213	0.0900474	0.00473934
ENSG00000117724.12	CENPF	351	0.82906	0.111111	0.0598291	0.880342	0.111111	0.00854701
ENSG00000245648.1	AC022075.1	168	0.690476	0.154762	0.154762	0.821429	0.14881	0.0297619
ENSG00000223518.5	CSNK1A1P1	258	0.79845	0.124031	0.0775194	0.860465	0.124031	0.0155039
ENSG00000170525.20	PFKFB3	298	0.52349	0.325503	0.151007	0.607383	0.295302	0.0973154
ENSG00000116883.8,ENSG00000142694.6	AL591845.1, EVA1B	313	0.447284	0.392971	0.159744	0.501597	0.364217	0.134185
ENSG00000130165.10,ENSG00000198551.9	ELOF1, ZNF627	364	0.489011	0.25	0.260989	0.667582	0.263736	0.0686813
ENSG00000161888.11	SPC24	330	0.545455	0.239394	0.215152	0.675758	0.263636	0.0606061
ENSG00000119778.14,ENSG00000173960.13	ATAD2B, UBXN2A	326	0.730061	0.162577	0.107362	0.822086	0.162577	0.0153374
ENSG00000278017.1,ENSG00000278017.1	AC064801.1, AC064801.1	165	0.727273	0.163636	0.109091	0.818182	0.169697	0.0121212
ENSG00000267549.5	AC006116.8	316	0.537975	0.259494	0.202532	0.689873	0.259494	0.0506329
ENSG00000178980.14	SELENOW	329	0.568389	0.276596	0.155015	0.659574	0.270517	0.0699088
ENSG00000077157.21	PPP1R12B	377	0.527851	0.30504	0.167109	0.628647	0.278515	0.0928382
ENSG00000270040.1	AL356055.1	354	0.474576	0.384181	0.141243	0.550847	0.293785	0.155367
ENSG00000101079.20	NDRG3	243	0.617284	0.193416	0.1893	0.769547	0.197531	0.0329218
ENSG00000087266.15	SH3BP2	240	0.675	0.15	0.175	0.8375	0.145833	0.0166667
ENSG00000090857.13	PDPR	455	0.676923	0.184615	0.138462	0.795604	0.189011	0.0153846
ENSG00000148634.15	HERC4	431	0.721578	0.141531	0.136891	0.816705	0.153132	0.0301624
ENSG00000143384.12	MCL1	289	0.33564	0.377163	0.287197	0.487889	0.373702	0.138408
ENSG00000245149.3,ENSG00000170881.4	RNF139-AS1, RNF139	389	0.508997	0.33419	0.156812	0.596401	0.323907	0.0796915
ENSG00000185432.11	METTL7A	289	0.487889	0.401384	0.110727	0.539792	0.342561	0.117647
ENSG00000175221.14,ENSG00000175221.14	MED16, MED16	249	0.341365	0.261044	0.39759	0.562249	0.35743	0.0803213
ENSG00000234248.1	AL392086.1	283	0.614841	0.34629	0.0388693	0.646643	0.275618	0.0777385
ENSG00000162738.5	VANGL2	316	0.512658	0.382911	0.10443	0.560127	0.316456	0.123418
ENSG00000103496.14	STX4	322	0.531056	0.23913	0.229814	0.680124	0.236025	0.0838509
ENSG00000226383.6	LINC01876	438	0.858447	0.0936073	0.0479452	0.89726	0.0936073	0.00913242
ENSG00000163291.14	PAQR3	214	0.705607	0.252336	0.0420561	0.733645	0.196262	0.0700935
ENSG00000141576.15	RNF157	239	0.405858	0.301255	0.292887	0.548117	0.309623	0.142259
ENSG00000074276.10,ENSG00000074276.10	CDHR2, CDHR2	294	0.547619	0.156463	0.295918	0.755102	0.20068	0.0442177
ENSG00000188167.8,ENSG00000170266.15	TMPPE, GLB1	348	0.767241	0.100575	0.132184	0.87931	0.106322	0.0143678
ENSG00000051009.10,ENSG00000132259.12	FAM160A2, CNGA4	320	0.609375	0.253125	0.1375	0.70625	0.225	0.06875
ENSG00000155393.12,ENSG00000259843.2	HEATR3, AC007610.1	347	0.827089	0.0662824	0.106628	0.92219	0.0662824	0.0115274
ENSG00000170180.21	GYPA	277	0.552347	0.314079	0.133574	0.646209	0.270758	0.0830325
ENSG00000145390.11,ENSG00000178636.8	USP53, AC092656.1	317	0.766562	0.160883	0.0725552	0.817035	0.154574	0.0283912
ENSG00000070756.15,ENSG00000070756.15	PABPC1, PABPC1	250	0.664	0.276	0.06	0.72	0.26	0.02
ENSG00000249700.8,ENSG00000134851.12	SRD5A3-AS1, TMEM165	347	0.688761	0.172911	0.138329	0.806916	0.178674	0.0144092
ENSG00000109255.11	NMU	293	0.624573	0.221843	0.153584	0.757679	0.201365	0.0409556
ENSG00000171103.10	TRMT61B	332	0.686747	0.150602	0.162651	0.792169	0.189759	0.0180723
ENSG00000123975.4,ENSG00000123975.4	CKS2, CKS2	137	0.773723	0.080292	0.145985	0.875912	0.0948905	0.0291971
ENSG00000187742.14	SECISBP2	199	0.728643	0.140704	0.130653	0.839196	0.145729	0.0150754
ENSG00000259060.7,ENSG00000173464.14	AL163195.3, RNASE11	223	0.573991	0.170404	0.255605	0.780269	0.192825	0.0269058
ENSG00000112659.13	CUL9	339	0.610619	0.0914454	0.297935	0.870206	0.117994	0.0117994
ENSG00000145700.9,ENSG00000145700.9	ANKRD31, ANKRD31	220	0.827273	0.0954545	0.0772727	0.895455	0.0954545	0.00909091
ENSG00000260625.2,ENSG00000140688.16	AC026471.2, C16orf58	324	0.617284	0.20679	0.175926	0.737654	0.212963	0.0493827
ENSG00000167548.15	KMT2D	378	0.365079	0.304233	0.330688	0.531746	0.320106	0.148148
ENSG00000247708.7,ENSG00000168818.9	STX18-AS1, STX18	254	0.870079	0.0787402	0.0511811	0.917323	0.0787402	0.00393701
ENSG00000171262.11	FAM98B	331	0.752266	0.196375	0.0513595	0.785498	0.199396	0.0151057
ENSG00000213339.8	QTRT1	358	0.550279	0.187151	0.26257	0.72905	0.22905	0.0418994
ENSG00000130813.17	C19orf66	287	0.43554	0.278746	0.285714	0.578397	0.285714	0.135889
ENSG00000124098.9	FAM210B	350	0.762857	0.12	0.117143	0.862857	0.125714	0.0114286
ENSG00000185262.8	UBALD2	320	0.43125	0.303125	0.265625	0.540625	0.359375	0.1
ENSG00000109606.12	DHX15	308	0.779221	0.152597	0.0681818	0.837662	0.152597	0.00974026
ENSG00000137822.12,ENSG00000140265.12	TUBGCP4, ZSCAN29	245	0.555102	0.281633	0.163265	0.657143	0.285714	0.0571429
ENSG00000165898.13,ENSG00000119655.10,ENSG00000165898.13,ENSG00000119655.10	ISCA2, NPC2, ISCA2, NPC2	227	0.792952	0.110132	0.0969163	0.867841	0.123348	0.00881057
ENSG00000135002.11	RFK	198	0.828283	0.0555556	0.116162	0.934343	0.0606061	0.00505051
ENSG00000100583.4,ENSG00000100580.7	SAMD15, TMED8	215	0.711628	0.134884	0.153488	0.832558	0.12093	0.0465116
ENSG00000254560.5	BBOX1-AS1	252	0.706349	0.214286	0.0793651	0.761905	0.186508	0.0515873
ENSG00000068354.15	TBC1D25	295	0.566102	0.101695	0.332203	0.857627	0.118644	0.0237288
ENSG00000285641.1,ENSG00000143545.8	AL358472.6, RAB13	397	0.360202	0.24937	0.390428	0.602015	0.312343	0.0856423
ENSG00000198363.17	ASPH	232	0.693966	0.275862	0.0301724	0.706897	0.241379	0.0517241
ENSG00000182095.14,ENSG00000272953.1,ENSG00000273084.1	TNRC18, AC092171.4, AC092171.5	277	0.65343	0.133574	0.212996	0.823105	0.158845	0.0180505
ENSG00000130803.14	ZNF317	243	0.728395	0.102881	0.168724	0.876543	0.106996	0.0164609
ENSG00000267243.6	AC005381.1	209	0.61244	0.220096	0.167464	0.727273	0.229665	0.0430622
ENSG00000089472.16	HEPH	150	0.72	0.226667	0.0533333	0.753333	0.233333	0.0133333
ENSG00000165650.11	PDZD8	288	0.635417	0.274306	0.0902778	0.697917	0.236111	0.0659722
ENSG00000148985.19,ENSG00000110713.16	PGAP2, NUP98	214	0.598131	0.275701	0.126168	0.700935	0.261682	0.0373832
ENSG00000144320.13	LNPK	280	0.667857	0.264286	0.0678571	0.7	0.235714	0.0642857
ENSG00000153363.12	LINC00467	287	0.574913	0.348432	0.0766551	0.634146	0.271777	0.0940767
ENSG00000196511.14	TPK1	402	0.88806	0.0696517	0.0422886	0.91791	0.0771144	0.00497512
ENSG00000160410.14	SHKBP1	337	0.498516	0.320475	0.181009	0.599407	0.293769	0.106825
ENSG00000174327.6	SLC16A13	273	0.582418	0.164835	0.252747	0.736264	0.216117	0.047619
ENSG00000015676.17	NUDCD3	333	0.738739	0.141141	0.12012	0.834835	0.15015	0.015015
ENSG00000258728.1	AL162231.3	285	0.659649	0.077193	0.263158	0.908772	0.0701754	0.0210526
ENSG00000205456.11,ENSG00000260575.1	TP53TG3D, AC133485.3	401	0.718204	0.124688	0.157107	0.842893	0.147132	0.00997506
ENSG00000136197.12	C7orf25	198	0.858586	0.0454545	0.0959596	0.929293	0.0707071	0
ENSG00000105792.19	CFAP69	320	0.903125	0.05625	0.040625	0.94375	0.05625	0
ENSG00000100227.17,ENSG00000270022.3	POLDIP3, Z93241.1	263	0.680608	0.0646388	0.254753	0.901141	0.0912548	0.00760456
ENSG00000213625.8,ENSG00000116678.19	LEPROT, LEPR	356	0.455056	0.401685	0.143258	0.539326	0.252809	0.207865
ENSG00000268119.5	AC010615.2	266	0.815789	0.105263	0.0789474	0.879699	0.109023	0.0112782
ENSG00000156531.16,ENSG00000156531.16	PHF6, PHF6	246	0.764228	0.154472	0.0813008	0.829268	0.162602	0.00813008
ENSG00000115758.12,ENSG00000257135.5,ENSG00000115758.12,ENSG00000257135.5	ODC1, AC007249.2, ODC1, AC007249.2	305	0.770492	0.114754	0.114754	0.87541	0.095082	0.0295082
ENSG00000250240.5	AC008840.1	343	0.620991	0.282799	0.0962099	0.690962	0.259475	0.0495627
ENSG00000144827.8	ABHD10	142	0.823944	0.0985915	0.0774648	0.894366	0.0915493	0.0140845
ENSG00000234789.1,ENSG00000148331.11	AL590369.1, ASB6	329	0.693009	0.194529	0.112462	0.778116	0.167173	0.0547112
ENSG00000179833.4,ENSG00000179833.4	SERTAD2, SERTAD2	400	0.6425	0.2425	0.115	0.725	0.2325	0.0425
ENSG00000172239.13	PAIP1	305	0.855738	0.0459016	0.0983607	0.940984	0.0557377	0.00327869
ENSG00000005436.13	GCFC2	227	0.867841	0.0792952	0.0528634	0.911894	0.0837004	0.00440529
ENSG00000111880.15	RNGTT	351	0.797721	0.0968661	0.105413	0.874644	0.11396	0.011396
ENSG00000140545.14	MFGE8	335	0.361194	0.516418	0.122388	0.41194	0.331343	0.256716
ENSG00000169105.7	CHST14	287	0.550523	0.216028	0.233449	0.71777	0.233449	0.0487805
ENSG00000134086.7	VHL	480	0.639583	0.158333	0.202083	0.79375	0.15625	0.05
ENSG00000253194.2,ENSG00000111877.17	AL137009.1, MCM9	371	0.787062	0.12938	0.083558	0.862534	0.118598	0.0188679
ENSG00000102007.10	PLP2	265	0.558491	0.0679245	0.373585	0.89434	0.0867925	0.0188679
ENSG00000212916.4	MAP10	260	0.911538	0.0576923	0.0307692	0.938462	0.0576923	0.00384615
ENSG00000170190.15	SLC16A5	364	0.565934	0.134615	0.299451	0.815934	0.164835	0.0192308
ENSG00000084112.14,ENSG00000110887.7	SSH1, DAO	235	0.634043	0.195745	0.170213	0.757447	0.208511	0.0340426
ENSG00000240063.1,ENSG00000058063.15	AC069431.1, ATP11B	376	0.507979	0.329787	0.162234	0.614362	0.308511	0.0771277
ENSG00000270133.1,ENSG00000133302.12,ENSG00000185261.14	AC025766.1, SLF1, KIAA0825	268	0.902985	0.0597015	0.0373134	0.929104	0.0671642	0.00373134
ENSG00000125246.15,ENSG00000125246.15	CLYBL, CLYBL	180	0.8	0.144444	0.0555556	0.844444	0.116667	0.0388889
ENSG00000196151.10	WDSUB1	343	0.655977	0.279883	0.0641399	0.699708	0.227405	0.0728863
ENSG00000184640.17	SEPT9	336	0.604167	0.279762	0.116071	0.684524	0.22619	0.0892857
ENSG00000184117.11,ENSG00000184117.11	NIPSNAP1, NIPSNAP1	264	0.556818	0.25	0.193182	0.67803	0.253788	0.0681818
ENSG00000149531.15	FRG1BP	429	0.820513	0.0629371	0.11655	0.927739	0.0629371	0.00932401
ENSG00000136436.14	CALCOCO2	261	0.685824	0.187739	0.126437	0.793103	0.176245	0.0306513
ENSG00000139636.15	LMBR1L	370	0.42973	0.286486	0.283784	0.564865	0.278378	0.156757
ENSG00000174373.16	RALGAPA1	186	0.784946	0.0860215	0.129032	0.887097	0.0967742	0.016129
ENSG00000285733.1,ENSG00000184465.16,ENSG00000185127.6	AL031315.1, WDR27, C6orf120	267	0.722846	0.127341	0.149813	0.831461	0.149813	0.0187266
ENSG00000105849.5	TWISTNB	297	0.888889	0.0673401	0.043771	0.93266	0.0673401	0
ENSG00000240790.1,ENSG00000197157.10	AC073934.1, SND1	453	0.790287	0.136865	0.0728477	0.852097	0.12362	0.0242826
ENSG00000110108.9,ENSG00000256944.1	TMEM109, AP003721.3	346	0.554913	0.260116	0.184971	0.684971	0.251445	0.0635838
ENSG00000189419.7	SPATA41	236	0.90678	0.0508475	0.0423729	0.940678	0.0508475	0.00847458
ENSG00000232783.5	FRG2FP	275	0.494545	0.363636	0.141818	0.574545	0.330909	0.0945455
ENSG00000140263.13	SORD	336	0.574405	0.330357	0.0952381	0.625	0.279762	0.0952381
ENSG00000226007.2,ENSG00000212951.5	BX005266.2, BX005266.1	244	0.844262	0.0368852	0.118852	0.946721	0.0532787	0
ENSG00000272328.1	AC007128.2	344	0.81686	0.0988372	0.0843023	0.892442	0.0930233	0.0145349
ENSG00000100564.8	PIGH	276	0.652174	0.130435	0.217391	0.833333	0.144928	0.0217391
ENSG00000131051.22	RBM39	334	0.562874	0.245509	0.191617	0.676647	0.254491	0.0688623
ENSG00000120805.13,ENSG00000257543.1	ARL1, AC063948.1	320	0.834375	0.096875	0.06875	0.896875	0.09375	0.009375
ENSG00000165704.14	HPRT1	181	0.674033	0.198895	0.127072	0.790055	0.187845	0.0220994
ENSG00000233493.3,ENSG00000108107.14	TMEM238, RPL28	268	0.365672	0.283582	0.350746	0.567164	0.339552	0.0932836
ENSG00000134253.9	TRIM45	300	0.613333	0.326667	0.06	0.653333	0.293333	0.0533333
ENSG00000160633.12,ENSG00000130254.11	SAFB, SAFB2	288	0.572917	0.288194	0.138889	0.65625	0.315972	0.0277778
ENSG00000169592.14,ENSG00000149929.15	INO80E, HIRIP3	232	0.5	0.241379	0.258621	0.659483	0.271552	0.0689655
ENSG00000180096.11	SEPT1	313	0.354633	0.255591	0.389776	0.594249	0.29393	0.111821
ENSG00000235078.1,ENSG00000182551.13	AC231981.1, ADI1	348	0.727011	0.16954	0.103448	0.813218	0.166667	0.0201149
ENSG00000273375.1,ENSG00000186001.13	AC055764.2, LRCH3	323	0.55418	0.294118	0.151703	0.647059	0.260062	0.0928793
ENSG00000181284.2,ENSG00000262624.1	TMEM102, AC113189.1	243	0.403292	0.111111	0.485597	0.794239	0.1893	0.0164609
ENSG00000184083.11	FAM120C	178	0.870787	0.0561798	0.0730337	0.94382	0.0393258	0.0168539
ENSG00000280890.1	ELDR	273	0.897436	0.03663	0.0659341	0.948718	0.0512821	0
ENSG00000106976.20	DNM1	537	0.500931	0.230912	0.268156	0.675978	0.251397	0.0726257
ENSG00000285703.1	AL021918.3	390	0.605128	0.220513	0.174359	0.723077	0.228205	0.0487179
ENSG00000090054.14	SPTLC1	257	0.583658	0.311284	0.105058	0.657588	0.287938	0.0544747
ENSG00000137492.7,ENSG00000179240.9,ENSG00000137492.7,ENSG00000179240.9	THAP12, GVQW3, THAP12, GVQW3	317	0.640379	0.249211	0.11041	0.70347	0.246057	0.0504732
ENSG00000011638.10,ENSG00000158486.13	TMEM159, DNAH3	310	0.7	0.196774	0.103226	0.777419	0.177419	0.0451613
ENSG00000171453.18,ENSG00000204052.4	POLR1C, LRRC73	331	0.583082	0.0785498	0.338369	0.882175	0.10574	0.0120846
ENSG00000134982.16	APC	296	0.675676	0.243243	0.0810811	0.739865	0.22973	0.0304054
ENSG00000197969.12,ENSG00000232998.2	VPS13A, VPS13A-AS1	179	0.815642	0.0893855	0.0949721	0.893855	0.100559	0.00558659
ENSG00000272288.5,ENSG00000196821.9	AL451165.2, C6orf106	410	0.570732	0.280488	0.14878	0.653659	0.265854	0.0804878
ENSG00000104812.14,ENSG00000183207.13	GYS1, RUVBL2	288	0.506944	0.211806	0.28125	0.697917	0.225694	0.0763889
ENSG00000246323.2	AC113382.1	333	0.666667	0.216216	0.117117	0.750751	0.198198	0.0510511
ENSG00000277161.1	PIGW	287	0.487805	0.209059	0.303136	0.731707	0.222997	0.0452962
ENSG00000278899.1,ENSG00000131023.12	AL358852.1, LATS1	451	0.560976	0.279379	0.159645	0.662971	0.274945	0.0620843
ENSG00000189283.9	FHIT	198	0.90404	0.0656566	0.030303	0.934343	0.0606061	0.00505051
ENSG00000231439.4	WASIR2	207	0.603865	0.173913	0.222222	0.758454	0.193237	0.0483092
ENSG00000135636.13	DYSF	313	0.782748	0.14377	0.0734824	0.846645	0.13738	0.0159744
ENSG00000243501.5,ENSG00000229852.2	AL365232.1, AC019205.1	248	0.854839	0.0443548	0.100806	0.939516	0.0524194	0.00806452
ENSG00000160298.17,ENSG00000160299.16	C21orf58, PCNT	352	0.630682	0.110795	0.258523	0.832386	0.150568	0.0170455
ENSG00000109736.14,ENSG00000249673.6	MFSD10, NOP14-AS1	228	0.649123	0.0921053	0.258772	0.881579	0.100877	0.0175439
ENSG00000011422.11	PLAUR	300	0.59	0.143333	0.266667	0.786667	0.196667	0.0166667
ENSG00000113621.14	TXNDC15	324	0.549383	0.25	0.200617	0.694444	0.262346	0.0432099
ENSG00000276293.4	PIP4K2B	366	0.540984	0.180328	0.278689	0.734973	0.221311	0.0437158
ENSG00000087263.16,ENSG00000167005.13	OGFOD1, NUDT21	302	0.615894	0.241722	0.142384	0.695364	0.294702	0.00993377
ENSG00000183242.11,ENSG00000184937.13	WT1-AS, WT1	311	0.598071	0.289389	0.11254	0.66881	0.257235	0.073955
ENSG00000125912.10	NCLN	167	0.520958	0.341317	0.137725	0.610778	0.347305	0.0419162
ENSG00000153140.8,ENSG00000255647.3	CETN3, AC093510.1	207	0.690821	0.183575	0.125604	0.777778	0.207729	0.0144928
ENSG00000113555.5	PCDH12	292	0.547945	0.321918	0.130137	0.630137	0.311644	0.0582192
ENSG00000101945.16	SUV39H1	206	0.485437	0.213592	0.300971	0.718447	0.223301	0.0582524
ENSG00000135776.4	ABCB10	328	0.591463	0.310976	0.097561	0.652439	0.268293	0.0792683
ENSG00000126882.12	FAM78A	624	0.769231	0.166667	0.0641026	0.820513	0.158654	0.0208333
ENSG00000130270.16	ATP8B3	359	0.48468	0.21727	0.29805	0.696379	0.24234	0.0612813
ENSG00000227477.1,ENSG00000101109.11,ENSG00000227477.1,ENSG00000101109.11	STK4-AS1, STK4, STK4-AS1, STK4	303	0.594059	0.237624	0.168317	0.706271	0.224422	0.0693069
ENSG00000264007.1,ENSG00000167549.18	AC104564.2, CORO6	335	0.725373	0.143284	0.131343	0.826866	0.158209	0.0149254
ENSG00000100479.12	POLE2	243	0.604938	0.123457	0.271605	0.835391	0.144033	0.0205761
ENSG00000184432.9,ENSG00000248932.5	COPB2, AC097103.2	353	0.696884	0.243626	0.0594901	0.745042	0.189802	0.0651558
ENSG00000197976.11	AKAP17A	181	0.850829	0.0662983	0.0828729	0.928177	0.0607735	0.0110497
ENSG00000122068.12,ENSG00000122068.12	FYTTD1, FYTTD1	331	0.52568	0.296073	0.178248	0.634441	0.302115	0.0634441
ENSG00000166595.11,ENSG00000172831.11	CIAO2B, CES2	355	0.552113	0.250704	0.197183	0.698592	0.23662	0.0647887
ENSG00000265055.1,ENSG00000237854.3	AC145343.1, LINC00674	294	0.772109	0.115646	0.112245	0.867347	0.12585	0.00680272
ENSG00000143786.7,ENSG00000143786.7	CNIH3, CNIH3	339	0.619469	0.283186	0.0973451	0.678466	0.262537	0.0589971
ENSG00000238132.2	CASC4P1	210	0.828571	0.0666667	0.104762	0.919048	0.0714286	0.00952381
ENSG00000162623.15,ENSG00000116791.13	TYW3, CRYZ	340	0.847059	0.114706	0.0382353	0.879412	0.1	0.0205882
ENSG00000176014.12	TUBB6	298	0.520134	0.352349	0.127517	0.610738	0.322148	0.0671141
ENSG00000095383.19	TBC1D2	361	0.393352	0.415512	0.191136	0.506925	0.33518	0.157895
ENSG00000196372.12	ASB13	286	0.58042	0.311189	0.108392	0.643357	0.258741	0.0979021
ENSG00000227933.1,ENSG00000137101.12,ENSG00000227933.1,ENSG00000137101.12	AL357874.1, CD72, AL357874.1, CD72	259	0.598456	0.0849421	0.316602	0.872587	0.111969	0.015444
ENSG00000109920.12	FNBP4	391	0.539642	0.335038	0.12532	0.616368	0.306905	0.0767263
ENSG00000167645.16	YIF1B	411	0.416058	0.282238	0.301703	0.59854	0.294404	0.107056
ENSG00000173272.15,ENSG00000152117.17	MZT2A, AC073869.1	266	0.669173	0.18797	0.142857	0.770677	0.195489	0.0338346
ENSG00000173334.3	TRIB1	312	0.528846	0.323718	0.147436	0.608974	0.301282	0.0897436
ENSG00000196683.10	TOMM7	391	0.73913	0.130435	0.130435	0.851662	0.117647	0.0306905
ENSG00000141068.14	KSR1	263	0.65019	0.250951	0.0988593	0.722433	0.235741	0.0418251
ENSG00000213147.3,ENSG00000282875.1,ENSG00000213147.3,ENSG00000282875.1	RPL23AP60, BX322534.1, RPL23AP60, BX322534.1	379	0.532982	0.271768	0.195251	0.656992	0.274406	0.0686016
ENSG00000172971.7,ENSG00000282912.1	UNC93B3, AC108724.2	181	0.828729	0.0883978	0.0828729	0.889503	0.0994475	0.0110497
ENSG00000260278.1,ENSG00000138756.17,ENSG00000260278.1,ENSG00000138756.17	AC098818.2, BMP2K, AC098818.2, BMP2K	294	0.452381	0.5	0.047619	0.479592	0.316327	0.204082
ENSG00000171448.8	ZBTB26	319	0.62069	0.206897	0.172414	0.746082	0.219436	0.0344828
ENSG00000102034.16	ELF4	255	0.509804	0.356863	0.133333	0.611765	0.290196	0.0980392
ENSG00000176105.13,ENSG00000273355.1	YES1, AP000894.4	303	0.646865	0.247525	0.105611	0.726073	0.214521	0.0594059
ENSG00000225518.2	LINC01703	438	0.543379	0.303653	0.152968	0.627854	0.278539	0.0936073
ENSG00000138316.10	ADAMTS14	348	0.436782	0.477011	0.0862069	0.468391	0.284483	0.247126
ENSG00000181555.20,ENSG00000227398.3	SETD2, KIF9-AS1	359	0.779944	0.133705	0.086351	0.852368	0.122563	0.0250696
ENSG00000138031.14	ADCY3	377	0.700265	0.127321	0.172414	0.827586	0.151194	0.0212202
ENSG00000257446.3,ENSG00000257355.1	ZNF878, AC008770.1	303	0.537954	0.0891089	0.372937	0.851485	0.138614	0.00990099
ENSG00000119707.13,ENSG00000258813.2	RBM25, AL442663.3	269	0.743494	0.118959	0.137546	0.862454	0.126394	0.0111524
ENSG00000110711.9	AIP	398	0.374372	0.298995	0.326633	0.577889	0.319095	0.103015
ENSG00000259460.1,ENSG00000134138.19	AC078909.1, MEIS2	264	0.689394	0.159091	0.151515	0.810606	0.170455	0.0189394
ENSG00000149646.12	CNBD2	331	0.613293	0.256798	0.129909	0.706949	0.238671	0.0543807
ENSG00000147130.14	ZMYM3	209	0.688995	0.200957	0.110048	0.770335	0.200957	0.0287081
ENSG00000139793.18	MBNL2	176	0.670455	0.284091	0.0454545	0.704545	0.267045	0.0284091
ENSG00000186104.10	CYP2R1	330	0.724242	0.2	0.0757576	0.766667	0.190909	0.0424242
ENSG00000136542.8	GALNT5	356	0.668539	0.27809	0.0533708	0.710674	0.247191	0.0421348
ENSG00000251369.8	ZNF550	235	0.67234	0.0468085	0.280851	0.931915	0.0595745	0.00851064
ENSG00000197153.4,ENSG00000278677.1,ENSG00000274641.1	HIST1H3J, HIST1H2AM, HIST1H2BO	408	0.389706	0.301471	0.308824	0.568627	0.303922	0.127451
ENSG00000218281.1,ENSG00000124575.6	HIST1H2APS3, HIST1H1D	298	0.412752	0.184564	0.402685	0.701342	0.218121	0.0805369
ENSG00000270332.1,ENSG00000136824.18	SMC2-AS1, SMC2	212	0.915094	0.0424528	0.0424528	0.948113	0.0518868	0
ENSG00000258667.1	HIF1A-AS2	186	0.650538	0.102151	0.247312	0.887097	0.0967742	0.016129
ENSG00000259040.5,ENSG00000188428.19	BLOC1S5-TXNDC5, BLOC1S5	300	0.8	0.12	0.08	0.863333	0.123333	0.0133333
ENSG00000227598.1,ENSG00000213066.12,ENSG00000272980.4,ENSG00000285730.1,ENSG00000227598.1,ENSG00000213066.12,ENSG00000272980.4,ENSG00000285730.1	Z94721.1, FGFR1OP, Z94721.2, Z94721.3, Z94721.1, FGFR1OP, Z94721.2, Z94721.3	321	0.713396	0.211838	0.0747664	0.76324	0.196262	0.0404984
ENSG00000162496.8,ENSG00000272482.1	DHRS3, AC254633.1	444	0.490991	0.427928	0.0810811	0.533784	0.313063	0.153153
ENSG00000182185.18	RAD51B	251	0.661355	0.135458	0.203187	0.824701	0.151394	0.0239044
ENSG00000088899.15	LZTS3	227	0.665198	0.092511	0.242291	0.885463	0.110132	0.00440529
ENSG00000149639.14,ENSG00000149639.14	SOGA1, SOGA1	318	0.600629	0.267296	0.132075	0.672956	0.245283	0.081761
ENSG00000123810.7	B9D2	343	0.387755	0.314869	0.297376	0.565598	0.332362	0.102041
ENSG00000227799.1	AC012358.2	355	0.611268	0.205634	0.183099	0.726761	0.216901	0.056338
ENSG00000183153.6	GJD3	277	0.537906	0.274368	0.187726	0.646209	0.288809	0.0649819
ENSG00000260874.5,ENSG00000162062.14	AC106820.5, TEDC2	271	0.391144	0.195572	0.413284	0.653137	0.254613	0.0922509
ENSG00000120265.17,ENSG00000120253.13	PCMT1, NUP43	372	0.551075	0.295699	0.153226	0.650538	0.271505	0.077957
ENSG00000025423.11,ENSG00000198056.13	HSD17B6, PRIM1	361	0.484765	0.34072	0.174515	0.573407	0.307479	0.119114
ENSG00000101019.21	UQCC1	267	0.670412	0.191011	0.138577	0.786517	0.183521	0.0299625
ENSG00000172058.15	SERF1A	280	0.782143	0.0964286	0.121429	0.896429	0.1	0.00357143
ENSG00000122696.13	SLC25A51	376	0.768617	0.106383	0.125	0.864362	0.125	0.0106383
ENSG00000197442.9	MAP3K5	374	0.540107	0.387701	0.0721925	0.574866	0.275401	0.149733
ENSG00000272462.2	U91328.1	309	0.608414	0.184466	0.20712	0.760518	0.203883	0.0355987
ENSG00000130811.11	EIF3G	254	0.53937	0.165354	0.295276	0.716535	0.212598	0.0708661
ENSG00000265073.1,ENSG00000076604.14,ENSG00000265073.1,ENSG00000076604.14	AC010761.2, TRAF4, AC010761.2, TRAF4	413	0.506053	0.191283	0.302663	0.745763	0.217918	0.0363196
ENSG00000144182.16,ENSG00000135951.14,ENSG00000273155.1	LIPT1, TSGA10, AC092587.1	314	0.738854	0.0828025	0.178344	0.88535	0.0987261	0.0159236
ENSG00000102309.12	PIN4	265	0.845283	0.0603774	0.0943396	0.935849	0.0603774	0.00377358
ENSG00000186871.6	ERCC6L	262	0.778626	0.0954198	0.125954	0.900763	0.0916031	0.00763359
ENSG00000281189.1	GHET1	480	0.664583	0.170833	0.164583	0.797917	0.185417	0.0166667
ENSG00000158545.15	ZC3H18	411	0.476886	0.284672	0.238443	0.620438	0.260341	0.119221
ENSG00000117155.16	SSX2IP	338	0.502959	0.319527	0.177515	0.615385	0.275148	0.109467
ENSG00000260083.1	MIR762HG	335	0.429851	0.238806	0.331343	0.623881	0.289552	0.0865672
ENSG00000100532.11	CGRRF1	192	0.645833	0.197917	0.15625	0.755208	0.208333	0.0364583
ENSG00000063176.15,ENSG00000063177.12	SPHK2, RPL18	328	0.490854	0.192073	0.317073	0.67378	0.253049	0.0731707
ENSG00000164896.19,ENSG00000164897.12	FASTK, TMUB1	347	0.498559	0.236311	0.26513	0.680115	0.262248	0.0576369
ENSG00000151287.16	TEX30	296	0.780405	0.0844595	0.135135	0.902027	0.0777027	0.0202703
ENSG00000265590.9,ENSG00000159079.18	AP000275.2, CFAP298	427	0.75644	0.138173	0.105386	0.845433	0.138173	0.0163934
ENSG00000198218.10	QRICH1	219	0.611872	0.0776256	0.310502	0.86758	0.123288	0.00913242
ENSG00000130656.4,ENSG00000206177.6,ENSG00000206177.6	HBZ, HBM, HBM	355	0.267606	0.273239	0.459155	0.467606	0.35493	0.177465
ENSG00000166575.16	TMEM135	390	0.761538	0.174359	0.0641026	0.802564	0.161538	0.0358974
ENSG00000205155.7,ENSG00000267120.3,ENSG00000161265.14,ENSG00000188223.9,ENSG00000267796.7	PSENEN, AD000671.2, U2AF1L4, AD000671.1, LIN37	376	0.542553	0.111702	0.345745	0.821809	0.156915	0.0212766
ENSG00000265479.6,ENSG00000283398.1	DTX2P1-UPK3BP1-PMS2P11, AC114737.3	403	0.64268	0.215881	0.141439	0.744417	0.203474	0.0521092
ENSG00000153879.8	CEBPG	356	0.747191	0.146067	0.106742	0.831461	0.140449	0.0280899
ENSG00000124222.22,ENSG00000254995.4	STX16, STX16-NPEPL1	237	0.675105	0.21097	0.113924	0.742616	0.232068	0.0253165
ENSG00000165152.8,ENSG00000155827.11	TMEM246, RNF20	315	0.847619	0.0793651	0.0730159	0.907937	0.0825397	0.00952381
ENSG00000177119.15,ENSG00000134297.6	ANO6, PLEKHA8P1	291	0.57732	0.312715	0.109966	0.66323	0.278351	0.0584192
ENSG00000111845.4,ENSG00000137434.11	PAK1IP1, C6orf52	319	0.626959	0.253918	0.119122	0.705329	0.257053	0.0376176
ENSG00000169139.11	UBE2V2	351	0.854701	0.0826211	0.0626781	0.908832	0.0911681	0
ENSG00000129946.10	SHC2	304	0.552632	0.184211	0.263158	0.753289	0.213816	0.0328947
ENSG00000099804.8,ENSG00000099804.8	CDC34, CDC34	315	0.51746	0.152381	0.330159	0.761905	0.219048	0.0190476
ENSG00000225889.7,ENSG00000197329.11	AC012368.1, PELI1	256	0.769531	0.136719	0.09375	0.847656	0.136719	0.015625
ENSG00000117602.11	RCAN3	371	0.654987	0.239892	0.105121	0.725067	0.212938	0.0619946
ENSG00000198858.9,ENSG00000198858.9,ENSG00000198858.9	R3HDM4, R3HDM4, R3HDM4	364	0.362637	0.203297	0.434066	0.637363	0.302198	0.0604396
ENSG00000061987.15	MON2	319	0.793103	0.128527	0.0783699	0.865204	0.134796	0
ENSG00000181852.17,ENSG00000139579.12	RNF41, NABP2	312	0.461538	0.192308	0.346154	0.650641	0.282051	0.0673077
ENSG00000139531.12	SUOX	346	0.355491	0.297688	0.346821	0.566474	0.34104	0.0924855
ENSG00000127314.17	RAP1B	326	0.668712	0.174847	0.156442	0.797546	0.174847	0.0276074
ENSG00000158406.4	HIST1H4H	296	0.429054	0.246622	0.324324	0.618243	0.280405	0.101351
ENSG00000143409.15,ENSG00000143363.16	MINDY1, PRUNE1	343	0.346939	0.364431	0.28863	0.475219	0.329446	0.195335
ENSG00000143443.9	C1orf56	382	0.387435	0.353403	0.259162	0.505236	0.327225	0.167539
ENSG00000043143.20	JADE2	275	0.618182	0.174545	0.207273	0.781818	0.2	0.0181818
ENSG00000213995.11,ENSG00000275880.1	NAXD, AL139385.1	182	0.631868	0.269231	0.0989011	0.686813	0.225275	0.0879121
ENSG00000255337.1	AP001830.1	239	0.774059	0.142259	0.083682	0.841004	0.150628	0.0083682
ENSG00000105248.15	YJU2	356	0.567416	0.182584	0.25	0.724719	0.233146	0.0421348
ENSG00000185551.14,ENSG00000247809.7	NR2F2, NR2F2-AS1	297	0.656566	0.282828	0.0606061	0.693603	0.272727	0.03367
ENSG00000143437.20	ARNT	350	0.42	0.362857	0.217143	0.545714	0.342857	0.111429
ENSG00000233030.2	AC243772.2	316	0.5	0.341772	0.158228	0.607595	0.281646	0.110759
ENSG00000273320.1,ENSG00000105835.11	AC007032.1, NAMPT	392	0.622449	0.265306	0.112245	0.701531	0.232143	0.0663265
ENSG00000181513.14,ENSG00000161714.11,ENSG00000181513.14,ENSG00000161714.11	ACBD4, PLCD3, ACBD4, PLCD3	304	0.536184	0.210526	0.253289	0.697368	0.246711	0.0559211
ENSG00000263327.6,ENSG00000169762.16,ENSG00000263327.6,ENSG00000169762.16	TAPT1-AS1, TAPT1, TAPT1-AS1, TAPT1	184	0.836957	0.0869565	0.076087	0.891304	0.103261	0.00543478
ENSG00000100209.9,ENSG00000183765.21,ENSG00000100209.9,ENSG00000183765.21,ENSG00000100209.9,ENSG00000183765.21	HSCB, CHEK2, HSCB, CHEK2, HSCB, CHEK2	252	0.718254	0.123016	0.15873	0.849206	0.138889	0.0119048
ENSG00000186815.12,ENSG00000166578.9	TPCN1, IQCD	282	0.521277	0.390071	0.0886525	0.585106	0.301418	0.113475
ENSG00000105649.9,ENSG00000268650.3,ENSG00000105649.9,ENSG00000268650.3	RAB3A, AC005759.1, RAB3A, AC005759.1	329	0.328267	0.355623	0.316109	0.446809	0.352584	0.200608
ENSG00000163935.13	SFMBT1	227	0.748899	0.114537	0.136564	0.872247	0.110132	0.0176211
ENSG00000144199.11	FAHD2B	286	0.688811	0.129371	0.181818	0.839161	0.132867	0.027972
ENSG00000132153.14	DHX30	354	0.621469	0.214689	0.163842	0.723164	0.254237	0.0225989
ENSG00000163814.7	CDCP1	306	0.738562	0.166667	0.0947712	0.816993	0.163399	0.0196078
ENSG00000087301.8,ENSG00000180998.11,ENSG00000087301.8,ENSG00000180998.11	TXNDC16, GPR137C, TXNDC16, GPR137C	153	0.686275	0.156863	0.156863	0.79085	0.189542	0.0196078
ENSG00000260101.1,ENSG00000119844.15	AC008074.2, AFTPH	260	0.788462	0.115385	0.0961538	0.873077	0.107692	0.0192308
ENSG00000051180.16,ENSG00000245849.7,ENSG00000285396.1	RAD51, RAD51-AS1, AC012476.1	381	0.553806	0.204724	0.24147	0.708661	0.217848	0.0734908
ENSG00000178464.6	RPL10P16	334	0.541916	0.116766	0.341317	0.805389	0.146707	0.0479042
ENSG00000175283.7,ENSG00000095319.14	DOLK, NUP188	339	0.522124	0.280236	0.19764	0.631268	0.309735	0.0589971
ENSG00000120860.10,ENSG00000257222.1	WASHC3, AC079907.1	298	0.808725	0.124161	0.0671141	0.865772	0.120805	0.0134228
ENSG00000263753.7,ENSG00000265091.5,ENSG00000264575.1	LINC00667, AP001496.2, LINC00526	289	0.868512	0.0622837	0.0692042	0.927336	0.0622837	0.0103806
ENSG00000172062.16	SMN1	351	0.717949	0.133903	0.148148	0.85755	0.136752	0.00569801
ENSG00000133895.14	MEN1	360	0.319444	0.330556	0.35	0.491667	0.336111	0.172222
ENSG00000180537.12	RNF182	351	0.566952	0.319088	0.11396	0.643875	0.2849	0.0712251
ENSG00000261449.1,ENSG00000070718.11	AC103724.3, AP3M2	334	0.742515	0.11976	0.137725	0.862275	0.125749	0.011976
ENSG00000197721.16,ENSG00000244703.3	CR1L, CD46P1	419	0.357995	0.536993	0.105012	0.417661	0.377088	0.205251
ENSG00000153944.10,ENSG00000153944.10	MSI2, MSI2	315	0.730159	0.161905	0.107937	0.825397	0.155556	0.0190476
ENSG00000136504.11,ENSG00000121104.7	KAT7, FAM117A	386	0.694301	0.160622	0.145078	0.80829	0.158031	0.0336788
ENSG00000111912.19	NCOA7	350	0.608571	0.24	0.151429	0.708571	0.228571	0.0628571
ENSG00000169193.11	CCDC126	348	0.810345	0.0948276	0.0948276	0.890805	0.103448	0.00574713
ENSG00000277149.4,ENSG00000225648.5	TYW1B, SBDSP1	370	0.640541	0.183784	0.175676	0.775676	0.194595	0.0297297
ENSG00000163558.12	PRKCI	306	0.705882	0.202614	0.0915033	0.767974	0.199346	0.0326797
ENSG00000236204.6	LINC01376	277	0.862816	0.0902527	0.0469314	0.906137	0.0794224	0.0144404
ENSG00000121039.9,ENSG00000147604.13	RDH10, RPL7	302	0.781457	0.0960265	0.122517	0.897351	0.0927152	0.00993377
ENSG00000271303.1	SRXN1	261	0.731801	0.0996169	0.168582	0.869732	0.10728	0.0229885
ENSG00000113811.10	SELENOK	209	0.736842	0.0861244	0.177033	0.899522	0.0861244	0.0143541
ENSG00000095261.13	PSMD5	565	0.518584	0.345133	0.136283	0.59823	0.274336	0.127434
ENSG00000240137.5,ENSG00000163645.14	ERICH6-AS1, ERICH6	253	0.6917	0.225296	0.083004	0.754941	0.193676	0.0513834
ENSG00000270019.1,ENSG00000115091.11	AC110769.2, ACTR3	296	0.662162	0.219595	0.118243	0.753378	0.199324	0.0472973
ENSG00000182118.7	FAM89A	362	0.582873	0.331492	0.0856354	0.632597	0.256906	0.110497
ENSG00000120217.13	CD274	195	0.8	0.133333	0.0666667	0.851282	0.128205	0.0205128
ENSG00000198353.7,ENSG00000273046.1	HOXC4, HOXC5	253	0.434783	0.379447	0.185771	0.549407	0.332016	0.118577
ENSG00000175895.3	PLEKHF2	383	0.744125	0.174935	0.0809399	0.814621	0.16188	0.0234987
ENSG00000206195.10	DUXAP8	409	0.745721	0.134474	0.119804	0.836186	0.144254	0.0195599
ENSG00000167325.14	RRM1	282	0.556738	0.35461	0.0886525	0.602837	0.308511	0.0886525
ENSG00000162620.15,ENSG00000254685.6,ENSG00000259030.7	LRRIQ3, FPGT, FPGT-TNNI3K	161	0.857143	0.0993789	0.0434783	0.900621	0.0807453	0.0186335
ENSG00000271576.1,ENSG00000142875.19	AL359504.2, PRKACB	266	0.721805	0.180451	0.0977444	0.796992	0.184211	0.018797
ENSG00000158639.12	PAGE5	136	0.860294	0.0367647	0.102941	0.963235	0.0367647	0
ENSG00000182004.12	SNRPE	355	0.752113	0.202817	0.0450704	0.780282	0.180282	0.0394366
ENSG00000269058.5,ENSG00000105072.8,ENSG00000269058.5,ENSG00000105072.8	CALR3, C19orf44, CALR3, C19orf44	347	0.631124	0.158501	0.210375	0.789625	0.18732	0.0230548
ENSG00000138821.12	SLC39A8	307	0.843648	0.0684039	0.0879479	0.925081	0.0749186	0
ENSG00000260261.2	AC124944.3	419	0.594272	0.26253	0.143198	0.704057	0.23389	0.0620525
ENSG00000166272.17	WBP1L	273	0.443223	0.355311	0.201465	0.575092	0.282051	0.142857
ENSG00000247199.4,ENSG00000145868.16	AC091948.1, FBXO38	162	0.796296	0.17284	0.0308642	0.820988	0.154321	0.0246914
ENSG00000157637.12	SLC38A10	332	0.430723	0.328313	0.240964	0.560241	0.337349	0.10241
ENSG00000275714.1,ENSG00000278637.1	HIST1H3A, HIST1H4A	318	0.553459	0.138365	0.308176	0.779874	0.188679	0.0314465
ENSG00000129911.8,ENSG00000129911.8	KLF16, KLF16	198	0.343434	0.19697	0.459596	0.60101	0.282828	0.116162
ENSG00000188739.14	RBM34	373	0.608579	0.270777	0.120643	0.689008	0.235925	0.075067
ENSG00000160688.18	FLAD1	400	0.31	0.37	0.32	0.4275	0.355	0.2175
ENSG00000114648.11,ENSG00000088727.12	KLHL18, KIF9	408	0.727941	0.156863	0.115196	0.808824	0.164216	0.0269608
ENSG00000229043.2,ENSG00000178381.11	AC091729.3, ZFAND2A	356	0.508427	0.196629	0.294944	0.72191	0.252809	0.0252809
ENSG00000233101.10	HOXB-AS3	279	0.397849	0.322581	0.27957	0.537634	0.358423	0.103943
ENSG00000119689.14	DLST	199	0.61809	0.246231	0.135678	0.713568	0.236181	0.0502513
ENSG00000198742.9,ENSG00000198742.9	SMURF1, SMURF1	375	0.546667	0.322667	0.130667	0.64	0.272	0.088
ENSG00000198093.10	ZNF649	301	0.614618	0.0930233	0.292359	0.857143	0.13289	0.00996678
ENSG00000092853.13	CLSPN	387	0.550388	0.263566	0.186047	0.661499	0.27907	0.0594315
ENSG00000227681.5	AL033504.1	409	0.794621	0.163814	0.0415648	0.823961	0.146699	0.0293399
ENSG00000112658.7	SRF	425	0.588235	0.16	0.251765	0.790588	0.188235	0.0211765
ENSG00000235944.8	ZNF815P	368	0.673913	0.154891	0.171196	0.820652	0.171196	0.00815217
ENSG00000104765.15,ENSG00000228451.4	BNIP3L, SDAD1P1	173	0.82659	0.104046	0.0693642	0.890173	0.104046	0.00578035
ENSG00000108854.15	SMURF2	320	0.634375	0.253125	0.1125	0.71875	0.2375	0.04375
ENSG00000283538.2	AC005972.3	220	0.745455	0.181818	0.0727273	0.8	0.177273	0.0227273
ENSG00000105879.11,ENSG00000241764.3	CBLL1, AC002467.1	402	0.676617	0.236318	0.0870647	0.733831	0.218905	0.0472637
ENSG00000099330.8	OCEL1	365	0.391781	0.257534	0.350685	0.536986	0.367123	0.0958904
ENSG00000248569.1	CRSP8P	302	0.824503	0.0827815	0.0927152	0.903974	0.089404	0.00662252
ENSG00000160113.5	NR2F6	336	0.41369	0.193452	0.392857	0.625	0.279762	0.0952381
ENSG00000099901.16,ENSG00000099899.14	RANBP1, TRMT2A	575	0.711304	0.172174	0.116522	0.808696	0.166957	0.0243478
ENSG00000177888.7	ZBTB41	309	0.699029	0.148867	0.152104	0.81877	0.158576	0.0226537
ENSG00000060237.16,ENSG00000060237.16	WNK1, WNK1	229	0.541485	0.375546	0.0829694	0.60262	0.296943	0.100437
ENSG00000141338.13	ABCA8	294	0.809524	0.122449	0.0680272	0.860544	0.119048	0.0204082
ENSG00000158941.16	CCAR2	284	0.704225	0.126761	0.169014	0.852113	0.126761	0.0211268
ENSG00000221914.9,ENSG00000221914.9,ENSG00000221914.9	PPP2R2A, PPP2R2A, PPP2R2A	274	0.806569	0.124088	0.0693431	0.868613	0.116788	0.0145985
ENSG00000258101.2	AC010173.1	359	0.479109	0.311978	0.208914	0.598886	0.300836	0.100279
ENSG00000162402.13,ENSG00000231090.2	USP24, MIR4422HG	254	0.614173	0.287402	0.0984252	0.673228	0.244094	0.0826772
ENSG00000261392.1	AC087190.2	411	0.413625	0.418491	0.167883	0.491484	0.323601	0.184915
ENSG00000125772.12	GPCPD1	214	0.696262	0.191589	0.11215	0.775701	0.172897	0.0514019
ENSG00000070495.14,ENSG00000181038.13	JMJD6, METTL23	350	0.448571	0.3	0.251429	0.582857	0.294286	0.122857
ENSG00000184708.17	EIF4ENIF1	244	0.717213	0.0819672	0.20082	0.893443	0.0983607	0.00819672
ENSG00000137818.11	RPLP1	256	0.671875	0.128906	0.199219	0.824219	0.15625	0.0195312
ENSG00000118482.11	PHF3	220	0.85	0.0636364	0.0863636	0.927273	0.0727273	0
ENSG00000132204.13	LINC00470	363	0.76584	0.129477	0.104683	0.862259	0.121212	0.0165289
ENSG00000158987.20	RAPGEF6	311	0.643087	0.282958	0.073955	0.694534	0.247588	0.0578778
ENSG00000125347.13	IRF1	334	0.473054	0.389222	0.137725	0.54491	0.350299	0.10479
ENSG00000153094.22	BCL2L11	227	0.687225	0.264317	0.0484581	0.713656	0.22467	0.061674
ENSG00000120158.11,ENSG00000120158.11	RCL1, RCL1	227	0.740088	0.118943	0.140969	0.859031	0.114537	0.0264317
ENSG00000198208.11	RPS6KL1	223	0.529148	0.300448	0.170404	0.627803	0.313901	0.058296
ENSG00000166451.13	CENPN	366	0.756831	0.10929	0.13388	0.871585	0.10929	0.0191257
ENSG00000170949.17,ENSG00000170949.17	ZNF160, ZNF160	288	0.694444	0.0902778	0.215278	0.888889	0.100694	0.0104167
ENSG00000163126.14,ENSG00000213337.8	ANKRD23, ANKRD39	333	0.567568	0.288288	0.144144	0.660661	0.252252	0.0870871
ENSG00000154265.15,ENSG00000154265.15	ABCA5, ABCA5	274	0.868613	0.0912409	0.040146	0.90146	0.0875912	0.0109489
ENSG00000151131.10	C12orf45	255	0.721569	0.145098	0.133333	0.815686	0.160784	0.0235294
ENSG00000143507.17	DUSP10	356	0.657303	0.300562	0.0421348	0.688202	0.247191	0.0646067
ENSG00000101442.9	ACTR5	333	0.750751	0.138138	0.111111	0.846847	0.132132	0.021021
ENSG00000254458.1	AP001107.3	305	0.337705	0.386885	0.27541	0.462295	0.406557	0.131148
ENSG00000100413.16	POLR3H	247	0.57085	0.17004	0.259109	0.773279	0.186235	0.0404858
ENSG00000100372.14	SLC25A17	254	0.692913	0.129921	0.177165	0.858268	0.129921	0.011811
ENSG00000135999.11	EPC2	332	0.777108	0.186747	0.0361446	0.801205	0.183735	0.0150602
ENSG00000134030.13,ENSG00000134030.13	CTIF, CTIF	189	0.756614	0.153439	0.0899471	0.825397	0.164021	0.010582
ENSG00000204173.11,ENSG00000059769.19,ENSG00000244115.1	LRRC37A5P, DNAJC25, DNAJC25-GNG10	297	0.771044	0.107744	0.121212	0.872054	0.117845	0.010101
ENSG00000186026.6	ZNF284	257	0.607004	0.0622568	0.330739	0.918288	0.07393	0.0077821
ENSG00000125676.19	THOC2	219	0.712329	0.118721	0.16895	0.853881	0.127854	0.0182648
ENSG00000122335.15,ENSG00000272047.2	SERAC1, GTF2H5	382	0.675393	0.253927	0.0706806	0.725131	0.21466	0.0602094
ENSG00000159210.9	SNF8	381	0.511811	0.293963	0.194226	0.645669	0.275591	0.0787402
ENSG00000249249.1,ENSG00000243414.5	AC010226.1, TICAM2	196	0.816327	0.0816327	0.102041	0.892857	0.102041	0.00510204
ENSG00000239521.8	CASTOR3	419	0.556086	0.23389	0.210024	0.699284	0.24105	0.0596659
ENSG00000213904.8	LIPE-AS1	393	0.70229	0.129771	0.167939	0.824427	0.142494	0.0330789
ENSG00000256525.6	POLG2	314	0.515924	0.324841	0.159236	0.60828	0.305732	0.0859873
ENSG00000214174.8	AMZ2P1	292	0.592466	0.287671	0.119863	0.678082	0.267123	0.0547945
ENSG00000269053.1	AC010319.3	324	0.432099	0.185185	0.382716	0.685185	0.259259	0.0555556
ENSG00000115761.15,ENSG00000243819.4	NOL10, RN7SL832P	309	0.79288	0.119741	0.0873786	0.87055	0.110032	0.0194175
ENSG00000218739.9,ENSG00000138068.10	CEBPZOS, SULT6B1	293	0.750853	0.112628	0.136519	0.87372	0.116041	0.0102389
ENSG00000228327.3,ENSG00000237491.8	AL669831.1, AL669831.5	480	0.539583	0.245833	0.214583	0.679167	0.241667	0.0791667
ENSG00000162851.7,ENSG00000162852.13,ENSG00000162851.7,ENSG00000162852.13	TFB2M, CNST, TFB2M, CNST	375	0.544	0.362667	0.0933333	0.605333	0.298667	0.096
ENSG00000142794.18	NBPF3	473	0.528541	0.367865	0.103594	0.598309	0.287526	0.114165
ENSG00000177340.5,ENSG00000139146.13	FLJ13224, SINHCAF	240	0.641667	0.204167	0.154167	0.754167	0.225	0.0208333
ENSG00000105355.8	PLIN3	329	0.534954	0.319149	0.145897	0.635258	0.270517	0.0942249
ENSG00000162601.9	MYSM1	354	0.805085	0.144068	0.0508475	0.847458	0.129944	0.0225989
ENSG00000005075.15	POLR2J	503	0.578529	0.15507	0.266402	0.77336	0.188867	0.0377734
ENSG00000143995.19,ENSG00000226819.1	MEIS1, MEIS1-AS3	229	0.80786	0.113537	0.0786026	0.877729	0.113537	0.00873362
ENSG00000198369.9	SPRED2	308	0.743506	0.0746753	0.181818	0.896104	0.0876623	0.0162338
ENSG00000196296.13,ENSG00000260442.5	ATP2A1, ATP2A1-AS1	224	0.580357	0.151786	0.267857	0.767857	0.205357	0.0267857
ENSG00000153237.17,ENSG00000144283.21	CCDC148, PKP4	356	0.789326	0.162921	0.0477528	0.817416	0.162921	0.0196629
ENSG00000087152.15	ATXN7L3	266	0.462406	0.191729	0.345865	0.684211	0.218045	0.0977444
ENSG00000108961.13	RANGRF	248	0.415323	0.221774	0.362903	0.572581	0.350806	0.0766129
ENSG00000269846.1,ENSG00000080839.11	AL136172.1, RBL1	311	0.562701	0.318328	0.118971	0.636656	0.292605	0.0707395
ENSG00000120798.16	NR2C1	352	0.769886	0.139205	0.0909091	0.846591	0.130682	0.0227273
ENSG00000172340.14,ENSG00000241316.7	SUCLG2, SUCLG2-AS1	131	0.908397	0.0610687	0.0305344	0.938931	0.0534351	0.00763359
ENSG00000116649.9	SRM	411	0.583942	0.150852	0.265207	0.785888	0.177616	0.0364964
ENSG00000112679.14	DUSP22	421	0.850356	0.0712589	0.0783848	0.912114	0.0807601	0.00712589
ENSG00000163399.15	ATP1A1	345	0.556522	0.385507	0.057971	0.582609	0.304348	0.113043
ENSG00000116815.15	CD58	275	0.48	0.429091	0.0909091	0.527273	0.334545	0.138182
ENSG00000251003.8	ZFPM2-AS1	271	0.811808	0.158672	0.0295203	0.837638	0.143911	0.0184502
ENSG00000223797.5	ENTPD3-AS1	386	0.740933	0.0777202	0.181347	0.904145	0.0854922	0.0103627
ENSG00000197217.12,ENSG00000253390.1	ENTPD4, AC104561.1	314	0.805732	0.117834	0.0764331	0.875796	0.101911	0.022293
ENSG00000223653.5,ENSG00000142867.13	AL078459.1, BCL10	333	0.768769	0.153153	0.0780781	0.828829	0.156156	0.015015
ENSG00000143774.16	GUK1	431	0.50348	0.327146	0.169374	0.598608	0.283063	0.118329
ENSG00000117450.13	PRDX1	419	0.48926	0.286396	0.224344	0.599045	0.326969	0.0739857
ENSG00000116954.7,ENSG00000228436.2	RRAGC, AL139260.1	352	0.491477	0.298295	0.210227	0.639205	0.292614	0.0681818
ENSG00000254224.1,ENSG00000156467.9	AP003465.1, UQCRB	253	0.822134	0.0988142	0.0790514	0.897233	0.0869565	0.0158103
ENSG00000071462.11,ENSG00000176410.7	BUD23, DNAJC30	380	0.563158	0.252632	0.184211	0.673684	0.252632	0.0736842
ENSG00000158796.16	DEDD	324	0.376543	0.302469	0.320988	0.521605	0.320988	0.157407
ENSG00000261485.1,ENSG00000152520.13	PAN3-AS1, PAN3	237	0.780591	0.14346	0.0759494	0.839662	0.160338	0
ENSG00000167447.12	SMG8	359	0.56546	0.239554	0.194986	0.668524	0.259053	0.0724234
ENSG00000105197.10	TIMM50	302	0.523179	0.268212	0.208609	0.655629	0.284768	0.0596026
ENSG00000159199.13,ENSG00000159199.13	ATP5MC1, ATP5MC1	357	0.59944	0.179272	0.221289	0.753501	0.201681	0.0448179
ENSG00000104980.7	TIMM44	396	0.583333	0.146465	0.270202	0.765152	0.19697	0.0378788
ENSG00000269139.2,ENSG00000178531.5	AC010336.5, CTXN1	307	0.478827	0.218241	0.302932	0.661238	0.260586	0.0781759
ENSG00000186501.14	TMEM222	422	0.367299	0.445498	0.187204	0.445498	0.348341	0.206161
ENSG00000116266.10	STXBP3	392	0.579082	0.257653	0.163265	0.683673	0.239796	0.0765306
ENSG00000147065.16	MSN	193	0.80829	0.129534	0.0621762	0.860104	0.129534	0.0103627
ENSG00000062716.12,ENSG00000141378.14	VMP1, PTRH2	374	0.475936	0.379679	0.144385	0.548128	0.350267	0.101604
ENSG00000054118.14	THRAP3	401	0.411471	0.46384	0.124688	0.461347	0.361596	0.177057
ENSG00000170909.13,ENSG00000170906.15	OSCAR, NDUFA3	361	0.642659	0.105263	0.252078	0.853186	0.124654	0.0221607
ENSG00000089685.14	BIRC5	270	0.537037	0.259259	0.203704	0.644444	0.288889	0.0666667
ENSG00000139437.17	TCHP	272	0.735294	0.125	0.139706	0.849265	0.128676	0.0220588
ENSG00000136270.13	TBRG4	376	0.760638	0.0558511	0.183511	0.928191	0.0638298	0.00797872
ENSG00000160216.18	AGPAT3	471	0.450106	0.326964	0.22293	0.571125	0.29724	0.131635
ENSG00000271109.1	AC008555.5	292	0.756849	0.119863	0.123288	0.85274	0.119863	0.0273973
ENSG00000213626.12	LBH	273	0.681319	0.252747	0.0659341	0.728938	0.249084	0.021978
ENSG00000166925.8	TSC22D4	349	0.366762	0.26361	0.369628	0.541547	0.320917	0.137536
ENSG00000106351.12	AGFG2	414	0.364734	0.408213	0.227053	0.451691	0.369565	0.178744
ENSG00000237765.6,ENSG00000118564.14	FAM200B, FBXL5	301	0.890365	0.0564784	0.0531561	0.940199	0.0498339	0.00996678
ENSG00000226043.1	AP000561.1	263	0.874525	0.0798479	0.0456274	0.908745	0.0798479	0.0114068
ENSG00000178105.10	DDX10	284	0.665493	0.15493	0.179577	0.809859	0.151408	0.0387324
ENSG00000071564.14,ENSG00000071564.14	TCF3, TCF3	313	0.4377	0.175719	0.386581	0.693291	0.258786	0.0479233
ENSG00000234444.9	ZNF736	327	0.899083	0.0519878	0.0489297	0.944954	0.0489297	0.00611621
ENSG00000106211.8	HSPB1	402	0.606965	0.293532	0.0995025	0.666667	0.263682	0.0696517
ENSG00000149636.15	DSN1	320	0.6125	0.246875	0.140625	0.703125	0.240625	0.05625
ENSG00000128534.7	LSM8	388	0.806701	0.167526	0.0257732	0.824742	0.149485	0.0257732
ENSG00000173950.15	XXYLT1	349	0.65616	0.226361	0.117479	0.744986	0.194842	0.0601719
ENSG00000212864.3,ENSG00000197191.4	RNF208, CYSRT1	318	0.323899	0.286164	0.389937	0.5	0.349057	0.150943
ENSG00000100836.10,ENSG00000100836.10	PABPN1, PABPN1	327	0.498471	0.232416	0.269113	0.666667	0.256881	0.0764526
ENSG00000024862.17,ENSG00000279968.2	CCDC28A, GVQW2	392	0.818878	0.107143	0.0739796	0.880102	0.107143	0.0127551
ENSG00000285819.1	AC131180.1	234	0.696581	0.0940171	0.209402	0.871795	0.111111	0.017094
ENSG00000115762.16	PLEKHB2	323	0.628483	0.229102	0.142415	0.718266	0.23839	0.0433437
ENSG00000112343.10	TRIM38	338	0.639053	0.213018	0.147929	0.745562	0.210059	0.0443787
ENSG00000107771.16,ENSG00000107771.16	CCSER2, CCSER2	417	0.736211	0.158273	0.105516	0.820144	0.172662	0.00719424
ENSG00000002834.17	LASP1	376	0.534574	0.204787	0.260638	0.723404	0.231383	0.0452128
ENSG00000146776.14,ENSG00000128536.15	ATXN7L1, CDHR3	295	0.769492	0.176271	0.0542373	0.813559	0.176271	0.0101695
ENSG00000226756.1	AC007365.1	275	0.64	0.218182	0.141818	0.741818	0.232727	0.0254545
ENSG00000109332.19,ENSG00000145354.11	UBE2D3, CISD2	347	0.639769	0.236311	0.123919	0.720461	0.221902	0.0576369
ENSG00000109323.9	MANBA	314	0.66242	0.22293	0.11465	0.754777	0.210191	0.0350318
ENSG00000231969.1,ENSG00000168288.12	AC007364.1, MMADHC	439	0.881549	0.0774487	0.0410023	0.920273	0.0683371	0.0113895
ENSG00000107341.4,ENSG00000107341.4,ENSG00000235481.2	UBE2R2, UBE2R2, UBE2R2-AS1	223	0.766816	0.0941704	0.139013	0.887892	0.107623	0.0044843
ENSG00000167987.10	VPS37C	304	0.542763	0.338816	0.118421	0.615132	0.253289	0.131579
ENSG00000204138.12	PHACTR4	419	0.286396	0.51074	0.202864	0.355609	0.329356	0.315036
ENSG00000125726.10	CD70	325	0.683077	0.16	0.156923	0.8	0.163077	0.0369231
ENSG00000244405.7,ENSG00000244405.7	ETV5, ETV5	306	0.686275	0.218954	0.0947712	0.764706	0.20915	0.0261438
ENSG00000197779.13	ZNF81	168	0.761905	0.0654762	0.172619	0.928571	0.0654762	0.00595238
ENSG00000111725.10,ENSG00000248636.6	PRKAB1, AC002070.1	267	0.707865	0.213483	0.0786517	0.76779	0.202247	0.0299625
ENSG00000171806.11	METTL18	308	0.769481	0.136364	0.0941558	0.831169	0.159091	0.00974026
ENSG00000178028.13	DMAP1	371	0.606469	0.274933	0.118598	0.665768	0.25876	0.0754717
ENSG00000127483.17	HP1BP3	266	0.684211	0.221805	0.093985	0.763158	0.199248	0.037594
ENSG00000110921.13,ENSG00000139428.11,ENSG00000110921.13,ENSG00000139428.11	MVK, MMAB, MVK, MMAB	318	0.757862	0.138365	0.103774	0.839623	0.144654	0.0157233
ENSG00000147475.15,ENSG00000183154.1	ERLIN2, AC138356.1	349	0.762178	0.0802292	0.157593	0.896848	0.0945559	0.00859599
ENSG00000109113.19,ENSG00000198242.13	RAB34, RPL23A	321	0.495327	0.140187	0.364486	0.76324	0.208723	0.0280374
ENSG00000230590.9,ENSG00000230590.9	FTX, FTX	187	0.834225	0.101604	0.0641711	0.893048	0.101604	0.00534759
ENSG00000130921.7	C12orf65	362	0.486188	0.339779	0.174033	0.571823	0.323204	0.104972
ENSG00000132749.10	TESMIN	299	0.729097	0.167224	0.103679	0.802676	0.167224	0.0301003
ENSG00000077235.17,ENSG00000047578.12	GTF3C1, KIAA0556	312	0.701923	0.108974	0.189103	0.855769	0.121795	0.0224359
ENSG00000100058.12	CRYBB2P1	220	0.809091	0.0863636	0.104545	0.890909	0.0954545	0.0136364
ENSG00000285545.1,ENSG00000188211.8	AC124798.2, NCR3LG1	247	0.688259	0.202429	0.109312	0.769231	0.206478	0.0242915
ENSG00000166226.12	CCT2	273	0.677656	0.241758	0.0805861	0.736264	0.21978	0.043956
ENSG00000004866.20,ENSG00000214188.9,ENSG00000227199.1	ST7, ST7-OT4, ST7-AS1	437	0.640732	0.297483	0.0617849	0.672769	0.265446	0.0617849
ENSG00000138593.8	SECISBP2L	295	0.752542	0.122034	0.125424	0.847458	0.135593	0.0169492
ENSG00000253515.1	AC018682.2	156	0.769231	0.128205	0.102564	0.858974	0.121795	0.0192308
ENSG00000085999.11	RAD54L	325	0.526154	0.363077	0.110769	0.581538	0.304615	0.113846
ENSG00000214413.7,ENSG00000108061.11	BBIP1, SHOC2	166	0.686747	0.180723	0.13253	0.813253	0.162651	0.0240964
ENSG00000080947.14	CROCCP3	349	0.504298	0.361032	0.13467	0.575931	0.297994	0.126074
ENSG00000235036.4	AL035456.1	224	0.830357	0.107143	0.0625	0.875	0.102679	0.0223214
ENSG00000146411.5	SLC2A12	310	0.674194	0.267742	0.0580645	0.7	0.258065	0.0419355
ENSG00000166289.5,ENSG00000166289.5	PLEKHF1, PLEKHF1	231	0.709957	0.186147	0.103896	0.787879	0.17316	0.038961
ENSG00000141429.13,ENSG00000141429.13	GALNT1, GALNT1	288	0.788194	0.138889	0.0729167	0.84375	0.142361	0.0138889
ENSG00000227758.1,ENSG00000273340.1,ENSG00000214922.9	AL645939.2, MICE, HLA-F-AS1	331	0.767372	0.0513595	0.181269	0.927492	0.060423	0.0120846
ENSG00000198752.10,ENSG00000198752.10	CDC42BPB, CDC42BPB	212	0.556604	0.273585	0.169811	0.674528	0.25	0.0754717
ENSG00000131323.14	TRAF3	96	0.645833	0.21875	0.135417	0.75	0.197917	0.0520833
ENSG00000139194.7,ENSG00000139182.14,ENSG00000256967.1	RBP5, CLSTN3, AC018653.3	219	0.488584	0.159817	0.351598	0.753425	0.205479	0.0410959
ENSG00000111678.10,ENSG00000272173.1,ENSG00000111679.16	C12orf57, U47924.2, PTPN6	232	0.314655	0.24569	0.439655	0.5	0.314655	0.185345
ENSG00000117318.8	ID3	291	0.350515	0.491409	0.158076	0.402062	0.371134	0.226804
ENSG00000153395.9	LPCAT1	292	0.777397	0.0650685	0.157534	0.931507	0.0547945	0.0136986
ENSG00000112039.4	FANCE	420	0.640476	0.140476	0.219048	0.821429	0.154762	0.0238095
ENSG00000136932.13	TRMO	247	0.441296	0.340081	0.218623	0.562753	0.352227	0.0850202
ENSG00000263513.5,ENSG00000270872.2,ENSG00000263513.5,ENSG00000270872.2	FAM72C, SRGAP2D, FAM72C, SRGAP2D	375	0.544	0.370667	0.0853333	0.594667	0.285333	0.12
ENSG00000042429.11,ENSG00000166012.16	MED17, TAF1D	349	0.633238	0.25788	0.108883	0.713467	0.232092	0.0544413
ENSG00000213221.4	DNLZ	180	0.5	0.2	0.3	0.733333	0.244444	0.0222222
ENSG00000285219.1,ENSG00000124786.11	AL591485.1, SLC35B3	340	0.894118	0.0558824	0.05	0.941176	0.0558824	0.00294118
ENSG00000105372.7	RPS19	286	0.615385	0.195804	0.188811	0.762238	0.20979	0.027972
ENSG00000163251.3	FZD5	233	0.652361	0.236052	0.111588	0.725322	0.223176	0.0515021
ENSG00000088325.15	TPX2	353	0.637394	0.240793	0.121813	0.725212	0.209632	0.0651558
ENSG00000005700.14	IBTK	329	0.87538	0.0668693	0.0577508	0.930091	0.0668693	0.00303951
ENSG00000064666.14	CNN2	278	0.316547	0.23741	0.446043	0.553957	0.366906	0.0791367
ENSG00000129691.15	ASH2L	330	0.609091	0.20303	0.187879	0.757576	0.209091	0.0333333
ENSG00000263823.1	AC009831.1	230	0.878261	0.0695652	0.0521739	0.930435	0.0521739	0.0173913
ENSG00000197275.13	RAD54B	206	0.718447	0.194175	0.0873786	0.776699	0.199029	0.0242718
ENSG00000154839.9	SKA1	147	0.755102	0.0816327	0.163265	0.904762	0.0748299	0.0204082
ENSG00000176597.11	B3GNT5	355	0.532394	0.374648	0.0929577	0.588732	0.307042	0.104225
ENSG00000129235.10,ENSG00000198920.9	TXNDC17, KIAA0753	208	0.658654	0.110577	0.230769	0.846154	0.125	0.0288462
ENSG00000204536.13,ENSG00000137310.11	CCHCR1, TCF19	421	0.686461	0.147268	0.166271	0.809976	0.175772	0.0142518
ENSG00000107614.21	TRDMT1	291	0.498282	0.357388	0.14433	0.601375	0.278351	0.120275
ENSG00000242337.5,ENSG00000163781.13	TFP1, TOPBP1	236	0.771186	0.148305	0.0805085	0.830508	0.144068	0.0254237
ENSG00000178719.16	GRINA	219	0.461187	0.136986	0.401826	0.730594	0.228311	0.0410959
ENSG00000198464.13,ENSG00000269102.1,ENSG00000198464.13,ENSG00000269102.1	ZNF480, AC010320.3, ZNF480, AC010320.3	314	0.598726	0.127389	0.273885	0.828025	0.149682	0.022293
ENSG00000269001.2	AC092070.2	267	0.632959	0.11236	0.254682	0.853933	0.138577	0.00749064
ENSG00000269388.1	AC018755.3	325	0.532308	0.218462	0.249231	0.72	0.236923	0.0430769
ENSG00000213020.9	ZNF611	315	0.571429	0.180952	0.247619	0.742857	0.222222	0.0349206
ENSG00000186787.8,ENSG00000226310.1	SPIN2B, AL022157.1	151	0.801325	0.13245	0.0662252	0.860927	0.13245	0.00662252
ENSG00000149480.6	MTA2	347	0.26513	0.25072	0.48415	0.475504	0.342939	0.181556
ENSG00000166887.15,ENSG00000261002.5	VPS39, AC036103.1	350	0.665714	0.18	0.154286	0.78	0.197143	0.0228571
ENSG00000005022.5,ENSG00000224281.4	SLC25A5, SLC25A5-AS1	275	0.796364	0.116364	0.0872727	0.858182	0.116364	0.0254545
ENSG00000140398.13,ENSG00000275645.1	NEIL1, AC068338.3	259	0.583012	0.131274	0.285714	0.803089	0.166023	0.030888
ENSG00000178741.11	COX5A	337	0.587537	0.115727	0.296736	0.824926	0.15727	0.0178042
ENSG00000231513.3	E2F6P4	118	0.822034	0.118644	0.059322	0.872881	0.127119	0
ENSG00000132664.11,ENSG00000089091.16	POLR3F, DZANK1	212	0.792453	0.0707547	0.136792	0.915094	0.0707547	0.0141509
ENSG00000176422.13,ENSG00000135517.7	SPRYD4, MIP	308	0.402597	0.25974	0.337662	0.623377	0.292208	0.0844156
ENSG00000143320.8	CRABP2	301	0.345515	0.285714	0.368771	0.518272	0.358804	0.122924
ENSG00000035681.8	NSMAF	343	0.673469	0.25656	0.0699708	0.708455	0.239067	0.0524781
ENSG00000116685.15	KIAA2013	366	0.396175	0.314208	0.289617	0.551913	0.278689	0.169399
ENSG00000070540.12	WIPI1	271	0.771218	0.118081	0.110701	0.878229	0.114391	0.00738007
ENSG00000253256.1,ENSG00000145860.11	AC134043.1, RNF145	315	0.704762	0.2	0.0952381	0.780952	0.184127	0.0349206
ENSG00000237813.3	AC002066.1	415	0.66747	0.255422	0.0771084	0.73253	0.228916	0.0385542
ENSG00000228949.1	UGT1A12P	211	0.725118	0.184834	0.0900474	0.796209	0.175355	0.028436
ENSG00000038210.12	PI4K2B	292	0.811644	0.0821918	0.106164	0.89726	0.0924658	0.010274
ENSG00000140153.17,ENSG00000080824.18	WDR20, HSP90AA1	270	0.592593	0.196296	0.211111	0.711111	0.211111	0.0777778
ENSG00000145241.10	CENPC	256	0.699219	0.253906	0.046875	0.730469	0.257812	0.0117188
ENSG00000187837.3	HIST1H1C	345	0.510145	0.136232	0.353623	0.797101	0.165217	0.0376812
ENSG00000197498.12	RPF2	357	0.756303	0.0980392	0.145658	0.885154	0.0952381	0.0196078
ENSG00000134371.12	CDC73	438	0.607306	0.271689	0.121005	0.675799	0.237443	0.086758
ENSG00000128039.10	SRD5A3	278	0.694245	0.165468	0.140288	0.791367	0.18705	0.0215827
ENSG00000125351.11,ENSG00000125351.11	UPF3B, UPF3B	238	0.655462	0.147059	0.197479	0.806723	0.168067	0.0252101
ENSG00000181904.8	C5orf24	378	0.584656	0.216931	0.198413	0.732804	0.214286	0.0529101
ENSG00000044574.7,ENSG00000239705.1	HSPA5, AL354710.2	327	0.565749	0.253823	0.180428	0.685015	0.272171	0.0428135
ENSG00000183386.9	FHL3	406	0.435961	0.416256	0.147783	0.495074	0.337438	0.167488
ENSG00000203993.4,ENSG00000181090.20,ENSG00000203993.4,ENSG00000181090.20	ARRDC1-AS1, EHMT1, ARRDC1-AS1, EHMT1	220	0.368182	0.363636	0.268182	0.5	0.286364	0.213636
ENSG00000197070.13,ENSG00000283411.1	ARRDC1, AL590627.2	237	0.316456	0.333333	0.350211	0.476793	0.337553	0.185654
ENSG00000157429.15,ENSG00000260886.1	ZNF19, TAT-AS1	347	0.792507	0.121037	0.0864553	0.864553	0.129683	0.00576369
ENSG00000261513.1,ENSG00000040199.18,ENSG00000261513.1,ENSG00000040199.18	AC009097.4, PHLPP2, AC009097.4, PHLPP2	325	0.729231	0.135385	0.135385	0.846154	0.138462	0.0153846
ENSG00000129933.20,ENSG00000105705.15	MAU2, SUGP1	386	0.694301	0.126943	0.178756	0.834197	0.142487	0.0233161
ENSG00000169062.14	UPF3A	269	0.565056	0.29368	0.141264	0.654275	0.297398	0.0483271
ENSG00000168297.15,ENSG00000168297.15	PXK, PXK	231	0.874459	0.0692641	0.0562771	0.930736	0.0649351	0.004329
ENSG00000128512.20,ENSG00000198839.9	DOCK4, ZNF277	382	0.848168	0.0994764	0.052356	0.884817	0.10733	0.0078534
ENSG00000107833.10	NPM3	172	0.540698	0.255814	0.203488	0.674419	0.238372	0.0872093
ENSG00000101391.20	CDK5RAP1	346	0.557803	0.234104	0.208092	0.713873	0.242775	0.0433526
ENSG00000076685.18	NT5C2	183	0.530055	0.295082	0.174863	0.661202	0.289617	0.0491803
ENSG00000233426.3	EIF3FP3	185	0.827027	0.0702703	0.102703	0.918919	0.0756757	0.00540541
ENSG00000248968.1,ENSG00000150756.13,ENSG00000150753.11	AC012640.1, FAM173B, CCT5	425	0.745882	0.0894118	0.164706	0.891765	0.0941176	0.0141176
ENSG00000167280.16	ENGASE	212	0.754717	0.117925	0.127358	0.853774	0.122642	0.0235849
ENSG00000106479.10	ZNF862	441	0.734694	0.129252	0.136054	0.836735	0.133787	0.0294785
ENSG00000173418.11	NAA20	207	0.816425	0.0821256	0.101449	0.913043	0.0821256	0.00483092
ENSG00000130638.16	ATXN10	251	0.832669	0.0836653	0.0836653	0.904382	0.0876494	0.00796813
ENSG00000170396.7,ENSG00000283839.1	ZNF804A, AC096667.1	217	0.940092	0.0414747	0.0184332	0.958525	0.0368664	0.00460829
ENSG00000235750.9	KIAA0040	285	0.624561	0.308772	0.0666667	0.673684	0.270175	0.0561404
ENSG00000243943.9,ENSG00000259080.1	ZNF512, AC074091.1	301	0.671096	0.166113	0.162791	0.787375	0.202658	0.00996678
ENSG00000124279.11	FASTKD3	297	0.86532	0.0639731	0.0707071	0.925926	0.0707071	0.003367
ENSG00000251165.5	F11-AS1	323	0.712074	0.226006	0.0619195	0.764706	0.201238	0.0340557
ENSG00000025434.18,ENSG00000134575.9	NR1H3, ACP2	371	0.463612	0.291105	0.245283	0.625337	0.25876	0.115903
ENSG00000125740.13,ENSG00000125740.13	FOSB, FOSB	281	0.398577	0.384342	0.217082	0.508897	0.341637	0.149466
ENSG00000156256.14,ENSG00000273254.1	USP16, AF129075.2	358	0.703911	0.0949721	0.201117	0.877095	0.103352	0.0195531
ENSG00000186575.17,ENSG00000186575.17	NF2, NF2	256	0.59375	0.210938	0.195312	0.738281	0.222656	0.0390625
ENSG00000186162.10,ENSG00000144554.10,ENSG00000186162.10,ENSG00000144554.10	CIDECP, FANCD2, CIDECP, FANCD2	386	0.61399	0.150259	0.235751	0.795337	0.163212	0.0414508
ENSG00000182013.17	PNMA8A	297	0.713805	0.111111	0.175084	0.845118	0.131313	0.023569
ENSG00000084234.17	APLP2	304	0.578947	0.309211	0.111842	0.644737	0.276316	0.0789474
ENSG00000134265.12	NAPG	375	0.72	0.221333	0.0586667	0.762667	0.192	0.0453333
ENSG00000075790.10,ENSG00000272854.1	BCAP29, AC004839.1	426	0.673709	0.244131	0.0821596	0.723005	0.2277	0.0492958
ENSG00000126870.15	WDR60	431	0.691415	0.190255	0.118329	0.774942	0.190255	0.0348028
ENSG00000235162.8,ENSG00000136044.11,ENSG00000235162.8,ENSG00000136044.11	C12orf75, APPL2, C12orf75, APPL2	242	0.772727	0.140496	0.0867769	0.847107	0.144628	0.00826446
ENSG00000164654.15,ENSG00000272894.5	MIOS, AC004982.2	316	0.765823	0.129747	0.10443	0.867089	0.123418	0.00949367
ENSG00000249898.7,ENSG00000155189.11	MCPH1-AS1, AGPAT5	330	0.866667	0.0606061	0.0727273	0.927273	0.0636364	0.00909091
ENSG00000133884.9	DPF2	331	0.338369	0.283988	0.377644	0.528701	0.356495	0.114804
ENSG00000187601.4	MAGEH1	162	0.833333	0.0802469	0.0864198	0.91358	0.0864198	0
ENSG00000072274.12	TFRC	318	0.418239	0.45283	0.128931	0.484277	0.383648	0.132075
ENSG00000153975.9	ZUP1	304	0.805921	0.0789474	0.115132	0.914474	0.0756579	0.00986842
ENSG00000108039.17,ENSG00000108039.17	XPNPEP1, XPNPEP1	227	0.735683	0.176211	0.0881057	0.819383	0.14978	0.030837
ENSG00000184634.15	MED12	267	0.543071	0.329588	0.127341	0.629213	0.292135	0.0786517
ENSG00000232876.1	AL353596.1	384	0.559896	0.348958	0.0911458	0.614583	0.270833	0.114583
ENSG00000165272.15	AQP3	318	0.713836	0.103774	0.18239	0.845912	0.132075	0.0220126
ENSG00000127947.15,ENSG00000127947.15	PTPN12, PTPN12	378	0.664021	0.253968	0.0820106	0.719577	0.238095	0.042328
ENSG00000204923.3,ENSG00000169621.9	FBXO48, APLF	239	0.619247	0.267782	0.112971	0.702929	0.25523	0.041841
ENSG00000204406.13,ENSG00000115947.13	MBD5, ORC4	214	0.850467	0.0981308	0.0514019	0.883178	0.107477	0.00934579
ENSG00000237311.1	AL034397.2	266	0.642857	0.240602	0.116541	0.714286	0.240602	0.0451128
ENSG00000110104.12,ENSG00000255959.1	CCDC86, AP000777.2	406	0.546798	0.32266	0.130542	0.608374	0.293103	0.0985222
ENSG00000107201.9	DDX58	211	0.748815	0.056872	0.194313	0.933649	0.0616114	0.00473934
ENSG00000167759.12	KLK13	161	0.670807	0.180124	0.149068	0.770186	0.173913	0.0559006
ENSG00000147454.13	SLC25A37	299	0.735786	0.183946	0.0802676	0.795987	0.180602	0.0234114
ENSG00000258317.1	AC034102.6	367	0.376022	0.234332	0.389646	0.604905	0.297003	0.0980926
ENSG00000260228.5,ENSG00000230989.6	AC009119.1, HSBP1	298	0.785235	0.107383	0.107383	0.862416	0.11745	0.0201342
ENSG00000110721.11,ENSG00000255236.2,ENSG00000110721.11,ENSG00000255236.2,ENSG00000110721.11,ENSG00000255236.2	CHKA, AP002992.1, CHKA, AP002992.1, CHKA, AP002992.1	254	0.413386	0.393701	0.192913	0.523622	0.34252	0.133858
ENSG00000144895.11	EIF2A	286	0.646853	0.237762	0.115385	0.727273	0.213287	0.0594406
ENSG00000198843.12,ENSG00000120742.10	SELENOT, SERP1	335	0.546269	0.343284	0.110448	0.620896	0.265672	0.113433
ENSG00000179889.18	PDXDC1	475	0.646316	0.210526	0.143158	0.734737	0.225263	0.04
ENSG00000167114.12,ENSG00000223551.1	SLC27A4, TMSB4XP4	397	0.498741	0.221662	0.279597	0.695214	0.241814	0.0629723
ENSG00000058804.11	NDC1	383	0.629243	0.263708	0.10705	0.715405	0.229765	0.0548303
ENSG00000137221.14	TJAP1	449	0.657016	0.115813	0.227171	0.85078	0.138085	0.0111359
ENSG00000100027.14	YPEL1	629	0.812401	0.100159	0.0874404	0.890302	0.0937997	0.0158983
ENSG00000067533.5	RRP15	306	0.735294	0.228758	0.0359477	0.761438	0.183007	0.0555556
ENSG00000146067.15,ENSG00000272459.1	FAM193B, AC139795.3	317	0.416404	0.293375	0.290221	0.555205	0.37224	0.0725552
ENSG00000165775.17,ENSG00000185010.14	FUNDC2, F8	316	0.607595	0.234177	0.158228	0.71519	0.231013	0.0537975
ENSG00000279927.1	Z95114.4	256	0.789062	0.105469	0.105469	0.875	0.117188	0.0078125
ENSG00000114904.12	NEK4	241	0.755187	0.116183	0.128631	0.871369	0.0995851	0.0290456
ENSG00000074603.18	DPP8	333	0.666667	0.165165	0.168168	0.813814	0.159159	0.027027
ENSG00000068366.19	ACSL4	207	0.821256	0.125604	0.0531401	0.864734	0.125604	0.00966184
ENSG00000267886.1,ENSG00000183850.13	AC074135.1, ZNF730	195	0.871795	0.025641	0.102564	0.974359	0.025641	0
ENSG00000125611.15	CHCHD5	346	0.615607	0.234104	0.150289	0.725434	0.213873	0.0606936
ENSG00000183474.15	GTF2H2C	399	0.744361	0.100251	0.155388	0.879699	0.115288	0.00501253
ENSG00000285967.1,ENSG00000164190.17	NIPBL-DT, NIPBL	256	0.761719	0.15625	0.0820312	0.828125	0.148438	0.0234375
ENSG00000255135.3,ENSG00000158636.16	AP002360.1, EMSY	345	0.573913	0.301449	0.124638	0.657971	0.295652	0.0463768
ENSG00000231367.5	AC011247.1	400	0.74	0.165	0.095	0.82	0.1625	0.0175
ENSG00000144455.13,ENSG00000144455.13	SUMF1, SUMF1	355	0.709859	0.211268	0.0788732	0.769014	0.191549	0.0394366
ENSG00000244306.11	DUXAP10	399	0.721805	0.142857	0.135338	0.827068	0.137845	0.0350877
ENSG00000185627.17,ENSG00000142082.14	PSMD13, SIRT3	320	0.346875	0.3625	0.290625	0.465625	0.325	0.209375
ENSG00000261236.7,ENSG00000185122.10,ENSG00000261236.7,ENSG00000185122.10	BOP1, HSF1, BOP1, HSF1	346	0.50578	0.182081	0.312139	0.748555	0.202312	0.0491329
ENSG00000135426.15	TESPA1	257	0.638132	0.272374	0.0894942	0.708171	0.225681	0.0661479
ENSG00000284607.1	AL121936.1	399	0.380952	0.290727	0.328321	0.591479	0.313283	0.0952381
ENSG00000100030.14	MAPK1	582	0.804124	0.0962199	0.0996564	0.893471	0.0979381	0.00859107
ENSG00000168569.7	TMEM223	328	0.301829	0.243902	0.454268	0.539634	0.314024	0.146341
ENSG00000173846.12	PLK3	332	0.322289	0.490964	0.186747	0.38253	0.385542	0.231928
ENSG00000266962.2	AC067852.2	315	0.266667	0.273016	0.460317	0.52381	0.352381	0.12381
ENSG00000108784.9,ENSG00000266929.1	NAGLU, AC067852.1	278	0.348921	0.205036	0.446043	0.582734	0.309353	0.107914
ENSG00000154144.12	TBRG1	190	0.747368	0.142105	0.110526	0.826316	0.152632	0.0210526
ENSG00000113391.18	FAM172A	240	0.8875	0.0708333	0.0416667	0.920833	0.075	0.00416667
ENSG00000144445.16,ENSG00000279317.2,ENSG00000144445.16,ENSG00000279317.2	KANSL1L, AC006994.2, KANSL1L, AC006994.2	224	0.848214	0.0848214	0.0669643	0.90625	0.0758929	0.0178571
ENSG00000196826.7,ENSG00000249709.7,ENSG00000230310.1	AC008758.1, ZNF564, AC010422.1	309	0.462783	0.135922	0.401294	0.773463	0.203883	0.0226537
ENSG00000112305.14	SMAP1	263	0.847909	0.0912548	0.0608365	0.908745	0.0798479	0.0114068
ENSG00000081721.11	DUSP12	299	0.408027	0.394649	0.197324	0.508361	0.267559	0.22408
ENSG00000160193.11,ENSG00000160194.17	WDR4, NDUFV3	388	0.67268	0.21134	0.115979	0.762887	0.213918	0.0231959
ENSG00000135605.12	TEC	394	0.680203	0.142132	0.177665	0.819797	0.147208	0.0329949
ENSG00000135605.12,ENSG00000135605.12	TEC, TEC	366	0.70765	0.131148	0.161202	0.833333	0.144809	0.0218579
ENSG00000173928.2,ENSG00000267277.1	SWSAP1, AC024575.1	318	0.41195	0.216981	0.371069	0.644654	0.298742	0.0566038
ENSG00000108551.4	RASD1	208	0.697115	0.139423	0.163462	0.831731	0.144231	0.0240385
ENSG00000230899.1,ENSG00000156009.9	MAGEA8-AS1, MAGEA8	245	0.787755	0.0734694	0.138776	0.914286	0.0857143	0
ENSG00000213801.4	ZNF321P	334	0.505988	0.170659	0.323353	0.751497	0.212575	0.0359281
ENSG00000268614.1,ENSG00000032444.16	AC008878.2, PNPLA6	333	0.462462	0.177177	0.36036	0.711712	0.219219	0.0690691
ENSG00000184182.18,ENSG00000258984.5,ENSG00000184182.18,ENSG00000258984.5	UBE2F, UBE2F-SCLY, UBE2F, UBE2F-SCLY	244	0.668033	0.233607	0.0983607	0.737705	0.229508	0.0327869
ENSG00000153208.16	MERTK	208	0.653846	0.182692	0.163462	0.783654	0.153846	0.0625
ENSG00000276026.1	AL031665.2	222	0.783784	0.0900901	0.126126	0.891892	0.0900901	0.018018
ENSG00000125895.5,ENSG00000274269.1	TMEM74B, AL031665.1	195	0.758974	0.123077	0.117949	0.871795	0.112821	0.0153846
ENSG00000235335.2	AC016723.1	413	0.762712	0.198547	0.0387409	0.791768	0.179177	0.0290557
ENSG00000251075.1	HTT-AS	320	0.65	0.2125	0.1375	0.753125	0.215625	0.03125
ENSG00000142731.10	PLK4	376	0.651596	0.257979	0.0904255	0.710106	0.242021	0.0478723
ENSG00000130349.9	C6orf203	379	0.765172	0.139842	0.0949868	0.844327	0.139842	0.0158311
ENSG00000148450.12	MSRB2	280	0.675	0.257143	0.0678571	0.714286	0.242857	0.0428571
ENSG00000267523.1,ENSG00000063245.14	AC008735.2, EPN1	249	0.53012	0.0923695	0.37751	0.803213	0.176707	0.0200803
ENSG00000197586.12	ENTPD6	215	0.795349	0.0651163	0.139535	0.925581	0.0604651	0.0139535
ENSG00000238284.1	LINC01448	226	0.89823	0.0619469	0.039823	0.938053	0.0530973	0.00884956
ENSG00000224805.2,ENSG00000225506.2	LINC00853, CYP4A22-AS1	423	0.631206	0.269504	0.0992908	0.690307	0.241135	0.0685579
ENSG00000086619.13	ERO1B	329	0.677812	0.255319	0.0668693	0.714286	0.221884	0.0638298
ENSG00000062725.9,ENSG00000259349.1	APPBP2, AC011921.1	346	0.696532	0.182081	0.121387	0.803468	0.17341	0.0231214
ENSG00000100401.19,ENSG00000100401.19	RANGAP1, RANGAP1	290	0.617241	0.155172	0.227586	0.806897	0.158621	0.0344828
ENSG00000183665.5	TRMT12	361	0.556787	0.304709	0.138504	0.639889	0.274238	0.0858726
ENSG00000132819.16,ENSG00000218018.2,ENSG00000132819.16,ENSG00000218018.2	RBM38, AL109955.1, RBM38, AL109955.1	297	0.632997	0.259259	0.107744	0.723906	0.239057	0.037037
ENSG00000138758.11	SEPT11	342	0.710526	0.222222	0.0672515	0.77193	0.204678	0.0233918
ENSG00000128891.15	CCDC32	358	0.393855	0.298883	0.307263	0.550279	0.337989	0.111732
ENSG00000140986.7,ENSG00000140990.14	RPL3L, NDUFB10	282	0.41844	0.148936	0.432624	0.716312	0.230496	0.0531915
ENSG00000178607.15	ERN1	321	0.65109	0.202492	0.146417	0.757009	0.218069	0.0249221
ENSG00000151164.18,ENSG00000111237.18	RAD9B, VPS29	297	0.579125	0.242424	0.178451	0.717172	0.249158	0.03367
ENSG00000196850.5	PPTC7	332	0.521084	0.268072	0.210843	0.64759	0.292169	0.060241
ENSG00000168394.11	TAP1	356	0.761236	0.0702247	0.168539	0.907303	0.0898876	0.00280899
ENSG00000005339.14	CREBBP	321	0.64486	0.155763	0.199377	0.797508	0.180685	0.0218069
ENSG00000266086.2,ENSG00000136450.12	AC015813.2, SRSF1	381	0.711286	0.133858	0.154856	0.83727	0.136483	0.0262467
ENSG00000067596.11	DHX8	326	0.665644	0.180982	0.153374	0.782209	0.184049	0.0337423
ENSG00000184371.13	CSF1	242	0.330579	0.528926	0.140496	0.400826	0.342975	0.256198
ENSG00000187600.14,ENSG00000284608.1	LINC02583, AC016912.1	308	0.801948	0.103896	0.0941558	0.873377	0.12013	0.00649351
ENSG00000267281.2,ENSG00000170653.18	AC023509.3, ATF7	345	0.504348	0.292754	0.202899	0.62029	0.284058	0.0956522
ENSG00000273901.1	AC012313.9	357	0.484594	0.142857	0.372549	0.784314	0.187675	0.0280112
ENSG00000103197.17,ENSG00000065057.7,ENSG00000103197.17,ENSG00000065057.7	TSC2, NTHL1, TSC2, NTHL1	300	0.433333	0.246667	0.32	0.613333	0.27	0.116667
ENSG00000255513.1,ENSG00000140988.15,ENSG00000255198.4,ENSG00000179580.9	AC005363.1, RPS2, SNHG9, RNF151	343	0.346939	0.172012	0.48105	0.664723	0.271137	0.0641399
ENSG00000100219.16,ENSG00000226471.6	XBP1, Z93930.2	237	0.729958	0.135021	0.135021	0.822785	0.156118	0.021097
ENSG00000156482.10	RPL30	339	0.734513	0.19174	0.0737463	0.79941	0.174041	0.0265487
ENSG00000230148.8,ENSG00000173917.10	HOXB-AS1, HOXB2	247	0.319838	0.380567	0.299595	0.453441	0.42915	0.117409
ENSG00000129951.18	PLPPR3	390	0.482051	0.194872	0.323077	0.687179	0.258974	0.0538462
ENSG00000163527.9	STT3B	294	0.863946	0.0782313	0.0578231	0.904762	0.0918367	0.00340136
ENSG00000132207.17,ENSG00000213599.10,ENSG00000169627.7	SLX1A, SLX1A-SULT1A3, BOLA2B	439	0.439636	0.275626	0.284738	0.596811	0.291572	0.111617
ENSG00000203989.4	RHOXF2B	205	0.663415	0.17561	0.160976	0.790244	0.180488	0.0292683
ENSG00000110324.10	IL10RA	345	0.568116	0.344928	0.0869565	0.614493	0.281159	0.104348
ENSG00000197279.3,ENSG00000272009.1	ZNF165, AL121944.1	403	0.689826	0.143921	0.166253	0.823821	0.148883	0.0272953
ENSG00000114956.19	DGUOK	339	0.631268	0.156342	0.212389	0.79056	0.176991	0.0324484
ENSG00000111674.8	ENO2	233	0.270386	0.339056	0.390558	0.463519	0.356223	0.180258
ENSG00000267327.1	AC009271.1	223	0.838565	0.0986547	0.0627803	0.887892	0.103139	0.00896861
ENSG00000268858.2,ENSG00000101150.17	AL118506.1, TPD52L2	341	0.533724	0.211144	0.255132	0.727273	0.225806	0.0469208
ENSG00000127423.10,ENSG00000236528.1	AUNIP, AL033528.2	431	0.401392	0.440835	0.157773	0.450116	0.290023	0.259861
ENSG00000223547.9	ZNF844	327	0.529052	0.0764526	0.394495	0.865443	0.119266	0.0152905
ENSG00000132010.15	ZNF20	221	0.574661	0.113122	0.312217	0.837104	0.144796	0.0180995
ENSG00000175170.14	FAM182B	281	0.854093	0.0818505	0.0640569	0.911032	0.088968	0
ENSG00000233695.2	GAS6-AS1	137	0.693431	0.175182	0.131387	0.79562	0.182482	0.0218978
ENSG00000185896.10	LAMP1	239	0.715481	0.154812	0.129707	0.811715	0.179916	0.0083682
ENSG00000085063.15	CD59	341	0.568915	0.302053	0.129032	0.651026	0.281525	0.0674487
ENSG00000196305.17	IARS	337	0.635015	0.25816	0.106825	0.709199	0.240356	0.0504451
ENSG00000272360.1,ENSG00000168301.12,ENSG00000272360.1,ENSG00000168301.12	AC116036.2, KCTD6, AC116036.2, KCTD6	206	0.839806	0.0679612	0.092233	0.917476	0.0533981	0.0291262
ENSG00000152763.16,ENSG00000198160.14	WDR78, MIER1	229	0.663755	0.227074	0.10917	0.71179	0.231441	0.0567686
ENSG00000138777.19	PPA2	343	0.883382	0.0553936	0.0612245	0.941691	0.0466472	0.0116618
ENSG00000122257.19	RBBP6	242	0.731405	0.181818	0.0867769	0.809917	0.161157	0.0289256
ENSG00000103275.19,ENSG00000274751.1	UBE2I, AC120498.9	281	0.466192	0.220641	0.313167	0.697509	0.24911	0.0533808
ENSG00000109670.14,ENSG00000268471.6	FBXW7, MIR4453HG	210	0.82381	0.138095	0.0380952	0.857143	0.133333	0.00952381
ENSG00000115661.13,ENSG00000163521.15	STK16, GLB1L	233	0.364807	0.253219	0.381974	0.55794	0.304721	0.137339
ENSG00000122741.15,ENSG00000107371.12,ENSG00000107371.12	DCAF10, EXOSC3, EXOSC3	289	0.6609	0.193772	0.145329	0.754325	0.214533	0.0311419
ENSG00000089101.17	CFAP61	113	0.911504	0.0353982	0.0530973	0.964602	0.0265487	0.00884956
ENSG00000176871.8	WSB2	315	0.596825	0.288889	0.114286	0.67619	0.263492	0.0603175
ENSG00000272333.5,ENSG00000272333.5	KMT2B, KMT2B	274	0.645985	0.105839	0.248175	0.854015	0.127737	0.0182482
ENSG00000182541.17	LIMK2	199	0.658291	0.180905	0.160804	0.78392	0.19598	0.0201005
ENSG00000121486.11,ENSG00000116668.12	TRMT1L, SWT1	385	0.677922	0.254545	0.0675325	0.727273	0.233766	0.038961
ENSG00000114735.9,ENSG00000088543.14	HEMK1, C3orf18	255	0.721569	0.054902	0.223529	0.933333	0.0509804	0.0156863
ENSG00000114738.10,ENSG00000114737.15,ENSG00000114738.10,ENSG00000114737.15	MAPKAPK3, CISH, MAPKAPK3, CISH	240	0.7	0.0791667	0.220833	0.908333	0.0833333	0.00833333
ENSG00000146830.10	GIGYF1	370	0.527027	0.172973	0.3	0.735135	0.205405	0.0594595
ENSG00000122484.8,ENSG00000174842.16	RPAP2, GLMN	295	0.694915	0.233898	0.0711864	0.745763	0.216949	0.0372881
ENSG00000197937.12	ZNF347	260	0.611538	0.103846	0.284615	0.853846	0.126923	0.0192308
ENSG00000198478.7	SH3BGRL2	285	0.691228	0.238596	0.0701754	0.74386	0.2	0.0561404
ENSG00000008128.22,ENSG00000227775.3	CDK11A, AL031282.1	386	0.375648	0.30829	0.316062	0.528497	0.321244	0.150259
ENSG00000215790.7	SLC35E2A	372	0.413978	0.322581	0.263441	0.52957	0.333333	0.137097
ENSG00000160072.19	ATAD3B	395	0.450633	0.232911	0.316456	0.637975	0.313924	0.0481013
ENSG00000113194.12	FAF2	401	0.623441	0.201995	0.174564	0.74813	0.214464	0.0374065
ENSG00000158604.14,ENSG00000158604.14	TMED4, TMED4	321	0.741433	0.0560748	0.202492	0.928349	0.0716511	0
ENSG00000052802.12,ENSG00000052802.12	MSMO1, MSMO1	289	0.685121	0.249135	0.0657439	0.743945	0.207612	0.0484429
ENSG00000177352.9	CCDC71	290	0.582759	0.106897	0.310345	0.841379	0.144828	0.0137931
ENSG00000188735.12,ENSG00000188735.12	TMEM120B, TMEM120B	316	0.439873	0.39557	0.164557	0.518987	0.344937	0.136076
ENSG00000143198.12	MGST3	356	0.733146	0.160112	0.106742	0.808989	0.13764	0.0533708
ENSG00000123485.11	HJURP	176	0.704545	0.170455	0.125	0.806818	0.170455	0.0227273
ENSG00000164040.16,ENSG00000164040.16	PGRMC2, PGRMC2	211	0.620853	0.312796	0.0663507	0.658768	0.251185	0.0900474
ENSG00000258890.6,ENSG00000108654.14	CEP95, DDX5	271	0.538745	0.313653	0.147601	0.623616	0.309963	0.0664207
ENSG00000267737.1	AC087645.2	291	0.560137	0.182131	0.257732	0.749141	0.223368	0.0274914
ENSG00000235790.7,ENSG00000264078.1,ENSG00000162517.12	AC114488.2, AC114488.3, PEF1	393	0.544529	0.35369	0.101781	0.608142	0.310433	0.0814249
ENSG00000183291.16,ENSG00000153936.16	SELENOF, HS2ST1	305	0.622951	0.285246	0.0918033	0.665574	0.262295	0.0721311
ENSG00000151422.12	FER	222	0.725225	0.13964	0.135135	0.846847	0.13964	0.0135135
ENSG00000229604.2,ENSG00000185304.14	MTATP8P2, RGPD2	269	0.814126	0.118959	0.0669145	0.869888	0.118959	0.0111524
ENSG00000237945.7,ENSG00000241837.6	LINC00649, ATP5PO	388	0.71134	0.167526	0.121134	0.806701	0.17268	0.0206186
ENSG00000110756.17,ENSG00000110768.11	HPS5, GTF2H1	342	0.538012	0.312865	0.149123	0.622807	0.277778	0.0994152
ENSG00000111328.6	CDK2AP1	339	0.39233	0.333333	0.274336	0.530973	0.342183	0.126844
ENSG00000183431.11	SF3A3	344	0.44186	0.392442	0.165698	0.537791	0.328488	0.133721
ENSG00000156603.17,ENSG00000213593.9,ENSG00000254462.1	MED19, TMX2, TMX2-CTNND1	274	0.529197	0.30292	0.167883	0.624088	0.29562	0.080292
ENSG00000103363.14,ENSG00000276791.1	ELOB, AC092117.1	251	0.438247	0.155378	0.406375	0.733068	0.199203	0.0677291
ENSG00000110811.19	P3H3	252	0.353175	0.349206	0.297619	0.511905	0.349206	0.138889
ENSG00000106462.10	EZH2	454	0.702643	0.196035	0.101322	0.77533	0.204846	0.0198238
ENSG00000162688.16	AGL	327	0.565749	0.311927	0.122324	0.648318	0.29052	0.0611621
ENSG00000135736.5	CCDC102A	293	0.65529	0.187713	0.156997	0.771331	0.208191	0.0204778
ENSG00000059378.12	PARP12	419	0.658711	0.27685	0.0644391	0.708831	0.245823	0.0453461
ENSG00000134107.4,ENSG00000235831.6	BHLHE40, BHLHE40-AS1	420	0.545238	0.340476	0.114286	0.609524	0.288095	0.102381
ENSG00000033030.13,ENSG00000275265.1	ZCCHC8, AC127002.1	365	0.427397	0.421918	0.150685	0.490411	0.356164	0.153425
ENSG00000176383.8	B3GNT4	334	0.458084	0.401198	0.140719	0.511976	0.341317	0.146707
ENSG00000123213.22,ENSG00000197860.9,ENSG00000197860.9	NLN, SGTB, SGTB	340	0.732353	0.164706	0.102941	0.820588	0.158824	0.0205882
ENSG00000265451.1	AC012447.1	283	0.777385	0.130742	0.0918728	0.837456	0.151943	0.0106007
ENSG00000262420.3,ENSG00000153066.12	AC007613.1, TXNDC11	287	0.66899	0.195122	0.135889	0.794425	0.163763	0.0418118
ENSG00000104517.12	UBR5	365	0.682192	0.219178	0.0986301	0.761644	0.210959	0.0273973
ENSG00000204859.12	ZBTB48	388	0.5	0.275773	0.224227	0.623711	0.270619	0.10567
ENSG00000262481.5,ENSG00000205544.3,ENSG00000169992.9,ENSG00000262481.5,ENSG00000205544.3,ENSG00000169992.9	TMEM256-PLSCR3, TMEM256, NLGN2, TMEM256-PLSCR3, TMEM256, NLGN2	270	0.522222	0.0814815	0.396296	0.825926	0.162963	0.0111111
ENSG00000171475.13	WIPF2	328	0.54878	0.195122	0.256098	0.740854	0.210366	0.0487805
ENSG00000171161.12	ZNF672	322	0.431677	0.360248	0.208075	0.518634	0.335404	0.145963
ENSG00000165102.14,ENSG00000165102.14	HGSNAT, HGSNAT	312	0.801282	0.134615	0.0641026	0.858974	0.137821	0.00320513
ENSG00000130702.15	LAMA5	226	0.561947	0.216814	0.221239	0.743363	0.216814	0.039823
ENSG00000130713.15	EXOSC2	308	0.685065	0.191558	0.123377	0.775974	0.198052	0.025974
ENSG00000268583.1	AC011466.1	371	0.58221	0.226415	0.191375	0.719677	0.218329	0.0619946
ENSG00000230114.1	AL590432.1	363	0.906336	0.0688705	0.0247934	0.92562	0.0606061	0.0137741
ENSG00000274267.1,ENSG00000278463.1,ENSG00000274267.1,ENSG00000278463.1	HIST1H3B, HIST1H2AB, HIST1H3B, HIST1H2AB	367	0.479564	0.152589	0.367847	0.779292	0.179837	0.0408719
ENSG00000253395.1	AP003469.2	266	0.695489	0.225564	0.0789474	0.759398	0.214286	0.0263158
ENSG00000197766.7	CFD	328	0.39939	0.253049	0.347561	0.591463	0.320122	0.0884146
ENSG00000056097.15,ENSG00000056097.15	ZFR, ZFR	257	0.879377	0.07393	0.0466926	0.92607	0.0700389	0.00389105
ENSG00000285331.2,ENSG00000285253.1,ENSG00000140262.17	AC090517.5, AC090517.4, TCF12	297	0.707071	0.228956	0.0639731	0.754209	0.205387	0.040404
ENSG00000235802.1,ENSG00000172534.13,ENSG00000177854.7	HCFC1-AS1, HCFC1, TMEM187	244	0.491803	0.270492	0.237705	0.651639	0.262295	0.0860656
ENSG00000146826.16	C7orf43	340	0.470588	0.25	0.279412	0.626471	0.297059	0.0764706
ENSG00000262468.6	LINC01569	360	0.527778	0.277778	0.194444	0.677778	0.266667	0.0555556
ENSG00000155099.7	PIP4P2	291	0.735395	0.0652921	0.199313	0.917526	0.0721649	0.0103093
ENSG00000261842.1	AC073314.1	346	0.713873	0.121387	0.16474	0.855491	0.127168	0.017341
ENSG00000136213.9,ENSG00000136213.9	CHST12, CHST12	373	0.737265	0.152815	0.10992	0.815013	0.16622	0.0187668
ENSG00000114098.17	ARMC8	202	0.658416	0.19802	0.143564	0.757426	0.173267	0.0693069
ENSG00000120656.11,ENSG00000229388.1	TAF12, LINC01715	440	0.413636	0.352273	0.234091	0.527273	0.309091	0.163636
ENSG00000072736.18	NFATC3	355	0.464789	0.228169	0.307042	0.650704	0.284507	0.0647887
ENSG00000140326.13,ENSG00000246283.2	CDAN1, AC090510.1	321	0.663551	0.205607	0.130841	0.760125	0.202492	0.0373832
ENSG00000166266.13	CUL5	330	0.615152	0.266667	0.118182	0.7	0.245455	0.0545455
ENSG00000124422.11,ENSG00000124422.11	USP22, USP22	199	0.658291	0.221106	0.120603	0.758794	0.201005	0.040201
ENSG00000274180.1	NATD1	182	0.598901	0.296703	0.104396	0.67033	0.269231	0.0604396
ENSG00000172530.20	BANP	325	0.544615	0.356923	0.0984615	0.603077	0.292308	0.104615
ENSG00000277693.1,ENSG00000277693.1	AP003900.1, AP003900.1	526	0.874525	0.0513308	0.0741445	0.946768	0.0475285	0.00570342
ENSG00000088305.18	DNMT3B	340	0.647059	0.191176	0.161765	0.75	0.214706	0.0352941
ENSG00000204388.6,ENSG00000285565.1	HSPA1B, AL671762.1	525	0.506667	0.140952	0.352381	0.771429	0.19619	0.032381
ENSG00000090013.10,ENSG00000160460.15	BLVRB, SPTBN4	351	0.487179	0.31339	0.19943	0.618234	0.287749	0.0940171
ENSG00000125755.18,ENSG00000170608.2,ENSG00000125755.18,ENSG00000170608.2	SYMPK, FOXA3, SYMPK, FOXA3	316	0.522152	0.183544	0.294304	0.753165	0.193038	0.0537975
ENSG00000234719.8,ENSG00000048471.13,ENSG00000260488.1	NPIPB2, SNX29, AC007216.1	378	0.671958	0.201058	0.126984	0.769841	0.203704	0.026455
ENSG00000101236.16	RNF24	214	0.607477	0.280374	0.11215	0.682243	0.233645	0.0841121
ENSG00000215712.10,ENSG00000271040.1	TMEM242, AL390955.2	392	0.586735	0.336735	0.0765306	0.627551	0.288265	0.0841837
ENSG00000125901.5	MRPS26	186	0.704301	0.145161	0.150538	0.827957	0.155914	0.016129
ENSG00000101365.20,ENSG00000228293.1	IDH3B, AL049712.1	231	0.692641	0.103896	0.203463	0.865801	0.125541	0.00865801
ENSG00000182712.15,ENSG00000185515.14,ENSG00000182712.15,ENSG00000185515.14	CMC4, BRCC3, CMC4, BRCC3	226	0.699115	0.141593	0.159292	0.831858	0.150442	0.0176991
ENSG00000242114.5	MTFP1	231	0.61039	0.177489	0.212121	0.787879	0.190476	0.021645
ENSG00000125122.15,ENSG00000168701.18	LRRC29, TMEM208	317	0.542587	0.18612	0.271293	0.73817	0.22082	0.0410095
ENSG00000146243.13	IRAK1BP1	263	0.901141	0.0456274	0.0532319	0.95057	0.0456274	0.00380228
ENSG00000250751.1,ENSG00000121073.14	AC015795.1, SLC35B1	347	0.674352	0.178674	0.146974	0.795389	0.181556	0.0230548
ENSG00000085872.14,ENSG00000269399.2	CHERP, AC008764.6	382	0.573298	0.172775	0.253927	0.764398	0.217277	0.0183246
ENSG00000270933.1	AC010719.1	173	0.635838	0.254335	0.109827	0.722543	0.236994	0.0404624
ENSG00000154429.10	CCSAP	421	0.619952	0.266033	0.114014	0.707838	0.247031	0.0451306
ENSG00000136810.12	TXN	259	0.84556	0.108108	0.046332	0.88417	0.111969	0.003861
ENSG00000250337.5	PURPL	271	0.96679	0.0184502	0.0147601	0.98155	0.0184502	0
ENSG00000172500.12,ENSG00000175602.3	FIBP, CCDC85B	246	0.325203	0.191057	0.48374	0.585366	0.300813	0.113821
ENSG00000105229.6	PIAS4	354	0.570621	0.155367	0.274011	0.779661	0.194915	0.0254237
ENSG00000116199.11,ENSG00000116199.11	FAM20B, FAM20B	302	0.463576	0.413907	0.122517	0.52649	0.301325	0.172185
ENSG00000242372.7,ENSG00000235214.1	EIF6, FAM83C-AS1	333	0.591592	0.189189	0.219219	0.753754	0.207207	0.039039
ENSG00000171135.14	JAGN1	417	0.635492	0.18705	0.177458	0.764988	0.220624	0.0143885
ENSG00000138449.10	SLC40A1	247	0.595142	0.340081	0.0647773	0.635628	0.299595	0.0647773
ENSG00000264920.1,ENSG00000167182.14	AC018521.5, SP2	298	0.493289	0.244966	0.261745	0.667785	0.261745	0.0704698
ENSG00000128829.11	EIF2AK4	279	0.673835	0.175627	0.150538	0.810036	0.157706	0.0322581
ENSG00000166073.10,ENSG00000246863.2	GPR176, AC012377.1	321	0.732087	0.146417	0.121495	0.844237	0.133956	0.0218069
ENSG00000177084.16,ENSG00000176894.9,ENSG00000256632.3	POLE, PXMP2, AC135586.2	244	0.631148	0.159836	0.209016	0.786885	0.184426	0.0286885
ENSG00000175787.16	ZNF169	225	0.653333	0.191111	0.155556	0.768889	0.191111	0.04
ENSG00000269946.1,ENSG00000269946.1	AL158152.2, AL158152.2	246	0.703252	0.182927	0.113821	0.796748	0.174797	0.0284553
ENSG00000072182.12,ENSG00000227432.1	ASIC4, AC053503.1	244	0.364754	0.42623	0.209016	0.454918	0.352459	0.192623
ENSG00000187514.16	PTMA	221	0.565611	0.316742	0.117647	0.628959	0.307692	0.0633484
ENSG00000171720.9,ENSG00000164620.8	HDAC3, RELL2	296	0.543919	0.277027	0.179054	0.648649	0.277027	0.0743243
ENSG00000160908.14	ZNF394	416	0.538462	0.204327	0.257212	0.723558	0.240385	0.0360577
ENSG00000105063.18	PPP6R1	249	0.461847	0.184739	0.353414	0.674699	0.273092	0.0522088
ENSG00000011295.15,ENSG00000214941.7	TTC19, ZSWIM7	243	0.555556	0.26749	0.176955	0.666667	0.312757	0.0205761
ENSG00000165480.15,ENSG00000173141.4	SKA3, MRPL57	225	0.697778	0.137778	0.164444	0.848889	0.146667	0.00444444
ENSG00000114354.13	TFG	228	0.754386	0.122807	0.122807	0.855263	0.131579	0.0131579
ENSG00000273983.1,ENSG00000218690.2,ENSG00000278588.1	HIST1H3G, HIST1H2APS4, HIST1H2BI	296	0.476351	0.209459	0.314189	0.699324	0.25	0.0506757
ENSG00000162704.15,ENSG00000143344.15	ARPC5, RGL1	283	0.738516	0.183746	0.0777385	0.787986	0.162544	0.04947
ENSG00000263916.1,ENSG00000177576.11,ENSG00000265496.5	AC100778.2, C18orf32, AC100778.3	257	0.66537	0.175097	0.159533	0.785992	0.194553	0.0194553
ENSG00000132680.10	KHDC4	361	0.371191	0.34626	0.282548	0.501385	0.3241	0.174515
ENSG00000138035.14	PNPT1	311	0.855305	0.073955	0.0707395	0.919614	0.0771704	0.00321543
ENSG00000169288.17,ENSG00000250214.1	MRPL1, AC112225.1	339	0.716814	0.165192	0.117994	0.80826	0.171091	0.020649
ENSG00000241258.6	CRCP	436	0.545872	0.334862	0.119266	0.616972	0.321101	0.0619266
ENSG00000236362.8,ENSG00000216649.3	GAGE12F, GAGE12E	336	0.577381	0.0625	0.360119	0.916667	0.0803571	0.00297619
ENSG00000134058.11	CDK7	320	0.653125	0.140625	0.20625	0.815625	0.175	0.009375
ENSG00000141968.7	VAV1	258	0.585271	0.143411	0.271318	0.755814	0.20155	0.0426357
ENSG00000163162.8	RNF149	317	0.798107	0.123028	0.0788644	0.858044	0.123028	0.0189274
ENSG00000100196.10	KDELR3	233	0.652361	0.124464	0.223176	0.832618	0.133047	0.0343348
ENSG00000222011.8	FAM185A	387	0.630491	0.20155	0.167959	0.777778	0.157623	0.0645995
ENSG00000213079.9	SCAF8	346	0.783237	0.156069	0.0606936	0.83815	0.132948	0.0289017
ENSG00000197375.12,ENSG00000233006.7	SLC22A5, MIR3936HG	296	0.493243	0.317568	0.189189	0.60473	0.300676	0.0945946
ENSG00000131435.12	PDLIM4	281	0.480427	0.395018	0.124555	0.558719	0.302491	0.13879
ENSG00000117335.19	CD46	424	0.455189	0.450472	0.0943396	0.485849	0.337264	0.176887
ENSG00000204946.9	ZNF783	443	0.677201	0.151242	0.171558	0.817156	0.164786	0.0180587
ENSG00000133624.13	ZNF767P	370	0.678378	0.159459	0.162162	0.810811	0.175676	0.0135135
ENSG00000100647.7,ENSG00000100647.7	SUSD6, SUSD6	202	0.460396	0.415842	0.123762	0.534653	0.321782	0.143564
ENSG00000255042.3,ENSG00000254518.1,ENSG00000255042.3,ENSG00000254518.1	AC109635.4, AC109635.2, AC109635.4, AC109635.2	300	0.893333	0.0633333	0.0433333	0.923333	0.06	0.0166667
ENSG00000130758.7	MAP3K10	223	0.542601	0.219731	0.237668	0.721973	0.2287	0.0493274
ENSG00000099849.14,ENSG00000185522.8,ENSG00000099849.14,ENSG00000185522.8	RASSF7, LMNTD2, RASSF7, LMNTD2	314	0.312102	0.270701	0.417197	0.503185	0.394904	0.101911
ENSG00000092201.9,ENSG00000260830.1	SUPT16H, AL135744.1	188	0.648936	0.196809	0.154255	0.765957	0.207447	0.0265957
ENSG00000163655.15,ENSG00000163655.15	GMPS, GMPS	310	0.56129	0.345161	0.0935484	0.622581	0.290323	0.0870968
ENSG00000275113.1	GAGE2E	329	0.632219	0.0395137	0.328267	0.933131	0.0607903	0.00607903
ENSG00000224902.5	GAGE12H	250	0.6	0.056	0.344	0.916	0.076	0.008
ENSG00000168237.17,ENSG00000164091.11	GLYCTK, WDR82	260	0.430769	0.330769	0.238462	0.588462	0.319231	0.0923077
ENSG00000137955.15	RABGGTB	361	0.573407	0.34349	0.0831025	0.626039	0.296399	0.0775623
ENSG00000197006.13	METTL9	363	0.713499	0.179063	0.107438	0.793388	0.173554	0.0330579
ENSG00000133612.18,ENSG00000133612.18	AGAP3, AGAP3	452	0.530973	0.216814	0.252212	0.692478	0.252212	0.0553097
ENSG00000170584.10,ENSG00000072571.19	NUDCD2, HMMR	309	0.621359	0.203883	0.174757	0.750809	0.200647	0.0485437
ENSG00000213445.9	SIPA1	297	0.353535	0.26936	0.377104	0.535354	0.350168	0.114478
ENSG00000270775.1,ENSG00000110025.12	AP000436.1, SNX15	381	0.367454	0.244094	0.388451	0.580052	0.293963	0.125984
ENSG00000137409.19	MTCH1	448	0.707589	0.185268	0.107143	0.794643	0.178571	0.0267857
ENSG00000134698.10	AGO4	431	0.582367	0.290023	0.12761	0.661253	0.262181	0.0765661
ENSG00000067177.14	PHKA1	213	0.84507	0.0751174	0.0798122	0.910798	0.0798122	0.00938967
ENSG00000105223.19,ENSG00000160392.13,ENSG00000105223.19,ENSG00000160392.13	PLD3, C19orf47, PLD3, C19orf47	305	0.563934	0.229508	0.206557	0.704918	0.245902	0.0491803
ENSG00000162736.16,ENSG00000122218.15	NCSTN, COPA	339	0.480826	0.386431	0.132743	0.563422	0.327434	0.109145
ENSG00000236194.3,ENSG00000236194.3,ENSG00000278829.1,ENSG00000173757.9	AC099811.1, AC099811.1, AC099811.5, STAT5B	308	0.396104	0.243506	0.36039	0.623377	0.279221	0.0974026
ENSG00000234261.3,ENSG00000234261.3	AL138720.1, AL138720.1	423	0.515366	0.387707	0.0969267	0.572104	0.283688	0.144208
ENSG00000223461.1,ENSG00000070413.19	AC004471.1, DGCR2	418	0.787081	0.107656	0.105263	0.875598	0.110048	0.0143541
ENSG00000156876.9,ENSG00000122435.9	SASS6, TRMT13	362	0.665746	0.234807	0.0994475	0.720994	0.220994	0.058011
ENSG00000254837.2,ENSG00000175536.6,ENSG00000077514.8	AP001372.2, LIPT2, POLD3	368	0.605978	0.233696	0.160326	0.736413	0.211957	0.0516304
ENSG00000204387.13	C6orf48	554	0.487365	0.124549	0.388087	0.796029	0.176895	0.0270758
ENSG00000132429.9	POPDC3	352	0.826705	0.113636	0.0596591	0.883523	0.105114	0.0113636
ENSG00000171017.10	LRRC8E	342	0.426901	0.266082	0.307018	0.622807	0.269006	0.108187
ENSG00000276075.1	AC027682.6	302	0.60596	0.10596	0.288079	0.834437	0.155629	0.00993377
ENSG00000102977.14,ENSG00000102981.9	ACD, PARD6A	237	0.493671	0.14346	0.362869	0.772152	0.198312	0.0295359
ENSG00000038358.14	EDC4	312	0.522436	0.182692	0.294872	0.740385	0.211538	0.0480769
ENSG00000164604.12	GPR85	371	0.797844	0.148248	0.0539084	0.838275	0.148248	0.0134771
ENSG00000285042.1,ENSG00000251273.3	AC099499.2, LINC02228	151	0.97351	0.0264901	0	0.97351	0.0198675	0.00662252
ENSG00000231925.11	TAPBP	421	0.410926	0.168646	0.420428	0.707838	0.223278	0.0688836
ENSG00000186998.15,ENSG00000186998.15	EMID1, EMID1	174	0.666667	0.195402	0.137931	0.764368	0.212644	0.0229885
ENSG00000162065.13,ENSG00000260293.2	TBC1D24, AC106820.4	332	0.349398	0.207831	0.442771	0.593373	0.307229	0.0993976
ENSG00000155903.11	RASA2	306	0.568627	0.362745	0.0686275	0.624183	0.287582	0.0882353
ENSG00000285410.1,ENSG00000244879.7,ENSG00000104064.17	GABPB1-IT1, GABPB1-AS1, GABPB1	328	0.75	0.146341	0.103659	0.838415	0.131098	0.0304878
ENSG00000110514.19,ENSG00000256746.5	MADD, AC018410.1	304	0.453947	0.358553	0.1875	0.575658	0.309211	0.115132
ENSG00000137720.7,ENSG00000258529.5	C11orf1, AP001781.2	411	0.491484	0.265207	0.243309	0.627737	0.304136	0.0681265
ENSG00000086848.14	ALG9	354	0.519774	0.240113	0.240113	0.669492	0.248588	0.0819209
ENSG00000101447.14	FAM83D	296	0.655405	0.236486	0.108108	0.739865	0.216216	0.0439189
ENSG00000168566.12	SNRNP48	292	0.804795	0.113014	0.0821918	0.856164	0.119863	0.0239726
ENSG00000130764.9	LRRC47	431	0.477958	0.36891	0.153132	0.573086	0.296984	0.12993
ENSG00000235169.8,ENSG00000235169.8	SMIM1, SMIM1	287	0.554007	0.268293	0.1777	0.66899	0.278746	0.0522648
ENSG00000134910.13,ENSG00000149557.13	STT3A, FEZ1	373	0.608579	0.252011	0.13941	0.710456	0.230563	0.0589812
ENSG00000175215.10	CTDSP2	346	0.450867	0.369942	0.179191	0.563584	0.34104	0.0953757
ENSG00000086666.18	ZFAND6	239	0.648536	0.171548	0.179916	0.748954	0.221757	0.0292887
ENSG00000243176.5	AC092944.1	230	0.647826	0.273913	0.0782609	0.678261	0.273913	0.0478261
ENSG00000106628.10	POLD2	343	0.763848	0.0845481	0.151603	0.900875	0.0816327	0.0174927
ENSG00000173120.14	KDM2A	388	0.448454	0.378866	0.17268	0.528351	0.353093	0.118557
ENSG00000181856.14	SLC2A4	205	0.404878	0.180488	0.414634	0.643902	0.263415	0.0926829
ENSG00000164548.10	TRA2A	336	0.732143	0.0833333	0.184524	0.877976	0.113095	0.00892857
ENSG00000182742.5	HOXB4	283	0.424028	0.279152	0.29682	0.607774	0.29682	0.0954064
ENSG00000171443.6,ENSG00000179943.7	ZNF524, FIZ1	257	0.470817	0.151751	0.377432	0.789883	0.175097	0.0350195
ENSG00000167380.16	ZNF226	287	0.637631	0.0696864	0.292683	0.905923	0.087108	0.00696864
ENSG00000171443.6	ZNF524	216	0.439815	0.134259	0.425926	0.75	0.189815	0.0601852
ENSG00000170854.17,ENSG00000285614.1	RIOX2, AC026100.1	157	0.88535	0.0573248	0.0573248	0.929936	0.0573248	0.0127389
ENSG00000188536.13,ENSG00000188536.13	HBA2, HBA2	288	0.295139	0.208333	0.496528	0.565972	0.315972	0.118056
ENSG00000268670.1	AC016586.1	286	0.458042	0.251748	0.29021	0.636364	0.29021	0.0734266
ENSG00000272325.1	NUDT3	295	0.60678	0.244068	0.149153	0.715254	0.237288	0.0474576
ENSG00000128789.20,ENSG00000134278.15	PSMG2, SPIRE1	302	0.562914	0.317881	0.119205	0.619205	0.284768	0.0960265
ENSG00000129084.17,ENSG00000152270.8	PSMA1, PDE3B	249	0.638554	0.285141	0.0763052	0.670683	0.289157	0.0401606
ENSG00000116161.17	CACYBP	302	0.615894	0.288079	0.0960265	0.655629	0.271523	0.0728477
ENSG00000103148.15,ENSG00000103148.15	NPRL3, NPRL3	370	0.378378	0.235135	0.386486	0.594595	0.3	0.105405
ENSG00000134717.17,ENSG00000117862.12,ENSG00000134717.17,ENSG00000117862.12	BTF3L4, TXNDC12, BTF3L4, TXNDC12	376	0.569149	0.289894	0.140957	0.656915	0.263298	0.0797872
ENSG00000143393.16,ENSG00000273481.1	PI4KB, AL391069.4	321	0.411215	0.336449	0.252336	0.545171	0.336449	0.11838
ENSG00000181444.12	ZNF467	389	0.688946	0.156812	0.154242	0.809769	0.174807	0.0154242
ENSG00000082258.12,ENSG00000224043.7	CCNT2, CCNT2-AS1	303	0.818482	0.118812	0.0627063	0.871287	0.108911	0.019802
ENSG00000121957.13	GPSM2	427	0.615925	0.257611	0.126464	0.672131	0.252927	0.0749415
ENSG00000143379.12	SETDB1	280	0.371429	0.353571	0.275	0.532143	0.332143	0.135714
ENSG00000228702.1,ENSG00000172661.18,ENSG00000237840.6	AL645998.1, WASHC2C, FAM21FP	438	0.627854	0.228311	0.143836	0.737443	0.203196	0.0593607
ENSG00000101181.17	MTG2	295	0.722034	0.125424	0.152542	0.850847	0.128814	0.020339
ENSG00000109321.10,ENSG00000109321.10	AREG, AREG	235	0.685106	0.208511	0.106383	0.761702	0.204255	0.0340426
ENSG00000123415.15	SMUG1	327	0.522936	0.321101	0.155963	0.614679	0.275229	0.110092
ENSG00000183604.14,ENSG00000273724.1	SMG1P5, AC106782.5	435	0.503448	0.216092	0.28046	0.71954	0.222989	0.0574713
ENSG00000078795.16,ENSG00000250159.6	PKD2L2, AC106791.1	257	0.789883	0.128405	0.0817121	0.856031	0.11284	0.0311284
ENSG00000071082.10,ENSG00000223947.1	RPL31, AC016738.1	294	0.792517	0.129252	0.0782313	0.85034	0.12585	0.0238095
ENSG00000111087.9	GLI1	299	0.438127	0.347826	0.214047	0.571906	0.317726	0.110368
ENSG00000159459.11	UBR1	338	0.5	0.286982	0.213018	0.656805	0.254438	0.0887574
ENSG00000273391.1	AC083880.1	422	0.64218	0.227488	0.130332	0.741706	0.218009	0.0402844
ENSG00000272948.2,ENSG00000157538.13	AP001412.1, VPS26C	368	0.679348	0.217391	0.103261	0.741848	0.247283	0.0108696
ENSG00000149577.15	SIDT2	337	0.575668	0.287834	0.136499	0.664688	0.243323	0.0919881
ENSG00000206535.7,ENSG00000154174.7	LNP1, TOMM70	252	0.694444	0.22619	0.0793651	0.742063	0.22619	0.031746
ENSG00000274104.1,ENSG00000197841.14	AC020910.4, ZNF181	225	0.728889	0.0844444	0.186667	0.884444	0.102222	0.0133333
ENSG00000165120.4	SSMEM1	432	0.55787	0.284722	0.157407	0.652778	0.282407	0.0648148
ENSG00000277602.1,ENSG00000183751.14	AC005363.2, TBL3	265	0.328302	0.188679	0.483019	0.622642	0.30566	0.0716981
ENSG00000102931.7,ENSG00000276663.1,ENSG00000260038.1	ARL2BP, AC009090.3, AC009090.1	299	0.622074	0.19398	0.183946	0.745819	0.22408	0.0301003
ENSG00000166128.12	RAB8B	232	0.478448	0.271552	0.25	0.607759	0.297414	0.0948276
ENSG00000169372.12	CRADD	319	0.579937	0.31348	0.106583	0.645768	0.263323	0.0909091
ENSG00000198825.13,ENSG00000198825.13	INPP5F, INPP5F	229	0.659389	0.227074	0.113537	0.733624	0.227074	0.0393013
ENSG00000075131.9,ENSG00000169032.9	TIPIN, MAP2K1	358	0.606145	0.268156	0.125698	0.692737	0.243017	0.0642458
ENSG00000196428.12	TSC22D2	239	0.48954	0.410042	0.100418	0.535565	0.317992	0.146444
ENSG00000142188.16	TMEM50B	428	0.53271	0.205607	0.261682	0.738318	0.219626	0.0420561
ENSG00000156502.13	SUPV3L1	387	0.54522	0.333333	0.121447	0.609819	0.299742	0.0904393
ENSG00000182180.13,ENSG00000227540.1	MRPS16, DNAJC9-AS1	464	0.474138	0.325431	0.200431	0.594828	0.295259	0.109914
ENSG00000117650.12,ENSG00000231057.3	NEK2, AC096637.2	361	0.493075	0.396122	0.110803	0.540166	0.32964	0.130194
ENSG00000116747.12,ENSG00000116750.13	TROVE2, UCHL5	381	0.574803	0.312336	0.112861	0.635171	0.272966	0.0918635
ENSG00000023572.9	GLRX2	353	0.512748	0.356941	0.130312	0.569405	0.271955	0.15864
ENSG00000162959.13	MEMO1	356	0.688202	0.126404	0.185393	0.831461	0.148876	0.0196629
ENSG00000126249.7	PDCD2L	349	0.661891	0.160458	0.17765	0.805158	0.160458	0.034384
ENSG00000269303.1	AC020907.3	317	0.589905	0.113565	0.29653	0.845426	0.14511	0.00946372
ENSG00000111142.13	METAP2	344	0.700581	0.226744	0.0726744	0.770349	0.206395	0.0232558
ENSG00000260259.1	LINC02166	347	0.489914	0.256484	0.253602	0.657061	0.305476	0.037464
ENSG00000115129.13	TP53I3	353	0.606232	0.175637	0.21813	0.796034	0.161473	0.0424929
ENSG00000115128.6,ENSG00000219626.8,ENSG00000115128.6,ENSG00000219626.8	SF3B6, FAM228B, SF3B6, FAM228B	352	0.590909	0.181818	0.227273	0.769886	0.204545	0.0255682
ENSG00000156136.9	DCK	270	0.718519	0.2	0.0814815	0.788889	0.192593	0.0185185
ENSG00000132463.13	GRSF1	288	0.746528	0.163194	0.0902778	0.809028	0.166667	0.0243056
ENSG00000132323.8,ENSG00000132323.8	ILKAP, ILKAP	169	0.633136	0.16568	0.201183	0.775148	0.183432	0.0414201
ENSG00000144485.10	HES6	184	0.61413	0.125	0.26087	0.793478	0.163043	0.0434783
ENSG00000223705.9	NSUN5P1	419	0.568019	0.176611	0.25537	0.761337	0.202864	0.0357995
ENSG00000285533.1,ENSG00000173039.18	AP001362.2, RELA	284	0.426056	0.253521	0.320423	0.630282	0.253521	0.116197
ENSG00000081181.7	ARG2	283	0.575972	0.201413	0.222615	0.756184	0.208481	0.0353357
ENSG00000069849.10,ENSG00000069849.10	ATP1B3, ATP1B3	250	0.46	0.448	0.092	0.516	0.356	0.128
ENSG00000083223.17,ENSG00000083223.17	TUT7, TUT7	257	0.828794	0.077821	0.0933852	0.906615	0.077821	0.0155642
ENSG00000256092.2,ENSG00000139697.13	AC137767.1, SBNO1	372	0.427419	0.311828	0.260753	0.564516	0.287634	0.147849
ENSG00000010803.16,ENSG00000235358.1,ENSG00000010803.16,ENSG00000235358.1	SCMH1, AC093151.3, SCMH1, AC093151.3	394	0.634518	0.309645	0.0558376	0.662437	0.269036	0.0685279
ENSG00000137760.14	ALKBH8	249	0.795181	0.148594	0.0562249	0.839357	0.148594	0.0120482
ENSG00000113569.15	NUP155	356	0.735955	0.101124	0.162921	0.865169	0.117978	0.0168539
ENSG00000272848.2	AL135910.1	317	0.892744	0.0567823	0.0504732	0.930599	0.0662461	0.00315457
ENSG00000107643.16	MAPK8	157	0.738854	0.22293	0.0382166	0.764331	0.197452	0.0382166
ENSG00000079134.11,ENSG00000263884.1	THOC1, AP000845.1	335	0.823881	0.0835821	0.0925373	0.895522	0.0895522	0.0149254
ENSG00000153976.2,ENSG00000153976.2	HS3ST3A1, HS3ST3A1	169	0.692308	0.248521	0.0591716	0.727811	0.218935	0.0532544
ENSG00000236088.9,ENSG00000006695.10	COX10-AS1, COX10	200	0.805	0.115	0.08	0.87	0.12	0.01
ENSG00000145216.15,ENSG00000282278.1	FIP1L1, AC058822.1	283	0.798587	0.0777385	0.123675	0.911661	0.0812721	0.00706714
ENSG00000183283.15	DAZAP2	309	0.433657	0.359223	0.20712	0.540453	0.343042	0.116505
ENSG00000250251.6,ENSG00000257391.1	PKD1P6, AC126763.1	448	0.595982	0.216518	0.1875	0.734375	0.223214	0.0424107
ENSG00000198146.4	ZNF770	302	0.625828	0.291391	0.0827815	0.678808	0.245033	0.0761589
ENSG00000114315.3,ENSG00000114315.3,ENSG00000114315.3	HES1, HES1, HES1	235	0.497872	0.412766	0.0893617	0.548936	0.280851	0.170213
ENSG00000102908.20	NFAT5	376	0.579787	0.236702	0.183511	0.726064	0.231383	0.0425532
ENSG00000185104.19,ENSG00000123080.10	FAF1, CDKN2C	378	0.60582	0.333333	0.0608466	0.645503	0.280423	0.0740741
ENSG00000178127.12,ENSG00000265257.5	NDUFV2, AP005263.1	275	0.509091	0.370909	0.12	0.556364	0.28	0.163636
ENSG00000196391.10	ZNF774	372	0.505376	0.349462	0.145161	0.572581	0.287634	0.139785
ENSG00000047410.13,ENSG00000157181.15	TPR, ODR4	377	0.769231	0.177719	0.0530504	0.803714	0.177719	0.0185676
ENSG00000110955.8	ATP5F1B	323	0.421053	0.312693	0.266254	0.529412	0.306502	0.164087
ENSG00000135686.12	KLHL36	387	0.669251	0.229974	0.100775	0.739018	0.217054	0.0439276
ENSG00000278200.1	LINC01971	276	0.344203	0.32971	0.326087	0.514493	0.384058	0.101449
ENSG00000267080.5,ENSG00000168591.15	ASB16-AS1, TMUB2	312	0.400641	0.205128	0.394231	0.644231	0.240385	0.115385
ENSG00000178977.3	LINC00324	264	0.371212	0.204545	0.424242	0.632576	0.318182	0.0492424
ENSG00000185883.11,ENSG00000259784.1	ATP6V0C, AC093525.1	347	0.311239	0.216138	0.472622	0.587896	0.317003	0.0951009
ENSG00000037757.13	MRI1	324	0.419753	0.259259	0.320988	0.595679	0.302469	0.101852
ENSG00000102780.16,ENSG00000102780.16	DGKH, DGKH	262	0.725191	0.194656	0.0801527	0.767176	0.183206	0.0496183
ENSG00000282872.1,ENSG00000142684.8	C1orf232, ZNF593	424	0.242925	0.563679	0.193396	0.294811	0.356132	0.349057
ENSG00000109458.8	GAB1	326	0.613497	0.279141	0.107362	0.690184	0.236196	0.0736196
ENSG00000267625.1	AC015911.9	392	0.602041	0.163265	0.234694	0.772959	0.183673	0.0433673
ENSG00000119720.17	NRDE2	213	0.615023	0.253521	0.131455	0.699531	0.248826	0.0516432
ENSG00000103222.18	ABCC1	307	0.52443	0.2443	0.23127	0.674267	0.221498	0.104235
ENSG00000143367.15,ENSG00000232536.1	TUFT1, AL365436.2	310	0.56129	0.290323	0.148387	0.63871	0.296774	0.0645161
ENSG00000164221.12	CCDC112	286	0.804196	0.0839161	0.111888	0.895105	0.101399	0.0034965
ENSG00000115750.16	TAF1B	368	0.747283	0.141304	0.111413	0.845109	0.146739	0.00815217
ENSG00000163539.16	CLASP2	398	0.788945	0.140704	0.0703518	0.839196	0.148241	0.0125628
ENSG00000255679.1,ENSG00000256684.1	JRKL-AS1, AP003781.1	186	0.806452	0.182796	0.0107527	0.811828	0.172043	0.016129
ENSG00000134250.19	NOTCH2	335	0.707463	0.185075	0.107463	0.797015	0.158209	0.0447761
ENSG00000168298.6,ENSG00000158373.8,ENSG00000168298.6,ENSG00000158373.8,ENSG00000158373.8	HIST1H1E, HIST1H2BD, HIST1H1E, HIST1H2BD, HIST1H2BD	363	0.460055	0.214876	0.325069	0.641873	0.278237	0.0798898
ENSG00000276180.1	HIST1H4I	357	0.420168	0.193277	0.386555	0.669468	0.257703	0.0728291
ENSG00000178538.9	CA8	284	0.633803	0.28169	0.084507	0.704225	0.260563	0.0352113
ENSG00000250053.1	RARRES2P4	455	0.808791	0.0593407	0.131868	0.925275	0.0703297	0.0043956
ENSG00000139083.10	ETV6	226	0.712389	0.115044	0.172566	0.836283	0.146018	0.0176991
ENSG00000168397.16,ENSG00000176946.11	ATG4B, THAP4	189	0.566138	0.269841	0.164021	0.656085	0.296296	0.047619
ENSG00000168385.17,ENSG00000115677.16	SEPT2, HDLBP	148	0.574324	0.243243	0.182432	0.716216	0.236486	0.0472973
ENSG00000173209.23	AHSA2P	336	0.767857	0.125	0.107143	0.863095	0.113095	0.0238095
ENSG00000235823.2	OLMALINC	209	0.641148	0.148325	0.210526	0.808612	0.162679	0.0287081
ENSG00000036530.8	CYP46A1	196	0.795918	0.122449	0.0816327	0.841837	0.122449	0.0357143
ENSG00000139112.10,ENSG00000255958.1	GABARAPL1, AC115676.1	220	0.822727	0.0863636	0.0909091	0.904545	0.0727273	0.0227273
ENSG00000246859.2,ENSG00000164211.12	STARD4-AS1, STARD4	298	0.822148	0.120805	0.057047	0.875839	0.11745	0.00671141
ENSG00000108179.13	PPIF	271	0.605166	0.324723	0.0701107	0.653137	0.280443	0.0664207
ENSG00000174607.10,ENSG00000174607.10	UGT8, UGT8	253	0.83004	0.13834	0.0316206	0.86166	0.134387	0.00395257
ENSG00000136527.17	TRA2B	288	0.583333	0.3125	0.104167	0.659722	0.253472	0.0868056
ENSG00000276900.1,ENSG00000151743.10,ENSG00000276900.1,ENSG00000151743.10	AC023157.3, AMN1, AC023157.3, AMN1	373	0.479893	0.375335	0.144772	0.568365	0.297587	0.134048
ENSG00000104888.9	SLC17A7	341	0.328446	0.296188	0.375367	0.510264	0.378299	0.111437
ENSG00000165630.13	PRPF18	350	0.771429	0.148571	0.08	0.831429	0.148571	0.02
ENSG00000167513.8	CDT1	384	0.385417	0.291667	0.322917	0.549479	0.291667	0.158854
ENSG00000228218.1	ATF4P3	315	0.365079	0.330159	0.304762	0.536508	0.342857	0.120635
ENSG00000106636.7	YKT6	228	0.75	0.0789474	0.171053	0.885965	0.114035	0
ENSG00000225760.2	LINC00431	237	0.493671	0.383966	0.122363	0.540084	0.329114	0.130802
ENSG00000113360.16,ENSG00000082213.17	DROSHA, C5orf22	383	0.906005	0.0496084	0.0443864	0.947781	0.0496084	0.00261097
ENSG00000250317.8,ENSG00000091490.10	SMIM20, SEL1L3	208	0.870192	0.0769231	0.0528846	0.923077	0.0769231	0
ENSG00000173947.13	PIFO	361	0.717452	0.199446	0.0831025	0.775623	0.185596	0.0387812
ENSG00000161277.10,ENSG00000075702.17	THAP8, WDR62	385	0.662338	0.111688	0.225974	0.846753	0.132468	0.0207792
ENSG00000126457.21	PRMT1	280	0.428571	0.253571	0.317857	0.635714	0.292857	0.0714286
ENSG00000068078.18	FGFR3	243	0.633745	0.18107	0.185185	0.769547	0.197531	0.0329218
ENSG00000258741.3	H2AFVP1	309	0.802589	0.126214	0.0711974	0.847896	0.132686	0.0194175
ENSG00000224063.5,ENSG00000226553.1	AC007319.1, AC018735.1	340	0.847059	0.120588	0.0323529	0.876471	0.105882	0.0176471
ENSG00000186566.12	GPATCH8	314	0.557325	0.235669	0.207006	0.710191	0.251592	0.0382166
ENSG00000267394.1,ENSG00000087152.15	AC004596.1, ATXN7L3	290	0.424138	0.224138	0.351724	0.637931	0.310345	0.0517241
ENSG00000100483.13	VCPKMT	214	0.738318	0.11215	0.149533	0.85514	0.135514	0.00934579
ENSG00000174437.16,ENSG00000174437.16	ATP2A2, ATP2A2	274	0.5	0.346715	0.153285	0.59854	0.317518	0.0839416
ENSG00000167658.15	EEF2	344	0.52907	0.200581	0.270349	0.747093	0.218023	0.0348837
ENSG00000090971.4	NAT14	305	0.380328	0.203279	0.416393	0.613115	0.281967	0.104918
ENSG00000166855.9	CLPX	343	0.597668	0.262391	0.139942	0.702624	0.247813	0.0495627
ENSG00000162836.11	ACP6	278	0.769784	0.179856	0.0503597	0.798561	0.165468	0.0359712
ENSG00000228794.8,ENSG00000225880.5,ENSG00000230021.10	LINC01128, LINC00115, AL669831.3	347	0.48415	0.247839	0.268012	0.662824	0.270893	0.0662824
ENSG00000112759.17	SLC29A1	395	0.668354	0.129114	0.202532	0.843038	0.141772	0.0151899
ENSG00000135334.8	AKIRIN2	383	0.712794	0.203655	0.0835509	0.785901	0.18799	0.0261097
ENSG00000105058.11	FAM32A	329	0.632219	0.12462	0.243161	0.829787	0.142857	0.0273556
ENSG00000237953.1,ENSG00000224165.5,ENSG00000115137.11	AC013267.1, DNAJC27-AS1, DNAJC27	208	0.788462	0.0769231	0.134615	0.899038	0.0817308	0.0192308
ENSG00000221838.9,ENSG00000166508.17	AP4M1, MCM7	371	0.423181	0.221024	0.355795	0.638814	0.291105	0.0700809
ENSG00000250938.5,ENSG00000164109.13	AC108866.1, MAD2L1	220	0.818182	0.136364	0.0454545	0.854545	0.136364	0.00909091
ENSG00000139218.17	SCAF11	282	0.797872	0.124113	0.0780142	0.868794	0.109929	0.0212766
ENSG00000129538.13	RNASE1	174	0.626437	0.247126	0.126437	0.729885	0.247126	0.0229885
ENSG00000126653.17,ENSG00000266919.3,ENSG00000265394.1	NSRP1, AC104984.5, AC104984.2	369	0.734417	0.102981	0.162602	0.869919	0.116531	0.0135501
ENSG00000143376.13,ENSG00000250734.2,ENSG00000143376.13,ENSG00000250734.2	SNX27, AL391335.1, SNX27, AL391335.1	327	0.623853	0.220183	0.155963	0.730887	0.211009	0.058104
ENSG00000105173.13	CCNE1	279	0.810036	0.114695	0.0752688	0.88172	0.107527	0.0107527
ENSG00000069248.11,ENSG00000223635.1	NUP133, AL121990.1	481	0.659044	0.220374	0.120582	0.742204	0.214137	0.043659
ENSG00000272741.1,ENSG00000213123.10,ENSG00000235897.1	AC069257.3, TCTEX1D2, TM4SF19-AS1	404	0.527228	0.269802	0.20297	0.64604	0.29703	0.0569307
ENSG00000198729.4	PPP1R14C	369	0.663957	0.265583	0.0704607	0.715447	0.238482	0.0460705
ENSG00000161011.19,ENSG00000161013.16	SQSTM1, MGAT4B	283	0.424028	0.416961	0.159011	0.526502	0.34629	0.127208
ENSG00000171497.4	PPID	327	0.767584	0.152905	0.0795107	0.825688	0.152905	0.0214067
ENSG00000072958.8	AP1M1	352	0.65625	0.144886	0.198864	0.832386	0.150568	0.0170455
ENSG00000139514.12	SLC7A1	256	0.808594	0.101562	0.0898438	0.890625	0.09375	0.015625
ENSG00000008710.19	PKD1	406	0.431034	0.221675	0.347291	0.665025	0.273399	0.0615764
ENSG00000007038.10	PRSS21	263	0.475285	0.13308	0.391635	0.764259	0.190114	0.0456274
ENSG00000162066.15	AMDHD2	339	0.362832	0.153392	0.483776	0.663717	0.268437	0.0678466
ENSG00000087842.10	PIR	228	0.723684	0.166667	0.109649	0.820175	0.162281	0.0175439
ENSG00000170468.7	RIOX1	236	0.686441	0.135593	0.177966	0.834746	0.139831	0.0254237
ENSG00000159399.9,ENSG00000272711.1	HK2, AC019069.1	290	0.841379	0.0724138	0.0862069	0.92069	0.0793103	0
ENSG00000078124.11	ACER3	357	0.613445	0.302521	0.0840336	0.658263	0.263305	0.0784314
ENSG00000007968.6	E2F2	432	0.402778	0.4375	0.159722	0.472222	0.328704	0.199074
ENSG00000068323.16	TFE3	274	0.492701	0.167883	0.339416	0.788321	0.182482	0.0291971
ENSG00000186056.10	MATN1-AS1	372	0.443548	0.451613	0.104839	0.486559	0.341398	0.172043
ENSG00000100359.20	SGSM3	272	0.727941	0.0919118	0.180147	0.863971	0.125	0.0110294
ENSG00000177469.12	CAVIN1	342	0.412281	0.321637	0.266082	0.549708	0.292398	0.157895
ENSG00000259002.2	AL445363.1	279	0.555556	0.204301	0.240143	0.738351	0.215054	0.046595
ENSG00000237125.9,ENSG00000164107.8,ENSG00000164107.8	HAND2-AS1, HAND2, HAND2	251	0.633466	0.314741	0.0517928	0.673307	0.262948	0.063745
ENSG00000157954.14	WIPI2	298	0.805369	0.0939597	0.100671	0.899329	0.090604	0.0100671
ENSG00000105866.14,ENSG00000105866.14,ENSG00000105866.14,ENSG00000105866.14	SP4, SP4, SP4, SP4	312	0.865385	0.0641026	0.0705128	0.932692	0.0608974	0.00641026
ENSG00000060339.13	CCAR1	425	0.628235	0.214118	0.157647	0.738824	0.216471	0.0447059
ENSG00000165733.7	BMS1	400	0.78	0.115	0.105	0.865	0.1125	0.0225
ENSG00000095739.10,ENSG00000095739.10	BAMBI, BAMBI	301	0.604651	0.345515	0.0498339	0.637874	0.318937	0.0431894
ENSG00000268895.5	A1BG-AS1	294	0.493197	0.0952381	0.411565	0.85034	0.132653	0.0170068
ENSG00000167550.10	RHEBL1	355	0.340845	0.338028	0.321127	0.498592	0.338028	0.16338
ENSG00000110492.15,ENSG00000110492.15	MDK, MDK	229	0.49345	0.340611	0.165939	0.576419	0.31441	0.10917
ENSG00000113649.11	TCERG1	277	0.805054	0.158845	0.0361011	0.837545	0.144404	0.0180505
ENSG00000273654.1	AC020904.2	393	0.529262	0.249364	0.221374	0.648855	0.256997	0.0941476
ENSG00000269145.2,ENSG00000105647.16,ENSG00000268173.3	AC007192.2, PIK3R2, AC007192.1	299	0.424749	0.297659	0.277592	0.551839	0.297659	0.150502
ENSG00000177663.13	IL17RA	270	0.896296	0.0592593	0.0444444	0.937037	0.062963	0
ENSG00000227706.3	AL713998.1	349	0.82235	0.111748	0.0659026	0.882521	0.0888252	0.0286533
ENSG00000136925.14,ENSG00000136937.12,ENSG00000231521.1	TSTD2, NCBP1, AL162385.2	343	0.626822	0.134111	0.239067	0.816327	0.166181	0.0174927
ENSG00000196116.7	TDRD7	287	0.710801	0.15331	0.135889	0.818815	0.160279	0.0209059
ENSG00000254855.1,ENSG00000254762.1,ENSG00000174903.15,ENSG00000254762.1,ENSG00000174903.15	AP001107.8, AP001107.7, RAB1B, AP001107.7, RAB1B	128	0.4375	0.21875	0.34375	0.640625	0.257812	0.101562
ENSG00000044090.8	CUL7	396	0.563131	0.141414	0.295455	0.80303	0.166667	0.030303
ENSG00000069275.12	NUCKS1	410	0.582927	0.312195	0.104878	0.639024	0.270732	0.0902439
ENSG00000105516.10,ENSG00000232871.8	DBP, SEC1P	298	0.348993	0.268456	0.38255	0.543624	0.352349	0.104027
ENSG00000148481.13	MINDY3	275	0.727273	0.196364	0.0763636	0.778182	0.167273	0.0545455
ENSG00000139620.12	KANSL2	362	0.41989	0.378453	0.201657	0.519337	0.342541	0.138122
ENSG00000236643.1	AL354928.1	256	0.589844	0.226562	0.183594	0.738281	0.238281	0.0234375
ENSG00000155970.11	MICU3	224	0.933036	0.0446429	0.0223214	0.955357	0.0446429	0
ENSG00000177485.6	ZBTB33	180	0.744444	0.116667	0.138889	0.838889	0.133333	0.0277778
ENSG00000097007.17	ABL1	317	0.694006	0.182965	0.123028	0.798107	0.179811	0.022082
ENSG00000138663.8	COPS4	248	0.657258	0.205645	0.137097	0.75	0.21371	0.0362903
ENSG00000103248.18	MTHFSD	146	0.732877	0.226027	0.0410959	0.760274	0.212329	0.0273973
ENSG00000278845.4,ENSG00000278845.4	MRPL45, MRPL45	348	0.626437	0.198276	0.175287	0.772989	0.183908	0.0431034
ENSG00000181625.17,ENSG00000261740.6,ENSG00000183336.8,ENSG00000260280.5	SLX1B, BOLA2-SMG1P6, BOLA2, SLX1B-SULT1A4	423	0.477541	0.243499	0.27896	0.640662	0.245863	0.113475
ENSG00000164715.5	LMTK2	341	0.797654	0.131965	0.0703812	0.85044	0.123167	0.026393
ENSG00000197062.11,ENSG00000276302.1	ZSCAN26, AL021997.3	403	0.545906	0.151365	0.30273	0.766749	0.223325	0.00992556
ENSG00000161542.16	PRPSAP1	327	0.461774	0.351682	0.186544	0.571865	0.318043	0.110092
ENSG00000197019.4,ENSG00000277453.1	SERTAD1, AC010271.2	345	0.405797	0.307246	0.286957	0.576812	0.33913	0.084058
ENSG00000198860.12	TSEN15	394	0.626904	0.281726	0.0913706	0.695431	0.241117	0.0634518
ENSG00000116273.5,ENSG00000162413.16,ENSG00000116273.5,ENSG00000162413.16	PHF13, KLHL21, PHF13, KLHL21	404	0.487624	0.215347	0.29703	0.643564	0.289604	0.0668317
ENSG00000182224.11	CYB5D1	244	0.622951	0.151639	0.22541	0.811475	0.168033	0.0204918
ENSG00000175931.12,ENSG00000129673.9	UBE2O, AANAT	291	0.570447	0.281787	0.147766	0.676976	0.247423	0.0756014
ENSG00000167323.11,ENSG00000229368.1,ENSG00000228661.1,ENSG00000228661.1	STIM1, AC090587.2, AC090587.1, AC090587.1	358	0.519553	0.343575	0.136872	0.575419	0.307263	0.117318
ENSG00000174953.13	DHX36	314	0.802548	0.165605	0.0318471	0.824841	0.156051	0.0191083
ENSG00000100376.11	FAM118A	222	0.806306	0.0990991	0.0945946	0.891892	0.0810811	0.027027
ENSG00000244268.1,ENSG00000181467.4	AC117394.2, RAP2B	245	0.591837	0.355102	0.0530612	0.616327	0.289796	0.0938776
ENSG00000198429.9	ZNF69	316	0.566456	0.148734	0.28481	0.810127	0.177215	0.0126582
ENSG00000111843.13	TMEM14C	387	0.664083	0.193798	0.142119	0.770026	0.196382	0.0335917
ENSG00000165983.14	PTER	388	0.796392	0.141753	0.0618557	0.850515	0.134021	0.0154639
ENSG00000126790.11,ENSG00000050130.17	L3HYPDH, JKAMP	133	0.744361	0.18797	0.0676692	0.804511	0.165414	0.0300752
ENSG00000198034.10	RPS4X	289	0.809689	0.0726644	0.117647	0.906574	0.0865052	0.00692042
ENSG00000144659.12	SLC25A38	420	0.778571	0.0833333	0.138095	0.904762	0.0785714	0.0166667
ENSG00000116857.16	TMEM9	338	0.674556	0.269231	0.056213	0.707101	0.224852	0.0680473
ENSG00000183513.8,ENSG00000115446.11	COA5, UNC50	230	0.8	0.104348	0.0956522	0.873913	0.104348	0.0217391
ENSG00000105258.8	POLR2I	371	0.628032	0.132075	0.239892	0.819407	0.16442	0.0161725
ENSG00000204564.11	C6orf136	369	0.612466	0.097561	0.289973	0.856369	0.124661	0.0189702
ENSG00000151849.14	CENPJ	196	0.831633	0.102041	0.0663265	0.882653	0.107143	0.0102041
ENSG00000055917.15	PUM2	240	0.741667	0.104167	0.154167	0.854167	0.125	0.0208333
ENSG00000136052.9	SLC41A2	271	0.749077	0.132841	0.118081	0.833948	0.136531	0.0295203
ENSG00000066557.5,ENSG00000116754.13	LRRC40, SRSF11	304	0.654605	0.236842	0.108553	0.740132	0.230263	0.0296053
ENSG00000204625.10	HCG9	455	0.727473	0.125275	0.147253	0.846154	0.125275	0.0285714
ENSG00000159479.16,ENSG00000198198.16	MED8, SZT2	410	0.563415	0.295122	0.141463	0.646341	0.287805	0.0658537
ENSG00000111615.13	KRR1	208	0.793269	0.125	0.0817308	0.860577	0.125	0.0144231
ENSG00000090470.14	PDCD7	323	0.687307	0.120743	0.19195	0.835913	0.133127	0.0309598
ENSG00000265683.1	SYPL1P2	320	0.59375	0.29375	0.1125	0.66875	0.25625	0.075
ENSG00000285646.1	AL021155.2	373	0.380697	0.345845	0.273458	0.514745	0.319035	0.16622
ENSG00000068654.15,ENSG00000132300.18	POLR1A, PTCD3	316	0.71519	0.161392	0.123418	0.81962	0.142405	0.0379747
ENSG00000140931.19	CMTM3	322	0.63354	0.170807	0.195652	0.78882	0.192547	0.0186335
ENSG00000250514.1	LINC02125	196	0.877551	0.0663265	0.0561224	0.923469	0.0663265	0.0102041
ENSG00000248668.2,ENSG00000083720.12	OXCT1-AS1, OXCT1	383	0.725849	0.16188	0.112272	0.81201	0.172324	0.0156658
ENSG00000155008.13	APOOL	185	0.886486	0.0540541	0.0594595	0.945946	0.0432432	0.0108108
ENSG00000115616.2	SLC9A2	245	0.804082	0.142857	0.0530612	0.84898	0.126531	0.0244898
ENSG00000128708.12	HAT1	446	0.652466	0.266816	0.0807175	0.710762	0.230942	0.058296
ENSG00000071967.11	CYBRD1	399	0.533835	0.365915	0.100251	0.58396	0.313283	0.102757
ENSG00000213619.9,ENSG00000110536.13,ENSG00000149187.18	NDUFS3, PTPMT1, CELF1	351	0.39886	0.401709	0.19943	0.51567	0.34188	0.14245
ENSG00000167747.14	C19orf48	260	0.607692	0.207692	0.184615	0.723077	0.223077	0.0538462
ENSG00000121481.10	RNF2	309	0.711974	0.213592	0.0744337	0.773463	0.187702	0.038835
ENSG00000225914.2	HCG23	354	0.774011	0.0762712	0.149718	0.889831	0.0988701	0.0112994
ENSG00000105538.9	RASIP1	359	0.423398	0.267409	0.309192	0.590529	0.300836	0.108635
ENSG00000159214.12	CCDC24	361	0.409972	0.407202	0.182825	0.509695	0.32964	0.160665
ENSG00000144366.15	GULP1	243	0.769547	0.185185	0.0452675	0.794239	0.148148	0.0576132
ENSG00000214189.9	ZNF788P	342	0.602339	0.0760234	0.321637	0.894737	0.0964912	0.00877193
ENSG00000123374.10,ENSG00000258554.1	CDK2, AC025162.1	337	0.397626	0.216617	0.385757	0.649852	0.261128	0.0890208
ENSG00000255568.3,ENSG00000238141.2	BRWD1-AS2, BRWD1-AS1	341	0.727273	0.105572	0.167155	0.870968	0.105572	0.0234604
ENSG00000111906.17	HDDC2	318	0.644654	0.286164	0.0691824	0.688679	0.242138	0.0691824
ENSG00000175575.12,ENSG00000181924.6	PAAF1, COA4	410	0.614634	0.268293	0.117073	0.687805	0.241463	0.0707317
ENSG00000114857.17,ENSG00000093183.13,ENSG00000093183.13	NKTR, SEC22C, SEC22C	335	0.662687	0.185075	0.152239	0.776119	0.18806	0.0358209
ENSG00000139239.7	RPL14P1	276	0.782609	0.155797	0.0615942	0.82971	0.144928	0.0253623
ENSG00000163075.12	CFAP221	294	0.823129	0.112245	0.0646259	0.870748	0.108844	0.0204082
ENSG00000138069.17	RAB1A	340	0.714706	0.126471	0.158824	0.85	0.135294	0.0147059
ENSG00000130717.12	UCK1	287	0.735192	0.181185	0.0836237	0.808362	0.170732	0.0209059
ENSG00000102096.9,ENSG00000102096.9	PIM2, PIM2	289	0.525952	0.117647	0.356401	0.823529	0.134948	0.0415225
ENSG00000126602.10	TRAP1	284	0.580986	0.21831	0.200704	0.721831	0.253521	0.0246479
ENSG00000134802.17	SLC43A3	355	0.526761	0.312676	0.160563	0.608451	0.290141	0.101408
ENSG00000152484.13,ENSG00000230641.1,ENSG00000152484.13,ENSG00000230641.1	USP12, USP12-AS2, USP12, USP12-AS2	239	0.623431	0.23431	0.142259	0.723849	0.230126	0.0460251
ENSG00000247498.9	GPRC5D-AS1	245	0.787755	0.15102	0.0612245	0.844898	0.138776	0.0163265
ENSG00000173801.16	JUP	257	0.529183	0.252918	0.217899	0.692607	0.256809	0.0505837
ENSG00000108298.11	RPL19	382	0.486911	0.256545	0.256545	0.65445	0.295812	0.0497382
ENSG00000149489.8,ENSG00000149499.11	ROM1, EML3	315	0.279365	0.225397	0.495238	0.52381	0.336508	0.139683
ENSG00000126107.14,ENSG00000126088.13	HECTD3, UROD	459	0.490196	0.281046	0.228758	0.599129	0.285403	0.115468
ENSG00000065060.16	UHRF1BP1	454	0.601322	0.248899	0.14978	0.715859	0.240088	0.0440529
ENSG00000126705.14	AHDC1	317	0.29653	0.529968	0.173502	0.356467	0.37224	0.271293
ENSG00000131351.14,ENSG00000099331.13	HAUS8, MYO9B	327	0.470948	0.220183	0.308869	0.706422	0.24159	0.0519878
ENSG00000064703.11,ENSG00000284830.1,ENSG00000284755.1	DDX20, AL049557.2, AL049557.1	409	0.611247	0.320293	0.0684597	0.633252	0.259169	0.107579
ENSG00000231007.5	CDC20P1	128	0.859375	0.0546875	0.0859375	0.945312	0.046875	0.0078125
ENSG00000269994.2	AL513318.2	300	0.873333	0.07	0.0566667	0.93	0.0666667	0.00333333
ENSG00000145386.9	CCNA2	262	0.698473	0.175573	0.125954	0.805344	0.175573	0.019084
ENSG00000196275.13	GTF2IRD2	362	0.569061	0.232044	0.198895	0.70442	0.254144	0.0414365
ENSG00000177731.15,ENSG00000177427.12	FLII, MIEF2	232	0.590517	0.12931	0.280172	0.823276	0.163793	0.012931
ENSG00000131899.10	LLGL1	148	0.567568	0.168919	0.263514	0.77027	0.189189	0.0405405
ENSG00000099866.14,ENSG00000099866.14	MADCAM1, MADCAM1	347	0.54755	0.195965	0.256484	0.740634	0.239193	0.0201729
ENSG00000276436.1,ENSG00000102753.9	AL136301.1, KPNA3	230	0.743478	0.104348	0.152174	0.873913	0.0869565	0.0391304
ENSG00000123178.14,ENSG00000123178.14	SPRYD7, SPRYD7	166	0.801205	0.10241	0.0963855	0.86747	0.126506	0.0060241
ENSG00000100154.14	TTC28	318	0.735849	0.113208	0.150943	0.867925	0.119497	0.0125786
ENSG00000104147.8,ENSG00000137804.12	OIP5, NUSAP1	298	0.651007	0.161074	0.187919	0.795302	0.181208	0.0234899
ENSG00000273141.1,ENSG00000154889.16	AP001269.4, MPPE1	254	0.783465	0.122047	0.0944882	0.862205	0.125984	0.011811
ENSG00000258583.6	LINC01500	243	0.90535	0.0576132	0.037037	0.942387	0.0493827	0.00823045
ENSG00000266521.1,ENSG00000046604.12	AC021549.1, DSG2	310	0.9	0.0451613	0.0548387	0.951613	0.0419355	0.00645161
ENSG00000110075.14,ENSG00000110075.14	PPP6R3, PPP6R3	327	0.562691	0.299694	0.137615	0.663609	0.253823	0.0825688
ENSG00000007202.14	KIAA0100	479	0.601253	0.150313	0.248434	0.791232	0.173278	0.0354906
ENSG00000009950.15	MLXIPL	418	0.636364	0.169856	0.19378	0.763158	0.203349	0.0334928
ENSG00000267852.1,ENSG00000104880.17	AC119396.2, ARHGEF18	293	0.651877	0.174061	0.174061	0.784983	0.1843	0.0307167
ENSG00000114209.14,ENSG00000163536.12	PDCD10, SERPINI1	232	0.681034	0.267241	0.0517241	0.706897	0.241379	0.0517241
ENSG00000095397.13	WHRN	337	0.623145	0.222552	0.154303	0.72997	0.231454	0.0385757
ENSG00000197020.10	ZNF100	284	0.84507	0.0528169	0.102113	0.940141	0.056338	0.00352113
ENSG00000164976.8	MYORG	268	0.701493	0.0634328	0.235075	0.899254	0.0783582	0.0223881
ENSG00000147955.16,ENSG00000213930.11	SIGMAR1, GALT	207	0.676329	0.0338164	0.289855	0.942029	0.0483092	0.00966184
ENSG00000106723.16,ENSG00000106723.16	SPIN1, SPIN1	187	0.828877	0.112299	0.0588235	0.871658	0.0962567	0.0320856
ENSG00000148572.15	NRBF2	312	0.705128	0.233974	0.0608974	0.753205	0.211538	0.0352564
ENSG00000261678.2	SCRT1	249	0.477912	0.148594	0.373494	0.783133	0.188755	0.0281124
ENSG00000196793.13	ZNF239	300	0.753333	0.136667	0.11	0.833333	0.14	0.0266667
ENSG00000171365.16	CLCN5	215	0.860465	0.027907	0.111628	0.962791	0.0372093	0
ENSG00000176842.14,ENSG00000176842.14	IRX5, IRX5	227	0.806167	0.0837004	0.110132	0.907489	0.0881057	0.00440529
ENSG00000104852.14	SNRNP70	345	0.518841	0.202899	0.278261	0.715942	0.211594	0.0724638
ENSG00000130529.15	TRPM4	330	0.421212	0.309091	0.269697	0.569697	0.327273	0.10303
ENSG00000087088.19	BAX	375	0.394667	0.173333	0.432	0.704	0.234667	0.0613333
ENSG00000163125.15	RPRD2	343	0.492711	0.285714	0.221574	0.609329	0.311953	0.0787172
ENSG00000122591.11	FAM126A	268	0.768657	0.126866	0.104478	0.86194	0.126866	0.011194
ENSG00000181744.8	C3orf58	175	0.834286	0.12	0.0457143	0.874286	0.108571	0.0171429
ENSG00000251298.1,ENSG00000164168.7	AC093835.1, TMEM184C	306	0.852941	0.0751634	0.0718954	0.911765	0.0849673	0.00326797
ENSG00000142528.15,ENSG00000105053.10	ZNF473, VRK3	371	0.606469	0.188679	0.204852	0.746631	0.215633	0.0377358
ENSG00000271741.1,ENSG00000163867.16,ENSG00000197056.10	AC114490.2, ZMYM6, ZMYM1	192	0.651042	0.239583	0.109375	0.734375	0.25	0.015625
ENSG00000168159.11	RNF187	370	0.489189	0.289189	0.221622	0.621622	0.243243	0.135135
ENSG00000136856.17	SLC2A8	338	0.606509	0.207101	0.186391	0.745562	0.224852	0.0295858
ENSG00000049541.10	RFC2	411	0.6691	0.223844	0.107056	0.749392	0.209246	0.0413625
ENSG00000148925.10	BTBD10	185	0.762162	0.167568	0.0702703	0.816216	0.162162	0.0216216
ENSG00000231916.1	AC006033.1	282	0.829787	0.106383	0.0638298	0.875887	0.117021	0.0070922
ENSG00000172752.14	COL6A5	168	0.708333	0.196429	0.0952381	0.779762	0.184524	0.0357143
ENSG00000177337.7	DLGAP1-AS1	410	0.57561	0.343902	0.0804878	0.619512	0.3	0.0804878
ENSG00000108960.8	MMD	372	0.768817	0.169355	0.061828	0.817204	0.163978	0.0188172
ENSG00000136827.11	TOR1A	483	0.594203	0.194617	0.21118	0.749482	0.20911	0.0414079
ENSG00000234393.1	AL592546.1	218	0.83945	0.087156	0.0733945	0.90367	0.0825688	0.0137615
ENSG00000086102.18	NFX1	228	0.75	0.0789474	0.171053	0.903509	0.0877193	0.00877193
ENSG00000057252.12	SOAT1	308	0.685065	0.217532	0.0974026	0.756494	0.198052	0.0454545
ENSG00000149313.10,ENSG00000182359.14,ENSG00000182359.14	AASDHPPT, KBTBD3, KBTBD3	321	0.816199	0.105919	0.0778816	0.875389	0.11838	0.00623053
ENSG00000112473.17,ENSG00000204231.10,ENSG00000204228.3	SLC39A7, RXRB, HSD17B8	413	0.535109	0.162228	0.302663	0.760291	0.198547	0.0411622
ENSG00000171208.9,ENSG00000260281.5	NETO2, ITFG1-AS1	269	0.881041	0.0557621	0.063197	0.933086	0.0520446	0.0148699
ENSG00000181191.11	PJA1	176	0.880682	0.0738636	0.0454545	0.926136	0.0625	0.0113636
ENSG00000134463.14	ECHDC3	262	0.625954	0.316794	0.0572519	0.664122	0.251908	0.0839695
ENSG00000114742.13	WDR48	270	0.755556	0.166667	0.0777778	0.825926	0.162963	0.0111111
ENSG00000159792.9	PSKH1	426	0.492958	0.197183	0.309859	0.723005	0.21831	0.0586854
ENSG00000159761.14,ENSG00000124074.11	C16orf86, ENKD1	298	0.536913	0.157718	0.305369	0.748322	0.214765	0.0369128
ENSG00000240057.5,ENSG00000163608.14	AC078785.1, NEPRO	172	0.767442	0.127907	0.104651	0.848837	0.145349	0.00581395
ENSG00000122085.16	MTERF4	230	0.721739	0.113043	0.165217	0.852174	0.13913	0.00869565
ENSG00000198794.11,ENSG00000178718.6	SCAMP5, RPP25	305	0.636066	0.144262	0.219672	0.816393	0.163934	0.0196721
ENSG00000160818.16	GPATCH4	363	0.37741	0.325069	0.297521	0.53719	0.325069	0.137741
ENSG00000196505.10,ENSG00000065183.15	GDAP2, WDR3	428	0.740654	0.198598	0.0607477	0.78972	0.163551	0.046729
ENSG00000283900.1,ENSG00000244627.5,ENSG00000283900.1,ENSG00000244627.5,ENSG00000283900.1,ENSG00000244627.5,ENSG00000283900.1,ENSG00000244627.5	TPTEP2-CSNK1E, TPTEP2, TPTEP2-CSNK1E, TPTEP2, TPTEP2-CSNK1E, TPTEP2, TPTEP2-CSNK1E, TPTEP2	158	0.708861	0.113924	0.177215	0.860759	0.120253	0.0189873
ENSG00000154845.15,ENSG00000263627.1	PPP4R1, PPP4R1-AS1	320	0.5625	0.346875	0.090625	0.615625	0.290625	0.09375
ENSG00000168502.17	MTCL1	343	0.530612	0.364431	0.104956	0.603499	0.285714	0.110787
ENSG00000127527.13	EPS15L1	337	0.590504	0.20178	0.207715	0.753709	0.231454	0.0148368
ENSG00000131467.10	PSME3	366	0.431694	0.166667	0.401639	0.691257	0.245902	0.0628415
ENSG00000162231.13	NXF1	298	0.305369	0.248322	0.446309	0.577181	0.291946	0.130872
ENSG00000129103.17	SUMF2	378	0.783069	0.0582011	0.15873	0.931217	0.0634921	0.00529101
ENSG00000005206.16,ENSG00000130332.14	SPPL2B, LSM7	318	0.578616	0.18239	0.238994	0.738994	0.210692	0.0503145
ENSG00000205838.14,ENSG00000272323.1	TTC23L, AC026801.2	281	0.772242	0.120996	0.106762	0.854093	0.135231	0.0106762
ENSG00000204427.11	ABHD16A	446	0.506726	0.139013	0.35426	0.798206	0.17713	0.0246637
ENSG00000178301.3	AQP11	275	0.716364	0.218182	0.0654545	0.76	0.181818	0.0581818
ENSG00000112144.15	ICK	286	0.821678	0.0909091	0.0874126	0.902098	0.0839161	0.013986
ENSG00000152926.14,ENSG00000213462.4	ZNF117, ERV3-1	326	0.720859	0.110429	0.168712	0.871166	0.107362	0.0214724
ENSG00000234338.1	AC073349.2	267	0.801498	0.0749064	0.123596	0.906367	0.0749064	0.0187266
ENSG00000134317.17,ENSG00000134317.17	GRHL1, GRHL1	216	0.689815	0.189815	0.12037	0.777778	0.203704	0.0185185
ENSG00000236153.1,ENSG00000236153.1	AC104076.1, AC104076.1	276	0.677536	0.282609	0.0398551	0.706522	0.235507	0.057971
ENSG00000196705.8	ZNF431	215	0.706977	0.111628	0.181395	0.851163	0.125581	0.0232558
ENSG00000132155.11	RAF1	406	0.785714	0.1133	0.100985	0.862069	0.128079	0.00985222
ENSG00000184220.11	CMSS1	219	0.621005	0.269406	0.109589	0.707763	0.242009	0.0502283
ENSG00000196937.10	FAM3C	425	0.783529	0.169412	0.0470588	0.818824	0.152941	0.0282353
ENSG00000157933.9	SKI	325	0.470769	0.424615	0.104615	0.529231	0.338462	0.132308
ENSG00000160803.7,ENSG00000116586.11,ENSG00000160803.7,ENSG00000116586.11	UBQLN4, LAMTOR2, UBQLN4, LAMTOR2	393	0.371501	0.368957	0.259542	0.506361	0.3257	0.167939
ENSG00000113838.12	TBCCD1	318	0.616352	0.194969	0.188679	0.757862	0.188679	0.0534591
ENSG00000152256.13,ENSG00000225205.5	PDK1, AC078883.1	342	0.692982	0.245614	0.0614035	0.74269	0.216374	0.0409357
ENSG00000249693.2	THEGL	351	0.77208	0.0997151	0.128205	0.877493	0.105413	0.017094
ENSG00000271849.1,ENSG00000112893.9	AC012603.1, MAN2A1	312	0.769231	0.153846	0.0769231	0.836538	0.150641	0.0128205
ENSG00000214113.10,ENSG00000145982.12	LYRM4, FARS2	373	0.764075	0.155496	0.080429	0.825737	0.158177	0.0160858
ENSG00000123545.5	NDUFAF4	295	0.854237	0.0610169	0.0847458	0.935593	0.0542373	0.0101695
ENSG00000159267.14	HLCS	358	0.77095	0.128492	0.100559	0.857542	0.136872	0.00558659
ENSG00000160991.15,ENSG00000239480.1	ORAI2, AC073517.1	414	0.698068	0.161836	0.140097	0.821256	0.152174	0.02657
ENSG00000166483.10	WEE1	367	0.474114	0.416894	0.108992	0.544959	0.337875	0.117166
ENSG00000175395.15,ENSG00000226447.1	ZNF25, AL117337.1	236	0.864407	0.0762712	0.059322	0.915254	0.0762712	0.00847458
ENSG00000105723.11	GSK3A	362	0.433702	0.232044	0.334254	0.646409	0.292818	0.0607735
ENSG00000254862.5,ENSG00000205213.13,ENSG00000254862.5,ENSG00000205213.13,ENSG00000254862.5,ENSG00000205213.13	AC100771.2, LGR4, AC100771.2, LGR4, AC100771.2, LGR4	267	0.670412	0.247191	0.082397	0.726592	0.224719	0.0486891
ENSG00000064313.11	TAF2	280	0.832143	0.0785714	0.0892857	0.907143	0.0857143	0.00714286
ENSG00000103353.15,ENSG00000103356.15	UBFD1, EARS2	293	0.720137	0.136519	0.143345	0.829352	0.153584	0.0170648
ENSG00000260213.6,ENSG00000166454.9	AC092718.2, ATMIN	426	0.755869	0.107981	0.13615	0.873239	0.110329	0.0164319
ENSG00000273387.1	AC005005.3	201	0.646766	0.154229	0.199005	0.81592	0.179104	0.00497512
ENSG00000269888.1,ENSG00000234851.4	AC112491.1, RPL23AP42	276	0.902174	0.0543478	0.0434783	0.942029	0.0507246	0.00724638
ENSG00000087274.16	ADD1	262	0.709924	0.145038	0.145038	0.835878	0.137405	0.0267176
ENSG00000172493.20,ENSG00000285458.1,ENSG00000284968.1	AFF1, AC093827.5, AC093827.4	286	0.590909	0.293706	0.115385	0.671329	0.248252	0.0804196
ENSG00000283886.2,ENSG00000276692.1	BX664615.2, CR769767.2	197	0.791878	0.0609137	0.147208	0.928934	0.0609137	0.0101523
ENSG00000282440.1	AC074099.1	250	0.788	0.148	0.064	0.836	0.152	0.012
ENSG00000103494.13,ENSG00000103494.13	RPGRIP1L, RPGRIP1L	278	0.863309	0.0899281	0.0467626	0.902878	0.0935252	0.00359712
ENSG00000188807.12	TMEM201	421	0.627078	0.211401	0.16152	0.743468	0.199525	0.0570071
ENSG00000107816.17	LZTS2	191	0.586387	0.183246	0.230366	0.764398	0.198953	0.0366492
ENSG00000142327.12,ENSG00000142327.12,ENSG00000144504.15,ENSG00000144504.15	RNPEPL1, RNPEPL1, ANKMY1, ANKMY1	151	0.523179	0.258278	0.218543	0.655629	0.271523	0.0728477
ENSG00000255046.1	AC069185.1	291	0.828179	0.0996564	0.0721649	0.896907	0.0893471	0.0137457
ENSG00000169155.9	ZBTB43	293	0.767918	0.133106	0.0989761	0.843003	0.139932	0.0170648
ENSG00000272514.5,ENSG00000213204.8	CFAP206, AL049697.1	289	0.871972	0.0622837	0.0657439	0.923875	0.0588235	0.017301
ENSG00000284773.1,ENSG00000243749.1	AC114490.3, TMEM35B	340	0.670588	0.252941	0.0764706	0.711765	0.208824	0.0794118
ENSG00000247572.7,ENSG00000131732.11	CKMT2-AS1, ZCCHC9	225	0.844444	0.0933333	0.0622222	0.888889	0.0977778	0.0133333
ENSG00000260495.1,ENSG00000261609.6	AC009148.1, GAN	383	0.741514	0.180157	0.078329	0.804178	0.172324	0.0234987
ENSG00000112062.10	MAPK14	411	0.798054	0.0973236	0.104623	0.895377	0.0973236	0.00729927
ENSG00000173867.10,ENSG00000140543.14	AC013489.1, DET1	243	0.633745	0.271605	0.0946502	0.691358	0.246914	0.0617284
ENSG00000232040.3	ZBED9	372	0.672043	0.142473	0.185484	0.830645	0.142473	0.0268817
ENSG00000091483.6	FH	317	0.719243	0.223975	0.0567823	0.769716	0.201893	0.0283912
ENSG00000134419.15	RPS15A	316	0.512658	0.272152	0.21519	0.658228	0.265823	0.0759494
ENSG00000136478.7	TEX2	247	0.684211	0.206478	0.109312	0.781377	0.190283	0.0283401
ENSG00000114854.7,ENSG00000010322.15	TNNC1, NISCH	201	0.716418	0.0995025	0.18408	0.860697	0.119403	0.0199005
ENSG00000198728.10	LDB1	189	0.407407	0.338624	0.253968	0.539683	0.343915	0.116402
ENSG00000140750.16,ENSG00000260714.1	ARHGAP17, AC133552.1	315	0.647619	0.193651	0.15873	0.749206	0.209524	0.0412698
ENSG00000074266.19	EED	312	0.541667	0.362179	0.0961538	0.589744	0.298077	0.112179
ENSG00000102743.14	SLC25A15	250	0.776	0.12	0.104	0.868	0.124	0.008
ENSG00000005801.17,ENSG00000005801.17,ENSG00000223756.6	ZNF195, ZNF195, TSSC2	318	0.506289	0.323899	0.169811	0.606918	0.283019	0.110063
ENSG00000094841.13	UPRT	209	0.923445	0.0334928	0.0430622	0.966507	0.0239234	0.00956938
ENSG00000196459.13,ENSG00000046651.14	TRAPPC2, OFD1	246	0.703252	0.138211	0.158537	0.833333	0.150407	0.0162602
ENSG00000158480.10	SPATA2	328	0.670732	0.128049	0.20122	0.829268	0.146341	0.0243902
ENSG00000237438.7	CECR7	463	0.850972	0.0669546	0.0820734	0.928726	0.0604752	0.0107991
ENSG00000254860.5,ENSG00000175348.10	TMEM9B-AS1, TMEM9B	295	0.579661	0.301695	0.118644	0.644068	0.298305	0.0576271
ENSG00000251072.2,ENSG00000113368.11	LMNB1-DT, LMNB1	277	0.68231	0.241877	0.0758123	0.743682	0.223827	0.032491
ENSG00000164902.13	PHAX	355	0.8	0.15493	0.0450704	0.83662	0.132394	0.0309859
ENSG00000165891.15	E2F7	299	0.80602	0.157191	0.0367893	0.839465	0.153846	0.00668896
ENSG00000087077.13	TRIP6	413	0.46247	0.200969	0.336562	0.687651	0.239709	0.0726392
ENSG00000109062.11,ENSG00000266036.1,ENSG00000109062.11,ENSG00000266036.1	SLC9A3R1, AC016888.1, SLC9A3R1, AC016888.1	286	0.629371	0.157343	0.213287	0.79021	0.188811	0.020979
ENSG00000111679.16	PTPN6	258	0.337209	0.228682	0.434109	0.562016	0.306202	0.131783
ENSG00000204856.11,ENSG00000111231.8	FAM216A, GPN3	367	0.531335	0.220708	0.247956	0.697548	0.242507	0.0599455
ENSG00000151502.10,ENSG00000151503.12	VPS26B, NCAPD3	275	0.676364	0.218182	0.105455	0.738182	0.218182	0.0436364
ENSG00000250312.7	ZNF718	253	0.814229	0.0513834	0.134387	0.932806	0.0671937	0
ENSG00000163617.10	CCDC191	154	0.87013	0.0844156	0.0454545	0.915584	0.0584416	0.025974
ENSG00000104946.12,ENSG00000039650.11,ENSG00000204673.10	TBC1D17, PNKP, AKT1S1	326	0.41411	0.358896	0.226994	0.546012	0.328221	0.125767
ENSG00000136897.7,ENSG00000136870.10,ENSG00000136897.7,ENSG00000136870.10	MRPL50, ZNF189, MRPL50, ZNF189	329	0.844985	0.0972644	0.0577508	0.884498	0.109422	0.00607903
ENSG00000168066.20,ENSG00000269038.1	SF1, AP001462.1	271	0.339483	0.302583	0.357934	0.512915	0.332103	0.154982
ENSG00000143294.14	PRCC	357	0.288515	0.378151	0.333333	0.414566	0.341737	0.243697
ENSG00000172057.9,ENSG00000264968.1	ORMDL3, AC090844.2	308	0.412338	0.337662	0.25	0.542208	0.373377	0.0844156
ENSG00000130522.5,ENSG00000130522.5	JUND, JUND	329	0.3769	0.37386	0.24924	0.483283	0.352584	0.164134
ENSG00000222043.2	AC079305.1	348	0.45977	0.448276	0.091954	0.497126	0.336207	0.166667
ENSG00000243811.9	APOBEC3D	183	0.655738	0.0765027	0.26776	0.868852	0.10929	0.0218579
ENSG00000239713.8	APOBEC3G	233	0.540773	0.158798	0.300429	0.7897	0.188841	0.0214592
ENSG00000128394.16	APOBEC3F	241	0.580913	0.0995851	0.319502	0.854772	0.120332	0.0248963
ENSG00000262454.3	MIR193BHG	335	0.743284	0.173134	0.0835821	0.81194	0.161194	0.0268657
ENSG00000117906.13,ENSG00000117906.13	RCN2, RCN2	325	0.806154	0.101538	0.0923077	0.88	0.104615	0.0153846
ENSG00000165322.17	ARHGAP12	155	0.716129	0.219355	0.0645161	0.76129	0.187097	0.0516129
ENSG00000166529.14	ZSCAN21	423	0.574468	0.134752	0.29078	0.78487	0.177305	0.0378251
ENSG00000163659.12,ENSG00000243926.1	TIPARP, TIPARP-AS1	298	0.563758	0.305369	0.130872	0.644295	0.271812	0.0838926
ENSG00000196204.11	RNF216P1	337	0.795252	0.0860534	0.118694	0.896142	0.0979228	0.00593472
ENSG00000143353.11,ENSG00000228063.1	LYPLAL1, LYPLAL1-DT	245	0.681633	0.285714	0.0326531	0.702041	0.216327	0.0816327
ENSG00000184060.10,ENSG00000172171.10	ADAP2, TEFM	286	0.695804	0.15035	0.153846	0.839161	0.146853	0.013986
ENSG00000104626.14,ENSG00000104626.14	ERI1, ERI1	320	0.846875	0.0625	0.090625	0.921875	0.065625	0.0125
ENSG00000169925.16	BRD3	234	0.75641	0.0982906	0.145299	0.871795	0.123932	0.0042735
ENSG00000101868.10	POLA1	259	0.868726	0.0656371	0.0656371	0.930502	0.0617761	0.00772201
ENSG00000124214.19	STAU1	280	0.707143	0.142857	0.15	0.839286	0.142857	0.0178571
ENSG00000134183.11	GNAT2	360	0.5	0.322222	0.177778	0.597222	0.294444	0.108333
ENSG00000139613.11,ENSG00000258199.1	SMARCC2, AC073896.4	371	0.361186	0.185984	0.45283	0.641509	0.296496	0.0619946
ENSG00000140941.12,ENSG00000140941.12	MAP1LC3B, MAP1LC3B	288	0.423611	0.364583	0.211806	0.545139	0.364583	0.0902778
ENSG00000204592.8	HLA-E	387	0.609819	0.149871	0.24031	0.790698	0.178295	0.0310078
ENSG00000111371.15	SLC38A1	263	0.760456	0.140684	0.0988593	0.840304	0.144487	0.0152091
ENSG00000160087.20,ENSG00000230415.1	UBE2J2, LINC01786	344	0.386628	0.267442	0.34593	0.590116	0.325581	0.0843023
ENSG00000025800.13	KPNA6	435	0.367816	0.445977	0.186207	0.43908	0.275862	0.285057
ENSG00000163467.11	TSACC	390	0.494872	0.282051	0.223077	0.64359	0.253846	0.102564
ENSG00000135341.17,ENSG00000135341.17	MAP3K7, MAP3K7	304	0.828947	0.108553	0.0625	0.875	0.108553	0.0164474
ENSG00000138030.12	KHK	357	0.57423	0.173669	0.252101	0.753501	0.207283	0.0392157
ENSG00000116752.5	BCAS2	399	0.719298	0.170426	0.110276	0.81203	0.150376	0.037594
ENSG00000250037.1,ENSG00000245729.2,ENSG00000249159.6	AC091965.2, LINC02226, AC091965.1	379	0.936675	0.0316623	0.0316623	0.965699	0.0343008	0
ENSG00000171766.15,ENSG00000171763.18	GATM, SPATA5L1	327	0.749235	0.125382	0.125382	0.850153	0.125382	0.0244648
ENSG00000126903.15,ENSG00000126903.15	SLC10A3, SLC10A3	251	0.290837	0.247012	0.462151	0.533865	0.370518	0.0956175
ENSG00000170265.11	ZNF282	442	0.624434	0.165158	0.210407	0.789593	0.187783	0.0226244
ENSG00000101104.12	PABPC1L	351	0.680912	0.150997	0.168091	0.811966	0.168091	0.019943
ENSG00000259285.1	AC025431.1	343	0.597668	0.346939	0.0553936	0.635569	0.271137	0.0932945
ENSG00000270604.5,ENSG00000204599.14,ENSG00000231074.8	HCG17, TRIM39, HCG18	304	0.6875	0.164474	0.148026	0.809211	0.174342	0.0164474
ENSG00000115825.9,ENSG00000232028.1	PRKD3, AC007391.1	308	0.798701	0.0844156	0.116883	0.892857	0.100649	0.00649351
ENSG00000173726.10	TOMM20	428	0.492991	0.385514	0.121495	0.563084	0.28271	0.154206
ENSG00000116191.17,ENSG00000273062.1	RALGPS2, AL449106.1	306	0.813725	0.124183	0.0620915	0.869281	0.111111	0.0196078
ENSG00000163900.10	TMEM41A	289	0.591696	0.349481	0.0588235	0.629758	0.294118	0.0761246
ENSG00000158828.7	PINK1	351	0.729345	0.188034	0.0826211	0.792023	0.193732	0.014245
ENSG00000162976.12	PQLC3	389	0.732648	0.14653	0.120823	0.830334	0.159383	0.0102828
ENSG00000102595.19	UGGT2	161	0.888199	0.0993789	0.0124224	0.89441	0.0869565	0.0186335
ENSG00000156140.9	ADAMTS3	260	0.703846	0.25	0.0461538	0.734615	0.242308	0.0230769
ENSG00000111269.2	CREBL2	211	0.687204	0.137441	0.175355	0.834123	0.137441	0.028436
ENSG00000285639.1	AL133259.1	367	0.711172	0.234332	0.0544959	0.757493	0.209809	0.0326975
ENSG00000162129.13	CLPB	339	0.675516	0.20354	0.120944	0.766962	0.20059	0.0324484
ENSG00000197324.8	LRP10	404	0.445545	0.321782	0.232673	0.556931	0.319307	0.123762
ENSG00000185347.17	TEDC1	180	0.633333	0.155556	0.211111	0.788889	0.166667	0.0444444
ENSG00000270876.1,ENSG00000168661.14	ZNF30-AS1, ZNF30	291	0.666667	0.154639	0.178694	0.817869	0.147766	0.0343643
ENSG00000156052.10,ENSG00000156052.10	GNAQ, GNAQ	212	0.740566	0.20283	0.0566038	0.783019	0.193396	0.0235849
ENSG00000100395.14	L3MBTL2	245	0.677551	0.122449	0.2	0.840816	0.134694	0.0244898
ENSG00000178917.16	ZNF852	430	0.690698	0.209302	0.1	0.753488	0.213953	0.0325581
ENSG00000187741.14,ENSG00000204991.10,ENSG00000204991.10	FANCA, SPIRE2, SPIRE2	376	0.526596	0.257979	0.215426	0.654255	0.273936	0.0718085
ENSG00000105402.7	NAPA	366	0.54918	0.172131	0.278689	0.734973	0.215847	0.0491803
ENSG00000160948.13,ENSG00000160948.13	VPS28, VPS28	256	0.414062	0.1875	0.398438	0.699219	0.261719	0.0390625
ENSG00000198933.9,ENSG00000198933.9	TBKBP1, TBKBP1	281	0.626335	0.117438	0.256228	0.83274	0.153025	0.0142349
ENSG00000248693.1	LINC02100	255	0.937255	0.0431373	0.0196078	0.956863	0.0431373	0
ENSG00000100380.13,ENSG00000196236.12	ST13, XPNPEP3	228	0.72807	0.114035	0.157895	0.859649	0.131579	0.00877193
ENSG00000144909.7	OSBPL11	228	0.736842	0.127193	0.135965	0.859649	0.109649	0.0307018
ENSG00000066855.15	MTFR1	324	0.765432	0.0987654	0.135802	0.888889	0.101852	0.00925926
ENSG00000163931.15	TKT	282	0.794326	0.102837	0.102837	0.886525	0.0921986	0.0212766
ENSG00000238287.1,ENSG00000164002.11	AL603839.3, EXO5	346	0.543353	0.280347	0.176301	0.656069	0.286127	0.0578035
ENSG00000080823.22	MOK	232	0.568966	0.241379	0.189655	0.685345	0.237069	0.0775862
ENSG00000127526.14,ENSG00000279529.1,ENSG00000127526.14,ENSG00000279529.1	SLC35E1, AC008764.8, SLC35E1, AC008764.8	344	0.540698	0.218023	0.241279	0.686047	0.252907	0.0610465
ENSG00000227932.2,ENSG00000148459.15	SELENOOLP, PDSS1	355	0.780282	0.15493	0.0647887	0.84507	0.132394	0.0225352
ENSG00000174744.13,ENSG00000174684.6,ENSG00000255468.7	BRMS1, B4GAT1, AP001107.9	361	0.34072	0.368421	0.290859	0.484765	0.34903	0.166205
ENSG00000114107.8	CEP70	306	0.683007	0.199346	0.117647	0.771242	0.169935	0.0588235
ENSG00000158234.12	FAIM	310	0.683871	0.190323	0.125806	0.758065	0.174194	0.0677419
ENSG00000254870.5,ENSG00000204498.10,ENSG00000213760.10	ATP6V1G2-DDX39B, NFKBIL1, ATP6V1G2	403	0.526055	0.1067	0.367246	0.806452	0.17866	0.0148883
ENSG00000226889.3,ENSG00000118217.5,ENSG00000226889.3,ENSG00000118217.5	AL359541.1, ATF6, AL359541.1, ATF6	328	0.472561	0.344512	0.182927	0.560976	0.286585	0.152439
ENSG00000032444.16	PNPLA6	338	0.550296	0.133136	0.316568	0.781065	0.174556	0.0443787
ENSG00000273063.1,ENSG00000115392.11	AC007250.1, FANCL	320	0.815625	0.103125	0.08125	0.890625	0.09375	0.015625
ENSG00000139131.12	YARS2	336	0.83631	0.0982143	0.0654762	0.895833	0.0982143	0.00595238
ENSG00000284874.1	SEPT5-GP1BB	437	0.652174	0.217391	0.130435	0.750572	0.203661	0.0457666
ENSG00000196313.11	POM121	457	0.619256	0.194748	0.185996	0.754923	0.21663	0.0284464
ENSG00000130164.13	LDLR	396	0.525253	0.257576	0.217172	0.684343	0.262626	0.0530303
ENSG00000140332.15	TLE3	173	0.65896	0.254335	0.0867052	0.710983	0.248555	0.0404624
ENSG00000280987.4,ENSG00000281398.4	MATR3, SNHG4	325	0.510769	0.313846	0.175385	0.621538	0.283077	0.0953846
ENSG00000092871.16	RFFL	277	0.563177	0.274368	0.162455	0.6787	0.281588	0.0397112
ENSG00000110074.10,ENSG00000182934.11	FOXRED1, SRPRA	281	0.565836	0.256228	0.177936	0.661922	0.270463	0.0676157
ENSG00000285899.1,ENSG00000237206.1	AL023574.1, IMPDH1P4	146	0.787671	0.0273973	0.184932	0.965753	0.0342466	0
ENSG00000174606.13	ANGEL2	422	0.566351	0.310427	0.123223	0.637441	0.272512	0.0900474
ENSG00000076650.6	GPATCH1	310	0.729032	0.141935	0.129032	0.835484	0.154839	0.00967742
ENSG00000187098.15	MITF	161	0.658385	0.26087	0.0807453	0.726708	0.21118	0.0621118
ENSG00000214309.4,ENSG00000242798.1	MBLAC1, AC073842.2	455	0.461538	0.206593	0.331868	0.641758	0.29011	0.0681319
ENSG00000101400.5,ENSG00000101400.5,ENSG00000101400.5	SNTA1, SNTA1, SNTA1	318	0.597484	0.213836	0.188679	0.751572	0.216981	0.0314465
ENSG00000234222.6,ENSG00000280778.1,ENSG00000265241.6	LIX1L-AS1, AC243547.3, RBM8A	332	0.454819	0.262048	0.283133	0.60241	0.26506	0.13253
ENSG00000131788.15,ENSG00000131788.15	PIAS3, PIAS3	263	0.34981	0.387833	0.262357	0.467681	0.326996	0.205323
ENSG00000265972.5	TXNIP	342	0.365497	0.438596	0.195906	0.453216	0.307018	0.239766
ENSG00000173406.15,ENSG00000162600.11	DAB1, OMA1	325	0.812308	0.135385	0.0523077	0.849231	0.132308	0.0184615
ENSG00000186222.4	BLOC1S4	311	0.607717	0.196141	0.196141	0.73955	0.241158	0.0192926
ENSG00000040341.17,ENSG00000040341.17	STAU2, STAU2	193	0.870466	0.0777202	0.0518135	0.92228	0.0725389	0.00518135
ENSG00000116260.16	QSOX1	377	0.668435	0.228117	0.103448	0.737401	0.212202	0.0503979
ENSG00000094804.10	CDC6	368	0.548913	0.247283	0.203804	0.703804	0.23913	0.0570652
ENSG00000257735.1,ENSG00000167528.12	AC090115.1, ZNF641	250	0.668	0.232	0.1	0.736	0.212	0.052
ENSG00000272817.1,ENSG00000174721.9	AL359198.1, FGFBP3	177	0.711864	0.141243	0.146893	0.830508	0.158192	0.0112994
ENSG00000100426.6,ENSG00000100426.6	ZBED4, ZBED4	190	0.736842	0.1	0.163158	0.873684	0.110526	0.0157895
ENSG00000186812.12	ZNF397	289	0.754325	0.15917	0.0865052	0.816609	0.16609	0.017301
ENSG00000114770.16	ABCC5	309	0.631068	0.223301	0.145631	0.728155	0.23301	0.038835
ENSG00000184207.8	PGP	188	0.319149	0.143617	0.537234	0.728723	0.207447	0.0638298
ENSG00000162065.13	TBC1D24	190	0.236842	0.157895	0.605263	0.584211	0.357895	0.0578947
ENSG00000167967.15,ENSG00000167967.15	E4F1, E4F1	372	0.293011	0.196237	0.510753	0.623656	0.287634	0.0887097
ENSG00000116288.12	PARK7	364	0.667582	0.236264	0.0961538	0.739011	0.222527	0.0384615
ENSG00000124535.15	WRNIP1	365	0.589041	0.252055	0.158904	0.687671	0.257534	0.0547945
ENSG00000111602.11	TIMELESS	339	0.439528	0.247788	0.312684	0.625369	0.280236	0.0943953
ENSG00000227848.1	SUCLA2-AS1	230	0.852174	0.0608696	0.0869565	0.93913	0.0608696	0
ENSG00000136146.14	MED4	227	0.806167	0.0792952	0.114537	0.9163	0.0837004	0
ENSG00000172663.8,ENSG00000172663.8	TMEM134, TMEM134	334	0.392216	0.311377	0.296407	0.55988	0.308383	0.131737
ENSG00000135315.11	CEP162	216	0.805556	0.125	0.0694444	0.847222	0.134259	0.0185185
ENSG00000196187.11	TMEM63A	367	0.580381	0.283379	0.13624	0.667575	0.256131	0.0762943
ENSG00000092445.11	TYRO3	308	0.470779	0.376623	0.152597	0.548701	0.363636	0.0876623
ENSG00000204520.12,ENSG00000206337.10	MICA, HCP5	445	0.597753	0.188764	0.213483	0.770787	0.191011	0.0382022
ENSG00000235821.1,ENSG00000272236.1,ENSG00000285761.1	IFITM4P, AL645939.4, AL645939.5	415	0.742169	0.0819277	0.175904	0.898795	0.0963855	0.00481928
ENSG00000105662.15	CRTC1	336	0.625	0.14881	0.22619	0.78869	0.181548	0.0297619
ENSG00000196535.16	MYO18A	278	0.593525	0.273381	0.133094	0.679856	0.255396	0.0647482
ENSG00000099910.16,ENSG00000099917.17	KLHL22, MED15	631	0.797147	0.11252	0.0903328	0.863708	0.115689	0.0206022
ENSG00000185203.12	WASIR1	198	0.585859	0.19697	0.217172	0.747475	0.186869	0.0656566
ENSG00000179455.8	MKRN3	158	0.898734	0.056962	0.0443038	0.943038	0.056962	0
ENSG00000269915.1	AP006621.4	247	0.441296	0.206478	0.352227	0.728745	0.226721	0.0445344
ENSG00000273010.1,ENSG00000121931.15,ENSG00000273010.1,ENSG00000121931.15	AL360270.3, LRIF1, AL360270.3, LRIF1	332	0.644578	0.277108	0.0783133	0.692771	0.243976	0.063253
ENSG00000122783.16	CYREN	305	0.737705	0.186885	0.0754098	0.803279	0.167213	0.0295082
ENSG00000196205.8	EEF1A1P5	356	0.426966	0.393258	0.179775	0.497191	0.314607	0.188202
ENSG00000214646.8	AC104758.1	324	0.601852	0.225309	0.17284	0.746914	0.203704	0.0493827
ENSG00000115808.11,ENSG00000115808.11	STRN, STRN	344	0.784884	0.15407	0.0610465	0.840116	0.15407	0.00581395
ENSG00000166398.12	KIAA0355	368	0.706522	0.17663	0.116848	0.796196	0.173913	0.0298913
ENSG00000146909.7	NOM1	363	0.787879	0.121212	0.0909091	0.856749	0.121212	0.0220386
ENSG00000284677.1,ENSG00000187801.14	AL031985.4, ZFP69B	374	0.518717	0.318182	0.163102	0.612299	0.272727	0.114973
ENSG00000106330.11	MOSPD3	429	0.321678	0.2331	0.445221	0.58042	0.32634	0.0932401
ENSG00000196757.7,ENSG00000267179.1	ZNF700, AC008770.2	335	0.564179	0.146269	0.289552	0.797015	0.179104	0.0238806
ENSG00000196967.10	ZNF585A	283	0.717314	0.0883392	0.194346	0.879859	0.109541	0.0106007
ENSG00000143633.12,ENSG00000116906.12	C1orf131, GNPAT	404	0.700495	0.200495	0.0990099	0.767327	0.210396	0.0222772
ENSG00000172466.15	ZNF24	374	0.716578	0.160428	0.122995	0.815508	0.168449	0.0160428
ENSG00000160691.18,ENSG00000173207.12	SHC1, CKS1B	326	0.328221	0.297546	0.374233	0.493865	0.325153	0.180982
ENSG00000229089.8	ANKRD20A8P	235	0.897872	0.0680851	0.0340426	0.92766	0.0680851	0.00425532
ENSG00000285508.1,ENSG00000125863.19,ENSG00000149346.14	AL034430.1, MKKS, SLX4IP	218	0.83945	0.087156	0.0733945	0.908257	0.0825688	0.00917431
ENSG00000137713.15	PPP2R1B	345	0.710145	0.153623	0.136232	0.817391	0.153623	0.0289855
ENSG00000272097.1,ENSG00000137210.13,ENSG00000272162.1	AL024498.1, TMEM14B, AL024498.2	415	0.653012	0.209639	0.137349	0.766265	0.19759	0.0361446
ENSG00000175105.6	ZNF654	186	0.790323	0.123656	0.0860215	0.865591	0.129032	0.00537634
ENSG00000247315.3,ENSG00000247315.3	ZCCHC3, ZCCHC3	247	0.578947	0.11336	0.307692	0.842105	0.125506	0.0323887
ENSG00000152518.7,ENSG00000279873.2,ENSG00000152518.7,ENSG00000279873.2,ENSG00000234936.1	ZFP36L2, LINC01126, ZFP36L2, LINC01126, AC010883.1	346	0.635838	0.289017	0.0751445	0.687861	0.242775	0.0693642
ENSG00000165732.12	DDX21	352	0.519886	0.298295	0.181818	0.642045	0.269886	0.0880682
ENSG00000260483.2,ENSG00000138621.11	AC015720.1, PPCDC	316	0.664557	0.151899	0.183544	0.800633	0.167722	0.0316456
ENSG00000138382.14	METTL5	461	0.449024	0.403471	0.147505	0.5141	0.344902	0.140998
ENSG00000260793.2,ENSG00000108312.14,ENSG00000260793.2,ENSG00000108312.14	AC003102.1, UBTF, AC003102.1, UBTF	290	0.527586	0.224138	0.248276	0.693103	0.265517	0.0413793
ENSG00000115459.17,ENSG00000042445.13	ELMOD3, RETSAT	368	0.714674	0.116848	0.168478	0.831522	0.141304	0.0271739
ENSG00000136147.17	PHF11	273	0.747253	0.113553	0.139194	0.875458	0.120879	0.003663
ENSG00000179284.5	DAND5	360	0.366667	0.244444	0.388889	0.613889	0.266667	0.119444
ENSG00000109586.11,ENSG00000245213.6	GALNT7, AC105285.1	297	0.552189	0.373737	0.0740741	0.59596	0.323232	0.0808081
ENSG00000164403.14	SHROOM1	366	0.581967	0.26776	0.150273	0.677596	0.245902	0.0765027
ENSG00000125319.14	C17orf53	367	0.337875	0.359673	0.302452	0.444142	0.340599	0.215259
ENSG00000100281.13	HMGXB4	204	0.79902	0.0882353	0.112745	0.897059	0.0980392	0.00490196
ENSG00000281005.1,ENSG00000006194.9	LINC00921, ZNF263	306	0.545752	0.186275	0.267974	0.745098	0.215686	0.0392157
ENSG00000135976.18	ANKRD36	259	0.664093	0.146718	0.189189	0.826255	0.142857	0.030888
ENSG00000020129.15,ENSG00000142687.17	NCDN, KIAA0319L	266	0.639098	0.210526	0.150376	0.744361	0.199248	0.056391
ENSG00000186300.11	ZNF555	209	0.569378	0.181818	0.248804	0.76555	0.186603	0.0478469
ENSG00000182606.14,ENSG00000182606.14	TRAK1, TRAK1	453	0.761589	0.136865	0.101545	0.856512	0.12362	0.0198675
ENSG00000152465.17,ENSG00000152465.17,ENSG00000228181.1	NMT2, NMT2, AL590365.1	213	0.755869	0.15493	0.0892019	0.835681	0.131455	0.0328638
ENSG00000188895.11	MSL1	295	0.477966	0.284746	0.237288	0.633898	0.294915	0.0711864
ENSG00000188785.11,ENSG00000269533.5	ZNF548, AC003002.3	269	0.639405	0.0557621	0.304833	0.925651	0.070632	0.00371747
ENSG00000186868.15,ENSG00000264589.3,ENSG00000279685.2	MAPT, MAPT-AS1, MAPT-IT1	276	0.76087	0.141304	0.0978261	0.818841	0.17029	0.0108696
ENSG00000047315.15,ENSG00000084092.6	POLR2B, NOA1	377	0.679045	0.220159	0.100796	0.758621	0.214854	0.0265252
ENSG00000273320.1	AC007032.1	304	0.621711	0.233553	0.144737	0.730263	0.220395	0.0493421
ENSG00000175040.5,ENSG00000241679.2	CHST2, AC018450.1	253	0.494071	0.367589	0.13834	0.565217	0.320158	0.114625
ENSG00000260448.5,ENSG00000205629.11	LCMT1-AS1, LCMT1	316	0.705696	0.110759	0.183544	0.860759	0.126582	0.0126582
ENSG00000168778.11	TCTN2	338	0.642012	0.174556	0.183432	0.772189	0.192308	0.035503
ENSG00000170545.16	SMAGP	376	0.518617	0.292553	0.18883	0.638298	0.292553	0.0691489
ENSG00000232453.6	AC105277.1	318	0.512579	0.40566	0.081761	0.572327	0.308176	0.119497
ENSG00000089063.14	TMEM230	236	0.762712	0.148305	0.0889831	0.838983	0.152542	0.00847458
ENSG00000130363.11	RSPH3	426	0.720657	0.213615	0.0657277	0.776995	0.176056	0.0469484
ENSG00000084623.11,ENSG00000160055.19	EIF3I, TMEM234	381	0.341207	0.404199	0.254593	0.422572	0.343832	0.233596
ENSG00000105926.15,ENSG00000105926.15	MPP6, MPP6	202	0.861386	0.0940594	0.0445545	0.89604	0.0990099	0.0049505
ENSG00000107262.21,ENSG00000086065.13	BAG1, CHMP5	186	0.591398	0.0913978	0.317204	0.887097	0.107527	0.00537634
ENSG00000230453.9	ANKRD18B	274	0.660584	0.153285	0.186131	0.824818	0.167883	0.00729927
ENSG00000237950.1,ENSG00000117408.10	AL357079.1, IPO13	357	0.52381	0.271709	0.204482	0.666667	0.254902	0.0784314
ENSG00000032389.12,ENSG00000171853.15	EIPR1, TRAPPC12	261	0.762452	0.103448	0.1341	0.873563	0.111111	0.0153257
ENSG00000112308.12	C6orf62	348	0.772989	0.117816	0.109195	0.87069	0.117816	0.0114943
ENSG00000173818.16,ENSG00000263069.5	ENDOV, AC124319.2	289	0.612457	0.200692	0.186851	0.754325	0.214533	0.0311419
ENSG00000124608.4	AARS2	419	0.699284	0.119332	0.181384	0.852029	0.128878	0.0190931
ENSG00000154957.13,ENSG00000154957.13	ZNF18, ZNF18	201	0.865672	0.0497512	0.0845771	0.940299	0.0547264	0.00497512
ENSG00000260360.1,ENSG00000135837.15	AL353708.1, CEP350	399	0.639098	0.258145	0.102757	0.704261	0.230576	0.0651629
ENSG00000178177.15,ENSG00000178177.15	LCORL, LCORL	310	0.851613	0.0709677	0.0774194	0.919355	0.0709677	0.00967742
ENSG00000164332.7	UBLCP1	244	0.778689	0.147541	0.0737705	0.836066	0.151639	0.0122951
ENSG00000265666.1,ENSG00000265666.1	RARA-AS1, RARA-AS1	234	0.440171	0.350427	0.209402	0.564103	0.34188	0.0940171
ENSG00000149196.15	HIKESHI	303	0.683168	0.240924	0.0759076	0.739274	0.20132	0.0594059
ENSG00000135457.9	TFCP2	370	0.575676	0.259459	0.164865	0.681081	0.248649	0.0702703
ENSG00000106355.9,ENSG00000105778.18	LSM5, AVL9	297	0.680135	0.198653	0.121212	0.771044	0.205387	0.023569
ENSG00000184678.10,ENSG00000184260.5,ENSG00000178096.8,ENSG00000184270.4	HIST2H2BE, HIST2H2AC, BOLA1, HIST2H2AB	272	0.378676	0.386029	0.235294	0.481618	0.330882	0.1875
ENSG00000074356.16	NCBP3	225	0.582222	0.271111	0.146667	0.684444	0.257778	0.0577778
ENSG00000120647.9,ENSG00000073614.12	CCDC77, KDM5A	192	0.713542	0.203125	0.0833333	0.78125	0.1875	0.03125
ENSG00000239213.5,ENSG00000158092.6	NCK1-DT, NCK1	231	0.645022	0.255411	0.0995671	0.727273	0.233766	0.038961
ENSG00000002016.17,ENSG00000082805.19,ENSG00000250132.6	RAD52, ERC1, AC004803.1	209	0.727273	0.191388	0.0813397	0.799043	0.177033	0.0239234
ENSG00000120254.15	MTHFD1L	342	0.748538	0.184211	0.0672515	0.804094	0.172515	0.0233918
ENSG00000091317.7	CMTM6	337	0.833828	0.0830861	0.0830861	0.908012	0.0890208	0.00296736
ENSG00000137266.14	SLC22A23	372	0.712366	0.174731	0.112903	0.790323	0.16129	0.0483871
ENSG00000232053.6	AC078845.1	445	0.649438	0.307865	0.0426966	0.676404	0.253933	0.0696629
ENSG00000273117.1,ENSG00000186480.12	AC144652.1, INSIG1	386	0.69171	0.202073	0.106218	0.764249	0.199482	0.0362694
ENSG00000184786.5,ENSG00000130023.15	TCTE3, ERMARD	280	0.703571	0.160714	0.135714	0.817857	0.153571	0.0285714
ENSG00000011376.10	LARS2	400	0.7475	0.1725	0.08	0.8075	0.1575	0.035
ENSG00000274290.2,ENSG00000283064.1	HIST1H2BE, AL353759.1	360	0.436111	0.213889	0.35	0.641667	0.275	0.0833333
ENSG00000236643.1,ENSG00000148200.16	AL354928.1, NR6A1	344	0.686047	0.148256	0.165698	0.825581	0.15407	0.0203488
ENSG00000205084.10,ENSG00000276408.1	TMEM231, AC025287.2	313	0.693291	0.0990415	0.207668	0.875399	0.105431	0.0191693
ENSG00000010671.15,ENSG00000241343.9,ENSG00000257529.5	BTK, RPL36A, RPL36A-HNRNPH2	270	0.744444	0.0962963	0.159259	0.888889	0.111111	0
ENSG00000176454.13	LPCAT4	314	0.681529	0.152866	0.165605	0.828025	0.159236	0.0127389
ENSG00000176182.5	MYPOP	323	0.557276	0.148607	0.294118	0.764706	0.195046	0.0402477
ENSG00000166747.12	AP1G1	346	0.696532	0.176301	0.127168	0.800578	0.16474	0.0346821
ENSG00000176390.11	CRLF3	298	0.677852	0.0973154	0.224832	0.852349	0.137584	0.0100671
ENSG00000131725.13	WDR44	276	0.710145	0.213768	0.076087	0.76087	0.213768	0.0253623
ENSG00000233461.5,ENSG00000116918.13,ENSG00000270106.6	AL445524.1, TSNAX, TSNAX-DISC1	441	0.678005	0.231293	0.0907029	0.734694	0.204082	0.0612245
ENSG00000233325.3	MIPEPP3	214	0.85514	0.0420561	0.102804	0.943925	0.0514019	0.0046729
ENSG00000264538.6	SUZ12P1	282	0.570922	0.219858	0.20922	0.723404	0.223404	0.0531915
ENSG00000123575.8,ENSG00000123575.8	FAM199X, FAM199X	178	0.842697	0.0393258	0.117978	0.932584	0.0674157	0
ENSG00000104885.17,ENSG00000065000.17	DOT1L, AP3D1	372	0.47043	0.239247	0.290323	0.650538	0.295699	0.0537634
ENSG00000105245.9	NUMBL	310	0.380645	0.345161	0.274194	0.525806	0.348387	0.125806
ENSG00000113269.13	RNF130	250	0.68	0.192	0.128	0.768	0.18	0.052
ENSG00000102265.11	TIMP1	274	0.649635	0.0766423	0.273723	0.886861	0.105839	0.00729927
ENSG00000128872.9,ENSG00000140280.13,ENSG00000259377.1	TMOD2, LYSMD2, AC026770.1	347	0.585014	0.325648	0.0893372	0.645533	0.293948	0.0605187
ENSG00000249572.1,ENSG00000113407.13	AC034231.1, TARS	391	0.800512	0.132992	0.0664962	0.861893	0.127877	0.0102302
ENSG00000047634.14	SCML1	143	0.923077	0.034965	0.041958	0.965035	0.034965	0
ENSG00000124920.13	MYRF	242	0.520661	0.272727	0.206612	0.665289	0.252066	0.0826446
ENSG00000090273.13,ENSG00000198746.12	NUDC, GPATCH3	455	0.325275	0.435165	0.23956	0.408791	0.342857	0.248352
ENSG00000198522.13,ENSG00000176714.9	GPN1, CCDC121	207	0.652174	0.0966184	0.251208	0.864734	0.111111	0.0241546
ENSG00000021574.12	SPAST	338	0.656805	0.174556	0.168639	0.772189	0.201183	0.0266272
ENSG00000066651.19	TRMT11	293	0.686007	0.232082	0.0819113	0.740614	0.197952	0.0614334
ENSG00000276533.1	AC018926.2	351	0.595442	0.279202	0.125356	0.666667	0.236467	0.0968661
ENSG00000141753.6,ENSG00000141753.6	IGFBP4, IGFBP4	363	0.501377	0.269972	0.22865	0.644628	0.272727	0.0826446
ENSG00000124198.8	ARFGEF2	326	0.819018	0.0766871	0.104294	0.904908	0.0828221	0.0122699
ENSG00000153443.12,ENSG00000102858.12	UBALD1, MGRN1	311	0.636656	0.192926	0.170418	0.778135	0.199357	0.022508
ENSG00000163754.17	GYG1	333	0.825826	0.102102	0.0720721	0.894895	0.0960961	0.00900901
ENSG00000231128.5,ENSG00000081019.13	AL137856.1, RSBN1	357	0.507003	0.386555	0.106443	0.577031	0.302521	0.120448
ENSG00000188596.10	CFAP54	268	0.809701	0.134328	0.0559701	0.854478	0.126866	0.0186567
ENSG00000038274.16	MAT2B	339	0.725664	0.179941	0.0943953	0.79646	0.182891	0.020649
ENSG00000068305.17,ENSG00000068305.17	MEF2A, MEF2A	245	0.853061	0.0857143	0.0612245	0.910204	0.077551	0.0122449
ENSG00000233849.1,ENSG00000035141.7	AC022201.2, FAM136A	312	0.692308	0.141026	0.166667	0.823718	0.144231	0.0320513
ENSG00000011454.16,ENSG00000011454.16	RABGAP1, RABGAP1	284	0.669014	0.144366	0.18662	0.81338	0.144366	0.0422535
ENSG00000186130.4	ZBTB6	335	0.591045	0.170149	0.238806	0.791045	0.170149	0.038806
ENSG00000127995.16	CASD1	326	0.886503	0.0766871	0.0368098	0.917178	0.0828221	0
ENSG00000126522.16	ASL	356	0.679775	0.191011	0.129213	0.769663	0.185393	0.0449438
ENSG00000215548.2	FRG1JP	383	0.879896	0.0574413	0.0626632	0.937337	0.0548303	0.0078329
ENSG00000232533.1,ENSG00000159840.15	AC093673.1, ZYX	442	0.757919	0.169683	0.0723982	0.81448	0.167421	0.0180995
ENSG00000116521.10	SCAMP3	347	0.276657	0.319885	0.403458	0.394813	0.337176	0.268012
ENSG00000160767.20	FAM189B	382	0.311518	0.306283	0.382199	0.434555	0.335079	0.230366
ENSG00000121064.12,ENSG00000121064.12	SCPEP1, SCPEP1	255	0.654902	0.141176	0.203922	0.839216	0.152941	0.00784314
ENSG00000121671.11	CRY2	389	0.588689	0.285347	0.125964	0.66581	0.25964	0.0745501
ENSG00000099341.11	PSMD8	338	0.426036	0.218935	0.35503	0.671598	0.275148	0.0532544
ENSG00000171804.10,ENSG00000105738.10	WDR87, SIPA1L3	266	0.642857	0.139098	0.218045	0.789474	0.176692	0.0338346
ENSG00000198455.4	ZXDB	186	0.908602	0.0376344	0.0537634	0.962366	0.0322581	0.00537634
ENSG00000067082.14	KLF6	330	0.60303	0.29697	0.1	0.672727	0.278788	0.0484848
ENSG00000133318.13	RTN3	311	0.405145	0.337621	0.257235	0.517685	0.334405	0.14791
ENSG00000159720.11,ENSG00000270049.2,ENSG00000159720.11,ENSG00000270049.2	ATP6V0D1, AC009061.2, ATP6V0D1, AC009061.2	312	0.653846	0.160256	0.185897	0.769231	0.214744	0.0160256
ENSG00000076053.10,ENSG00000180425.11,ENSG00000255663.1	RBM7, C11orf71, AP002373.1	291	0.742268	0.171821	0.0859107	0.817869	0.168385	0.0137457
ENSG00000165819.11	METTL3	231	0.606061	0.21645	0.177489	0.753247	0.229437	0.017316
ENSG00000135842.16	FAM129A	402	0.666667	0.228856	0.104478	0.733831	0.211443	0.0547264
ENSG00000247077.6	PGAM5	359	0.612813	0.203343	0.183844	0.75766	0.200557	0.0417827
ENSG00000266028.7,ENSG00000196550.10,ENSG00000266028.7,ENSG00000196550.10	SRGAP2, FAM72A, SRGAP2, FAM72A	336	0.565476	0.348214	0.0863095	0.622024	0.252976	0.125
ENSG00000143162.8	CREG1	350	0.505714	0.38	0.114286	0.56	0.302857	0.137143
ENSG00000204366.3	ZBTB12	347	0.54755	0.112392	0.340058	0.835735	0.129683	0.0345821
ENSG00000164898.12,ENSG00000146963.17,ENSG00000269955.2	FMC1, LUC7L2, C7orf55-LUC7L2	458	0.655022	0.218341	0.126638	0.753275	0.203057	0.0436681
ENSG00000239883.8,ENSG00000265354.3	PARGP1, TIMM23	294	0.670068	0.248299	0.0816327	0.72449	0.231293	0.0442177
ENSG00000261360.1,ENSG00000154124.4	AC010491.1, OTULIN	405	0.903704	0.0641975	0.0320988	0.928395	0.0666667	0.00493827
ENSG00000003756.16	RBM5	321	0.716511	0.0809969	0.202492	0.890966	0.0996885	0.00934579
ENSG00000257999.1,ENSG00000136051.14	AC016257.1, WASHC4	315	0.695238	0.180952	0.12381	0.8	0.15873	0.0412698
ENSG00000106367.14	AP1S1	380	0.489474	0.284211	0.226316	0.602632	0.318421	0.0789474
ENSG00000244380.1,ENSG00000164053.20	AC134772.1, ATRIP	265	0.603774	0.0792453	0.316981	0.883019	0.101887	0.0150943
ENSG00000232112.3,ENSG00000164051.13	TMA7, CCDC51	260	0.6	0.0884615	0.311538	0.869231	0.119231	0.0115385
ENSG00000233775.1,ENSG00000162526.6	AL109945.1, TSSK3	409	0.403423	0.364303	0.232274	0.501222	0.364303	0.134474
ENSG00000121578.12	B4GALT4	176	0.869318	0.0909091	0.0397727	0.909091	0.0852273	0.00568182
ENSG00000163041.9,ENSG00000272562.1,ENSG00000163041.9,ENSG00000272562.1	H3F3A, AL512343.2, H3F3A, AL512343.2	403	0.545906	0.315136	0.138958	0.627792	0.25062	0.121588
ENSG00000131871.14	SELENOS	229	0.655022	0.218341	0.126638	0.772926	0.187773	0.0393013
ENSG00000166478.9,ENSG00000268403.2	ZNF143, AC132192.2	309	0.563107	0.236246	0.200647	0.692557	0.236246	0.0711974
ENSG00000127311.9	HELB	284	0.827465	0.0915493	0.0809859	0.901408	0.0915493	0.00704225
ENSG00000188827.10,ENSG00000213918.10	SLX4, DNASE1	342	0.546784	0.263158	0.190058	0.660819	0.289474	0.0497076
ENSG00000156599.10	ZDHHC5	324	0.595679	0.228395	0.175926	0.685185	0.259259	0.0555556
ENSG00000180488.15	MIGA1	355	0.639437	0.256338	0.104225	0.704225	0.239437	0.056338
ENSG00000132763.14,ENSG00000280670.2	MMACHC, CCDC163	407	0.447174	0.329238	0.223587	0.540541	0.334152	0.125307
ENSG00000144468.16	RHBDD1	226	0.70354	0.230088	0.0663717	0.756637	0.19469	0.0486726
ENSG00000205423.11	CNEP1R1	322	0.767081	0.121118	0.111801	0.872671	0.114907	0.0124224
ENSG00000140386.12	SCAPER	317	0.757098	0.135647	0.107256	0.835962	0.154574	0.00946372
ENSG00000141867.17,ENSG00000141867.17	BRD4, BRD4	334	0.688623	0.11976	0.191617	0.844311	0.137725	0.0179641
ENSG00000170027.6	YWHAG	347	0.56196	0.317003	0.121037	0.642651	0.293948	0.0634006
ENSG00000109089.7	CDR2L	331	0.583082	0.166163	0.250755	0.785498	0.181269	0.0332326
ENSG00000120949.14	TNFRSF8	368	0.326087	0.486413	0.1875	0.415761	0.347826	0.236413
ENSG00000006530.16,ENSG00000261570.1	AGK, AC073878.1	342	0.815789	0.108187	0.0760234	0.877193	0.114035	0.00877193
ENSG00000105254.11,ENSG00000105258.8	TBCB, POLR2I	298	0.654362	0.100671	0.244966	0.862416	0.127517	0.0100671
ENSG00000116641.17,ENSG00000235545.1	DOCK7, AC103923.1	229	0.729258	0.19214	0.0786026	0.790393	0.179039	0.0305677
ENSG00000232160.6,ENSG00000123728.9	RAP2C-AS1, RAP2C	223	0.869955	0.044843	0.0852018	0.946188	0.044843	0.00896861
ENSG00000198498.9	TMA16	240	0.870833	0.0833333	0.0458333	0.908333	0.0916667	0
ENSG00000127720.7,ENSG00000133773.11	METTL25, CCDC59	200	0.93	0.045	0.025	0.95	0.045	0.005
ENSG00000160199.14	PKNOX1	450	0.671111	0.164444	0.164444	0.788889	0.182222	0.0288889
ENSG00000006453.13	BAIAP2L1	322	0.732919	0.114907	0.152174	0.857143	0.127329	0.015528
ENSG00000114166.7	KAT2B	423	0.65721	0.264775	0.0780142	0.70922	0.229314	0.0614657
ENSG00000242553.1	AP001432.1	347	0.729107	0.158501	0.112392	0.824207	0.152738	0.0230548
ENSG00000233084.2	RPL23AP25	300	0.47	0.303333	0.226667	0.573333	0.313333	0.113333
ENSG00000273145.1	BX537318.1	187	0.802139	0.0962567	0.101604	0.877005	0.101604	0.0213904
ENSG00000275494.1	AC133552.5	303	0.693069	0.125413	0.181518	0.848185	0.145215	0.00660066
ENSG00000090447.11,ENSG00000090447.11	TFAP4, TFAP4	306	0.601307	0.218954	0.179739	0.74183	0.215686	0.0424837
ENSG00000189167.11,ENSG00000139618.14	ZAR1L, BRCA2	241	0.850622	0.0954357	0.0539419	0.896266	0.0871369	0.0165975
ENSG00000055332.17	EIF2AK2	314	0.770701	0.0923567	0.136943	0.894904	0.0987261	0.00636943
ENSG00000173110.7	HSPA6	336	0.303571	0.470238	0.22619	0.372024	0.309524	0.318452
ENSG00000035499.12	DEPDC1B	303	0.706271	0.217822	0.0759076	0.768977	0.214521	0.0165017
ENSG00000132017.10,ENSG00000132000.12,ENSG00000132017.10,ENSG00000132000.12	DCAF15, PODNL1, DCAF15, PODNL1	376	0.454787	0.273936	0.271277	0.606383	0.273936	0.119681
ENSG00000119333.11	WDR34	514	0.57393	0.196498	0.229572	0.727626	0.245136	0.0272374
ENSG00000143373.17,ENSG00000232671.5	ZNF687, AL391069.2	298	0.426174	0.291946	0.281879	0.577181	0.332215	0.090604
ENSG00000134313.15,ENSG00000134313.15	KIDINS220, KIDINS220	369	0.715447	0.205962	0.0785908	0.775068	0.186992	0.0379404
ENSG00000165424.6	ZCCHC24	336	0.464286	0.458333	0.077381	0.511905	0.357143	0.130952
ENSG00000170684.8,ENSG00000142252.10,ENSG00000007047.14	ZNF296, GEMIN7, MARK4	347	0.518732	0.201729	0.279539	0.691643	0.26513	0.0432277
ENSG00000205808.5	PLPP6	271	0.804428	0.0738007	0.121771	0.911439	0.0701107	0.0184502
ENSG00000130726.11	TRIM28	206	0.514563	0.0631068	0.42233	0.84466	0.131068	0.0242718
ENSG00000152475.6	ZNF837	308	0.425325	0.0746753	0.5	0.844156	0.136364	0.0194805
ENSG00000132881.11	CPLANE2	370	0.378378	0.505405	0.116216	0.421622	0.348649	0.22973
ENSG00000101152.10	DNAJC5	298	0.573826	0.144295	0.281879	0.795302	0.194631	0.0100671
ENSG00000285629.1	AL031847.2	437	0.551487	0.2746	0.173913	0.665904	0.279176	0.0549199
ENSG00000130313.6,ENSG00000269439.5	PGLS, AC010618.3	385	0.436364	0.309091	0.254545	0.594805	0.288312	0.116883
ENSG00000285632.1	AC084024.4	322	0.686335	0.177019	0.136646	0.782609	0.192547	0.0248447
ENSG00000178927.17	CYBC1	367	0.405995	0.256131	0.337875	0.60218	0.305177	0.0926431
ENSG00000160218.12	TRAPPC10	314	0.563694	0.267516	0.16879	0.684713	0.261146	0.0541401
ENSG00000146463.11	ZMYM4	413	0.569007	0.341404	0.0895884	0.617433	0.2954	0.0871671
ENSG00000224157.1	HCG14	417	0.565947	0.235012	0.199041	0.702638	0.235012	0.0623501
ENSG00000137710.15	RDX	284	0.795775	0.137324	0.0669014	0.84507	0.126761	0.028169
ENSG00000197935.6	ZNF311	352	0.553977	0.201705	0.244318	0.713068	0.213068	0.0738636
ENSG00000101407.12,ENSG00000101413.11	TTI1, RPRD1B	305	0.668852	0.24918	0.0819672	0.718033	0.245902	0.0360656
ENSG00000228439.5,ENSG00000123552.17	TSTD3, USP45	269	0.665428	0.245353	0.0892193	0.724907	0.219331	0.0557621
ENSG00000152127.8	MGAT5	277	0.67509	0.263538	0.0613718	0.722022	0.245487	0.032491
ENSG00000184898.6	RBM43	370	0.762162	0.151351	0.0864865	0.82973	0.156757	0.0135135
ENSG00000168273.7,ENSG00000168268.10,ENSG00000168273.7,ENSG00000168268.10	SMIM4, NT5DC2, SMIM4, NT5DC2	187	0.652406	0.122995	0.224599	0.84492	0.13369	0.0213904
ENSG00000116717.12	GADD45A	305	0.432787	0.429508	0.137705	0.511475	0.252459	0.236066
ENSG00000285942.1,ENSG00000180979.9,ENSG00000137814.10	AC018362.3, LRRC57, HAUS2	374	0.550802	0.296791	0.152406	0.647059	0.26738	0.0855615
ENSG00000167799.9	NUDT8	261	0.43295	0.264368	0.302682	0.609195	0.306513	0.0842912
ENSG00000105771.13	SMG9	325	0.523077	0.221538	0.255385	0.686154	0.252308	0.0615385
ENSG00000197044.10	ZNF441	294	0.537415	0.122449	0.340136	0.802721	0.159864	0.037415
ENSG00000168209.4	DDIT4	419	0.295943	0.584726	0.119332	0.338902	0.312649	0.348449
ENSG00000115216.13	NRBP1	344	0.613372	0.145349	0.241279	0.802326	0.162791	0.0348837
ENSG00000146085.7,ENSG00000031691.6	MUT, CENPQ	303	0.871287	0.0891089	0.039604	0.910891	0.0825083	0.00660066
ENSG00000243725.6	TTC4	397	0.735516	0.166247	0.0982368	0.806045	0.168766	0.0251889
ENSG00000166046.10,ENSG00000136026.13	TCP11L2, CKAP4	236	0.728814	0.177966	0.0932203	0.775424	0.207627	0.0169492
ENSG00000166557.12	TMED3	274	0.806569	0.109489	0.0839416	0.879562	0.109489	0.0109489
ENSG00000181690.7,ENSG00000170791.17	PLAG1, CHCHD7	281	0.83274	0.0960854	0.0711744	0.893238	0.0960854	0.0106762
ENSG00000130731.15,ENSG00000172366.19	METTL26, MCRIP2	230	0.330435	0.217391	0.452174	0.586957	0.334783	0.0782609
ENSG00000258056.2,ENSG00000135404.11	AC009779.2, CD63	272	0.485294	0.1875	0.327206	0.683824	0.253676	0.0625
ENSG00000101216.10,ENSG00000232442.1,ENSG00000101216.10,ENSG00000232442.1	GMEB2, MHENCR, GMEB2, MHENCR	379	0.577836	0.205805	0.216359	0.707124	0.255937	0.0369393
ENSG00000048392.11,ENSG00000246263.2	RRM2B, UBR5-AS1	286	0.79021	0.118881	0.0909091	0.870629	0.115385	0.013986
ENSG00000171159.4	C9orf16	540	0.455556	0.262963	0.281481	0.62963	0.274074	0.0962963
ENSG00000183308.6,ENSG00000115942.8	AC005037.1, ORC2	281	0.551601	0.281139	0.16726	0.633452	0.30605	0.0604982
ENSG00000204379.10,ENSG00000204379.10,ENSG00000204379.10	XAGE1A, XAGE1A, XAGE1A	383	0.882507	0.0339426	0.0835509	0.953003	0.0417755	0.00522193
ENSG00000108094.14	CUL2	332	0.707831	0.21988	0.0722892	0.753012	0.210843	0.0361446
ENSG00000187531.13,ENSG00000264769.1,ENSG00000187531.13,ENSG00000264769.1	SIRT7, AC145207.8, SIRT7, AC145207.8	255	0.247059	0.290196	0.462745	0.498039	0.341176	0.160784
ENSG00000125657.4	TNFSF9	271	0.531365	0.258303	0.210332	0.656827	0.273063	0.0701107
ENSG00000197785.13	ATAD3A	340	0.408824	0.276471	0.314706	0.594118	0.323529	0.0823529
ENSG00000175756.13	AURKAIP1	402	0.38806	0.263682	0.348259	0.572139	0.330846	0.0970149
ENSG00000185404.16	SP140L	189	0.746032	0.190476	0.0634921	0.793651	0.164021	0.042328
ENSG00000179918.18	SEPHS2	330	0.457576	0.212121	0.330303	0.648485	0.269697	0.0818182
ENSG00000169895.5	SYAP1	285	0.754386	0.0807018	0.164912	0.887719	0.0947368	0.0175439
ENSG00000047230.14	CTPS2	267	0.756554	0.0749064	0.168539	0.895131	0.082397	0.0224719
ENSG00000166049.10	PASD1	171	0.80117	0.116959	0.0818713	0.877193	0.116959	0.00584795
ENSG00000115170.13,ENSG00000007001.12,ENSG00000270557.1,ENSG00000115170.13,ENSG00000007001.12,ENSG00000270557.1	ACVR1, UPP2, AC013731.1, ACVR1, UPP2, AC013731.1	389	0.637532	0.323907	0.0385604	0.655527	0.267352	0.0771208
ENSG00000144355.14	DLX1	332	0.445783	0.427711	0.126506	0.509036	0.349398	0.141566
ENSG00000073350.13	LLGL2	339	0.551622	0.188791	0.259587	0.764012	0.19764	0.0383481
ENSG00000203356.2,ENSG00000123091.4	LINC01562, RNF11	435	0.629885	0.291954	0.0781609	0.68046	0.22069	0.0988506
ENSG00000157212.18,ENSG00000273344.1,ENSG00000157212.18,ENSG00000273344.1	PAXIP1, PAXIP1-AS1, PAXIP1, PAXIP1-AS1	431	0.844548	0.0904872	0.0649652	0.902552	0.0951276	0.00232019
ENSG00000244471.6,ENSG00000235660.2	AL137058.1, LINC00345	194	0.768041	0.0979381	0.134021	0.886598	0.0979381	0.0154639
ENSG00000185009.12,ENSG00000156110.13	AP3M1, ADK	335	0.513433	0.391045	0.0955224	0.564179	0.274627	0.161194
ENSG00000118412.12	CASP8AP2	320	0.634375	0.25	0.115625	0.725	0.246875	0.028125
ENSG00000120555.13,ENSG00000276805.2,ENSG00000120555.13,ENSG00000276805.2	SEPT7P9, AL133216.2, SEPT7P9, AL133216.2	317	0.709779	0.148265	0.141956	0.832808	0.132492	0.0347003
ENSG00000123908.11,ENSG00000280303.2	AGO2, ERICD	283	0.636042	0.268551	0.0954064	0.699647	0.250883	0.04947
ENSG00000196110.7	ZNF699	296	0.695946	0.0810811	0.222973	0.878378	0.114865	0.00675676
ENSG00000163132.6	MSX1	225	0.84	0.0844444	0.0755556	0.906667	0.0888889	0.00444444
ENSG00000233360.4,ENSG00000241360.1	Z83844.2, PDXP	255	0.435294	0.254902	0.309804	0.6	0.321569	0.0784314
ENSG00000166135.13,ENSG00000255339.6,ENSG00000166136.15	HIF1AN, AL133352.1, NDUFB8	167	0.760479	0.101796	0.137725	0.874251	0.11976	0.00598802
ENSG00000138326.19	RPS24	421	0.551069	0.287411	0.16152	0.653207	0.249406	0.0973872
ENSG00000148606.12	POLR3A	334	0.631737	0.242515	0.125749	0.709581	0.221557	0.0688623
ENSG00000261079.1,ENSG00000214331.8	AC009053.2, AC009053.1	477	0.706499	0.142558	0.150943	0.823899	0.163522	0.0125786
ENSG00000133739.15	LRRCC1	216	0.787037	0.12963	0.0833333	0.865741	0.125	0.00925926
ENSG00000060749.15,ENSG00000060749.15	QSER1, QSER1	294	0.683673	0.22449	0.0918367	0.744898	0.210884	0.0442177
ENSG00000106554.12	CHCHD3	355	0.760563	0.188732	0.0507042	0.805634	0.180282	0.0140845
ENSG00000214184.3,ENSG00000169756.16,ENSG00000214184.3,ENSG00000169756.16	GCC2-AS1, LIMS1, GCC2-AS1, LIMS1	360	0.683333	0.230556	0.0861111	0.741667	0.219444	0.0388889
ENSG00000249859.9	PVT1	311	0.659164	0.305466	0.0353698	0.684887	0.254019	0.0610932
ENSG00000144401.14	METTL21A	274	0.755474	0.138686	0.105839	0.835766	0.145985	0.0182482
ENSG00000120093.11,ENSG00000108511.9	HOXB3, HOXB6	236	0.423729	0.313559	0.262712	0.563559	0.309322	0.127119
ENSG00000160305.17,ENSG00000160305.17	DIP2A, DIP2A	411	0.671533	0.175182	0.153285	0.781022	0.201946	0.0170316
ENSG00000219545.11,ENSG00000283549.1	UMAD1, AC007161.3	384	0.763021	0.114583	0.122396	0.867188	0.119792	0.0130208
ENSG00000131845.14,ENSG00000268678.1	ZNF304, AC005261.2	267	0.588015	0.0786517	0.333333	0.88764	0.101124	0.011236
ENSG00000105136.20,ENSG00000268107.5	ZNF419, AC003005.1	261	0.643678	0.0498084	0.306513	0.931034	0.0651341	0.00383142
ENSG00000013374.16	NUB1	363	0.804408	0.104683	0.0909091	0.878788	0.0991736	0.0220386
ENSG00000204120.14	GIGYF2	176	0.75	0.136364	0.113636	0.840909	0.130682	0.0284091
ENSG00000271746.1,ENSG00000097021.19	AL031848.2, ACOT7	401	0.668329	0.201995	0.129676	0.758105	0.216958	0.0249377
ENSG00000185164.14	NOMO2	384	0.661458	0.166667	0.171875	0.794271	0.169271	0.0364583
ENSG00000153922.10,ENSG00000248489.1	CHD1, LINC02062	312	0.769231	0.173077	0.0576923	0.817308	0.157051	0.025641
ENSG00000224424.7,ENSG00000114302.15	PRKAR2A-AS1, PRKAR2A	260	0.707692	0.111538	0.180769	0.873077	0.123077	0.00384615
ENSG00000221994.10	ZNF630	263	0.756654	0.0342205	0.209125	0.954373	0.0418251	0.00380228
ENSG00000125965.8,ENSG00000126001.15	GDF5, CEP250	388	0.68299	0.14433	0.17268	0.811856	0.170103	0.0180412
ENSG00000130772.13	MED18	450	0.335556	0.437778	0.226667	0.406667	0.304444	0.288889
ENSG00000152061.23,ENSG00000227373.5	RABGAP1L, AL121983.2	347	0.489914	0.363112	0.146974	0.570605	0.319885	0.10951
ENSG00000230454.1	U73166.1	271	0.583026	0.0664207	0.350554	0.915129	0.0664207	0.0184502
ENSG00000226864.2,ENSG00000107669.17	ATE1-AS1, ATE1	166	0.722892	0.186747	0.0903614	0.795181	0.174699	0.0301205
ENSG00000100591.7,ENSG00000151445.15	AHSA1, VIPAS39	232	0.724138	0.133621	0.142241	0.827586	0.150862	0.0215517
ENSG00000042493.15,ENSG00000152292.16	CAPG, SH2D6	364	0.478022	0.318681	0.203297	0.596154	0.315934	0.0879121
ENSG00000103544.14	VPS35L	294	0.656463	0.238095	0.105442	0.727891	0.248299	0.0238095
ENSG00000228317.1,ENSG00000106692.14	AL158070.1, FKTN	292	0.85274	0.0547945	0.0924658	0.941781	0.0582192	0
ENSG00000224322.1	AC004009.1	273	0.897436	0.043956	0.0586081	0.948718	0.0512821	0
ENSG00000163877.10	SNIP1	384	0.494792	0.335938	0.169271	0.585938	0.322917	0.0911458
ENSG00000263212.2	AC004224.2	284	0.492958	0.179577	0.327465	0.725352	0.232394	0.0422535
ENSG00000122966.15	CIT	319	0.749216	0.147335	0.103448	0.821317	0.15674	0.0219436
ENSG00000196912.12	ANKRD36B	229	0.71179	0.157205	0.131004	0.829694	0.152838	0.0174672
ENSG00000167085.11	PHB	377	0.639257	0.201592	0.159151	0.758621	0.217507	0.0238727
ENSG00000261717.5,ENSG00000166822.12	AC009163.4, TMEM170A	357	0.781513	0.0728291	0.145658	0.904762	0.0840336	0.0112045
ENSG00000114670.13,ENSG00000034533.11	NEK11, ASTE1	246	0.752033	0.166667	0.0813008	0.821138	0.162602	0.0162602
ENSG00000169710.8,ENSG00000169710.8	FASN, FASN	90	0.366667	0.266667	0.366667	0.566667	0.344444	0.0888889
ENSG00000169738.7,ENSG00000264569.1	DCXR, AC137723.1	295	0.318644	0.254237	0.427119	0.552542	0.325424	0.122034
ENSG00000169718.17	DUS1L	258	0.356589	0.290698	0.352713	0.546512	0.360465	0.0930233
ENSG00000127481.14,ENSG00000230424.1	UBR4, AL035413.1	393	0.569975	0.300254	0.129771	0.633588	0.274809	0.0916031
ENSG00000053372.4,ENSG00000127463.14	MRTO4, EMC1	337	0.599407	0.252226	0.148368	0.697329	0.243323	0.0593472
ENSG00000176087.14,ENSG00000113108.19	SLC35A4, APBB3	359	0.437326	0.289694	0.272981	0.579387	0.275766	0.144847
ENSG00000113141.17,ENSG00000131495.8	IK, NDUFA2	360	0.433333	0.347222	0.219444	0.541667	0.319444	0.138889
ENSG00000228474.5	OST4	275	0.516364	0.229091	0.254545	0.636364	0.276364	0.0872727
ENSG00000167487.11,ENSG00000167487.11	KLHL26, KLHL26	316	0.588608	0.174051	0.237342	0.75	0.205696	0.0443038
ENSG00000129158.10,ENSG00000129158.10	SERGEF, SERGEF	300	0.78	0.133333	0.0866667	0.846667	0.133333	0.02
ENSG00000189043.9,ENSG00000271185.1	NDUFA4, AC007029.1	337	0.866469	0.074184	0.0593472	0.922849	0.0771513	0
ENSG00000100387.8,ENSG00000100387.8	RBX1, RBX1	292	0.674658	0.150685	0.174658	0.821918	0.167808	0.010274
ENSG00000143742.12	SRP9	460	0.632609	0.28913	0.0782609	0.673913	0.245652	0.0804348
ENSG00000259551.1,ENSG00000197627.3	AC048382.4, UBE2Q2P12	273	0.468864	0.340659	0.190476	0.586081	0.274725	0.139194
ENSG00000187860.10,ENSG00000099995.18	CCDC157, SF3A1	236	0.673729	0.131356	0.194915	0.830508	0.144068	0.0254237
ENSG00000135930.13,ENSG00000221944.7	EIF4E2, TIGD1	237	0.763713	0.126582	0.109705	0.864979	0.122363	0.0126582
ENSG00000177853.14	ZNF518A	239	0.539749	0.317992	0.142259	0.640167	0.259414	0.100418
ENSG00000272916.5,ENSG00000166507.17,ENSG00000224195.1	AC022400.6, NDST2, AC022400.1	327	0.406728	0.385321	0.207951	0.489297	0.33945	0.171254
ENSG00000137824.15	RMDN3	314	0.39172	0.328025	0.280255	0.535032	0.372611	0.0923567
ENSG00000110048.11,ENSG00000255139.1	OSBP, AP000442.2	323	0.569659	0.28483	0.145511	0.665635	0.28483	0.0495356
ENSG00000230440.1	AL391119.1	136	0.904412	0.0514706	0.0441176	0.941176	0.0514706	0.00735294
ENSG00000196396.9	PTPN1	346	0.566474	0.355491	0.0780347	0.612717	0.291908	0.0953757
ENSG00000126562.16	WNK4	302	0.350993	0.248344	0.400662	0.543046	0.347682	0.109272
ENSG00000206178.2	HBZP1	307	0.335505	0.276873	0.387622	0.521173	0.32899	0.149837
ENSG00000242612.6	DECR2	380	0.426316	0.160526	0.413158	0.739474	0.213158	0.0473684
ENSG00000103202.12,ENSG00000103202.12	NME4, NME4	339	0.430678	0.150442	0.418879	0.722714	0.235988	0.0412979
ENSG00000197889.9	MEIG1	340	0.711765	0.155882	0.132353	0.808824	0.176471	0.0147059
ENSG00000117479.13,ENSG00000213062.4	SLC19A2, AL021068.1	349	0.65043	0.269341	0.0802292	0.707736	0.260745	0.0315186
ENSG00000116793.15	PHTF1	374	0.518717	0.379679	0.101604	0.588235	0.296791	0.114973
ENSG00000155367.15,ENSG00000261595.1	PPM1J, AL603832.2	386	0.580311	0.297927	0.121762	0.673575	0.240933	0.0854922
ENSG00000124160.11	NCOA5	315	0.746032	0.0761905	0.177778	0.901587	0.0857143	0.0126984
ENSG00000198026.7	ZNF335	329	0.610942	0.115502	0.273556	0.838906	0.136778	0.0243161
ENSG00000116209.11,ENSG00000116205.13	TMEM59, TCEANC2	375	0.56	0.328	0.112	0.618667	0.293333	0.088
ENSG00000125817.7,ENSG00000101224.17	CENPB, CDC25B	226	0.650442	0.141593	0.207965	0.836283	0.119469	0.0442478
ENSG00000101220.17,ENSG00000101220.17	C20orf27, C20orf27	206	0.660194	0.160194	0.179612	0.825243	0.145631	0.0291262
ENSG00000213967.10	ZNF726	243	0.868313	0.0493827	0.0823045	0.946502	0.0452675	0.00823045
ENSG00000173473.10	SMARCC1	465	0.694624	0.163441	0.141935	0.8	0.167742	0.0322581
ENSG00000090975.12	PITPNM2	263	0.475285	0.361217	0.163498	0.570342	0.326996	0.102662
ENSG00000175634.14	RPS6KB2	371	0.358491	0.283019	0.358491	0.557951	0.32345	0.118598
ENSG00000253741.1,ENSG00000130193.7,ENSG00000253806.1,ENSG00000253741.1,ENSG00000130193.7,ENSG00000253806.1	LNCOC1, THEM6, AC108002.1, LNCOC1, THEM6, AC108002.1	227	0.748899	0.127753	0.123348	0.854626	0.118943	0.0264317
ENSG00000175061.17,ENSG00000266651.1	LRRC75A-AS1, AC093484.4	186	0.629032	0.188172	0.182796	0.758065	0.198925	0.0430108
ENSG00000143322.19,ENSG00000143322.19	ABL2, ABL2	420	0.619048	0.283333	0.097619	0.690476	0.235714	0.0738095
ENSG00000169976.6	SF3B5	377	0.710875	0.214854	0.0742706	0.758621	0.204244	0.0371353
ENSG00000153006.15,ENSG00000153015.15	SREK1IP1, CWC27	188	0.856383	0.0957447	0.0478723	0.898936	0.0744681	0.0265957
ENSG00000179627.9,ENSG00000179627.9	ZBTB42, ZBTB42	138	0.565217	0.23913	0.195652	0.695652	0.268116	0.0362319
ENSG00000122971.8	ACADS	228	0.583333	0.171053	0.245614	0.741228	0.184211	0.0745614
ENSG00000164241.13	C5orf63	308	0.75	0.178571	0.0714286	0.808442	0.162338	0.0292208
ENSG00000183628.12,ENSG00000283809.1	DGCR6, AC007326.4	330	0.80303	0.1	0.0969697	0.884848	0.109091	0.00606061
ENSG00000272831.1	AC027644.3	458	0.637555	0.165939	0.196507	0.799127	0.172489	0.0283843
ENSG00000173436.14,ENSG00000077549.17,ENSG00000173436.14,ENSG00000077549.17	MINOS1, CAPZB, MINOS1, CAPZB	435	0.54023	0.36092	0.0988506	0.572414	0.328736	0.0988506
ENSG00000188243.12,ENSG00000118939.17,ENSG00000261553.5	COMMD6, UCHL3, AL137782.1	183	0.825137	0.0874317	0.0874317	0.907104	0.0928962	0
ENSG00000274070.1	CASTOR2	472	0.603814	0.184322	0.211864	0.745763	0.213983	0.0402542
ENSG00000136518.16	ACTL6A	294	0.687075	0.176871	0.136054	0.77551	0.193878	0.0306122
ENSG00000171109.18	MFN1	299	0.595318	0.280936	0.123746	0.685619	0.250836	0.0635452
ENSG00000091527.15	CDV3	205	0.785366	0.131707	0.0829268	0.858537	0.131707	0.0097561
ENSG00000123609.10	NMI	293	0.740614	0.191126	0.0682594	0.788396	0.187713	0.0238908
ENSG00000135476.11	ESPL1	365	0.320548	0.372603	0.306849	0.435616	0.405479	0.158904
ENSG00000268189.2,ENSG00000105127.8	AC005785.1, AKAP8	297	0.703704	0.114478	0.181818	0.872054	0.107744	0.020202
ENSG00000176986.15	SEC24C	395	0.437975	0.316456	0.24557	0.56962	0.278481	0.151899
ENSG00000236756.4,ENSG00000213551.4	DNAJC9-AS1, DNAJC9	415	0.491566	0.286747	0.221687	0.619277	0.281928	0.0987952
[truncated: 7,442 more rows]
